# Supplementary material for: A high-throughput method to deliver targeted optogenetic stimulation to moving C. elegans populations
Source: PLoS Biol. 2022 Jan 28;20(1):e3001524. doi: 10.1371/journal.pbio.3001524 (PMC8827482; doi:10.1371/journal.pbio.3001524)
Supplement: S1 Data — (XLSX) [file pbio.3001524.s014.xlsx]

## Sheet: Panel 2i-heatmap
5	6	6	5	3	1	1	1	1	1	0	0	0	1	1	1	2	3	3	5	7	6	6	5	4	3	2	2	1	1	1	2	1	2	2	2	2	1	2	3	1	0	1	2	0	0	1	1	1	2
4	3	2	1	2	5	4	4	3	3	3	2	1	0	0	0	0	0	1	1	1	1	0	1	1	2	2	2	2	2	4	3	3	1	1	1	1	3	2	2	3	4	4	4	5	5	2	1	1	1
2	2	3	4	3	2	3	2	4	1	2	4	4	4	2	2	3	2	2	1	1	1	2	2	1	1	1	2	6	5	2	3	1	3	3	3	3	1	2	2	2	2	2	1	2	2	3	3	3	2
2	1	3	1	2	2	1	3	2	5	4	3	3	3	3	5	2	2	3	4	4	3	3	3	4	4	4	5	3	4	5	4	4	5	3	4	4	3	2	2	1	2	2	2	2	3	5	4	4	4
5	6	3	5	4	4	4	2	2	1	2	2	3	4	6	4	5	6	2	1	2	2	2	2	3	5	5	3	3	2	2	3	6	3	6	5	4	3	3	5	7	6	5	5	6	4	3	5	6	5
4	2	5	5	3	3	5	3	2	3	3	3	2	4	3	3	4	3	5	4	2	2	5	3	4	4	4	6	6	7	5	6	5	5	4	4	5	7	5	5	4	4	4	5	3	5	7	6	6	8
3	4	3	2	5	3	4	7	8	8	6	7	7	4	4	3	3	4	5	6	8	9	6	8	8	6	6	5	3	3	4	3	4	4	5	5	5	5	6	6	4	4	5	4	5	6	4	5	3	3
1	3	2	4	5	6	5	5	4	3	6	3	4	4	7	8	9	10	8	9	6	6	6	7	6	7	6	4	5	7	7	6	6	4	3	2	3	2	3	1	3	2	3	4	5	2	3	3	4	5
9	6	5	4	3	5	5	4	4	6	3	5	7	6	4	4	4	2	5	4	6	5	4	4	3	3	3	4	4	2	3	3	3	6	6	5	2	4	4	4	4	4	4	3	3	4	4	6	5	4
2	3	4	2	3	1	0	1	3	1	5	5	3	4	3	1	3	3	3	2	2	4	2	2	3	2	3	2	2	2	1	0	2	3	3	5	7	6	5	2	4	4	3	4	5	4	4	2	4	5
1	2	3	5	3	3	2	4	5	6	4	3	3	3	3	6	4	4	3	4	2	2	3	3	1	3	1	5	4	2	3	5	2	1	1	2	2	2	3	6	3	4	4	5	4	6	6	6	5	6
4	3	2	1	3	4	7	6	5	4	5	4	3	4	6	5	3	3	3	4	6	4	6	5	8	3	5	1	1	2	4	2	3	3	3	3	3	3	4	4	5	7	6	5	3	2	3	4	4	2
1	1	4	4	3	5	5	3	2	3	2	4	7	5	4	3	6	8	6	5	4	6	5	5	5	8	8	6	6	5	4	5	3	3	5	5	5	4	4	3	5	4	6	6	9	9	9	7	6	7
7	8	6	7	7	6	5	6	7	7	6	8	7	8	8	8	6	4	6	5	4	4	7	6	4	3	4	8	7	11	7	5	9	9	7	5	5	6	5	8	6	6	7	6	7	6	3	3	5	2
5	3	5	5	6	6	6	8	7	8	9	6	6	5	4	5	6	6	6	7	8	8	6	7	7	8	7	5	9	5	7	7	4	2	1	2	2	3	5	4	4	5	3	6	5	6	7	7	6	7
10	10	6	9	7	6	6	3	3	3	2	3	3	5	6	5	4	5	3	4	5	5	3	3	3	4	4	5	5	6	6	7	6	9	9	8	7	9	7	6	6	5	5	3	2	3	4	5	4	3
8	9	12	6	5	7	8	8	6	5	6	7	4	3	3	2	3	3	5	3	2	3	6	5	5	5	4	4	2	3	5	5	6	6	6	7	9	6	6	5	7	8	8	6	3	3	3	3	5	6
11	11	12	13	12	8	6	6	8	7	7	3	6	6	4	7	7	7	7	8	9	7	6	6	8	7	8	8	8	9	7	8	12	12	10	12	12	12	11	13	12	12	10	12	12	13	11	9	7	8
13	14	17	19	20	22	17	17	16	14	13	14	14	14	15	18	13	13	16	15	14	15	14	15	11	13	12	14	13	12	11	13	10	8	13	9	12	11	10	13	10	7	8	6	7	4	7	9	10	13
64	66	62	61	62	63	65	67	67	67	66	68	67	68	69	65	72	70	62	62	66	67	70	68	70	65	67	65	62	58	54	52	51	55	58	61	58	58	59	54	56	56	55	60	62	61	61	60	60	59
49	49	43	47	50	46	48	47	46	50	53	52	50	49	47	47	43	45	49	47	43	41	37	39	37	44	40	34	37	44	52	52	55	55	51	47	44	45	43	45	44	44	45	40	40	41	38	40	39	38
52	49	51	47	44	44	45	46	46	48	48	52	51	51	57	52	56	53	58	64	64	64	63	65	64	58	60	64	67	60	58	54	56	56	56	59	59	59	67	67	70	70	70	73	71	72	74	70	70	68
53	51	52	54	55	58	58	58	61	58	56	54	60	65	58	58	57	63	56	56	59	65	65	67	69	73	73	71	67	72	72	75	71	66	64	63	61	61	58	56	52	56	55	55	55	51	53	60	59	64
72	81	80	80	79	80	81	83	75	77	77	74	70	66	70	74	72	69	72	71	66	57	62	52	56	59	57	61	60	65	62	59	55	54	56	59	64	59	57	60	62	58	62	60	66	71	69	65	68	67
100	95	99	93	95	93	88	81	82	80	81	86	86	83	79	84	78	77	76	74	79	82	83	88	79	77	79	73	73	69	69	72	82	81	82	86	79	78	76	77	76	81	79	84	83	79	78	79	77	71
91	90	90	96	98	93	99	102	100	102	103	93	91	95	98	94	97	99	94	96	89	84	87	90	94	89	88	97	98	96	94	92	83	84	86	81	93	105	110	108	104	95	91	87	86	88	84	82	91	92
102	95	95	92	87	89	80	83	89	87	87	97	98	95	91	98	97	91	97	103	101	106	99	95	94	99	99	99	109	111	113	117	123	114	112	115	104	91	89	92	95	102	109	108	102	101	105	101	98	104
84	96	90	89	96	95	101	101	106	103	105	105	103	107	111	109	108	111	113	101	107	114	118	118	127	122	121	123	114	114	115	114	110	118	118	107	107	114	121	110	104	98	98	101	99	102	104	108	101	100
105	103	108	113	107	112	111	109	109	114	108	112	116	115	111	98	103	104	104	113	111	102	105	106	99	103	100	91	96	91	94	100	97	101	104	108	111	110	98	105	112	113	113	110	111	108	113	115	117	113
99	98	97	102	105	107	112	111	110	105	105	99	103	98	97	106	108	111	109	105	105	107	99	99	98	96	103	105	104	108	106	95	106	104	97	103	110	105	104	101	105	108	102	106	113	118	107	105	105	107
119	113	112	106	106	99	95	102	101	101	108	108	94	101	105	112	107	104	103	102	98	98	103	107	110	109	110	109	107	103	103	106	90	93	96	95	82	93	95	97	95	95	99	94	93	99	96	93	91	89
109	108	116	113	113	121	117	107	104	108	103	106	110	107	107	99	100	105	100	99	108	108	96	91	97	97	91	97	89	92	90	95	95	92	90	85	97	102	105	105	108	105	105	104	101	91	99	104	105	111
98	106	95	96	96	93	96	102	104	103	100	95	100	96	95	98	96	93	99	97	91	92	103	110	100	97	103	92	103	104	100	96	102	111	101	102	95	85	84	84	86	92	96	100	104	107	111	104	108	104
99	94	98	100	96	95	90	87	81	86	92	90	93	95	93	88	90	90	93	95	104	96	96	89	88	92	89	93	95	95	103	99	104	94	105	104	112	116	123	122	113	113	108	102	101	100	93	101	100	93
76	81	74	77	80	84	86	88	93	82	83	88	83	85	89	96	96	95	93	94	87	98	100	102	108	109	99	110	100	100	99	102	105	106	104	105	106	101	95	96	96	92	94	101	100	99	101	98	93	99
85	89	91	86	84	80	90	83	82	85	83	80	84	85	84	80	80	80	83	83	88	79	75	69	62	59	73	67	72	73	72	84	78	79	78	89	88	87	80	73	82	77	78	73	70	70	65	71	73	73
66	59	63	66	64	59	57	70	72	74	77	75	75	77	77	74	78	77	72	64	59	60	59	67	74	78	74	75	71	70	70	61	52	56	58	49	46	48	57	64	63	67	66	70	72	76	80	79	76	73
53	54	56	54	64	65	64	62	61	62	60	60	58	53	59	60	56	58	57	62	63	65	61	65	59	54	57	53	58	56	55	56	61	59	59	62	60	61	57	54	49	56	56	56	56	53	58	55	54	62
53	55	56	53	45	52	46	41	45	45	40	44	46	43	39	37	40	38	38	42	45	51	54	43	48	50	49	49	44	46	48	51	53	49	52	48	52	47	48	50	48	45	48	44	45	44	44	41	46	41
[truncated: 430 more columns]

## Sheet: Panel 2j-heatmap
1	0	0	1	1	1	1	1	1	2	2	1	1	1	1	2	3	2	3	3	3	3	2	2	2	2	2	2	2	2	1	1	1	1	1	1	1	2	1	1	1	0	0	0	0	0	0	0	0	1
2	3	2	1	2	1	1	1	2	2	3	5	4	4	4	3	1	2	0	0	0	0	1	1	1	2	2	1	1	1	1	1	1	0	0	0	1	0	0	0	0	1	1	1	1	1	0	0	1	0
1	2	2	3	4	5	6	6	5	4	3	1	2	2	2	1	1	2	3	4	3	2	3	3	2	1	1	1	1	1	0	0	0	1	1	2	1	0	1	1	1	1	0	1	1	1	2	2	1	2
2	3	3	3	1	1	0	0	0	0	0	1	1	0	1	2	4	3	4	3	3	4	2	1	2	2	1	3	2	3	2	2	1	1	2	2	2	3	2	2	2	2	2	1	1	1	1	2	2	2
3	2	3	2	2	2	2	2	2	3	3	4	4	5	5	4	2	2	0	0	1	2	2	3	3	2	4	3	3	2	4	2	4	5	3	0	0	1	1	1	0	0	1	1	1	2	2	1	1	1
4	2	2	3	3	3	4	3	3	2	2	1	2	1	1	3	3	2	3	3	3	2	3	5	2	4	3	2	3	3	1	3	3	2	3	5	4	4	4	3	3	2	3	4	5	2	2	3	3	2
3	3	4	4	3	3	2	3	2	1	2	2	1	2	1	0	1	3	3	2	2	2	4	2	5	5	4	5	5	4	6	6	5	4	4	3	4	3	2	3	4	5	6	5	3	5	4	3	3	3
0	2	1	1	2	2	2	1	2	4	3	3	3	3	3	3	3	1	1	3	3	2	1	1	1	0	1	0	1	2	3	2	2	3	2	2	1	2	3	2	4	4	2	2	3	4	5	5	5	4
2	1	1	0	0	0	0	2	3	1	2	2	2	2	2	2	2	3	3	2	2	3	2	1	1	1	2	3	2	2	1	2	2	1	3	4	4	3	2	4	2	1	1	1	1	0	0	0	0	1
4	3	2	1	2	2	5	4	4	3	2	2	2	1	1	1	1	1	2	2	2	1	1	2	3	2	1	1	1	2	2	1	1	2	0	1	2	1	2	1	1	1	0	0	0	0	0	0	0	1
3	5	5	7	4	5	2	2	1	4	4	4	4	6	6	2	3	3	2	2	1	2	3	1	0	1	1	0	1	0	0	1	1	1	2	0	1	2	2	2	1	2	3	2	0	0	0	1	1	0
3	2	2	3	4	4	3	3	3	3	2	2	1	1	1	5	4	3	2	1	3	3	2	4	5	4	3	4	3	1	2	3	3	3	2	4	3	2	2	2	2	0	0	1	2	3	3	1	1	2
5	6	7	4	4	2	2	2	1	0	1	1	3	2	2	2	2	1	4	4	3	2	3	2	1	4	4	3	3	5	4	2	2	2	4	3	2	3	2	2	3	6	4	4	6	5	3	4	4	2
3	3	3	4	4	5	4	4	5	4	3	3	3	4	4	3	4	6	4	6	5	6	6	5	4	2	2	3	4	5	4	6	4	6	4	4	5	5	3	3	1	0	3	3	0	0	2	1	2	2
4	3	4	3	3	5	5	6	3	5	6	5	3	1	2	2	1	1	1	1	2	2	2	4	4	5	5	4	2	2	3	3	5	1	2	2	1	1	3	3	4	4	3	1	2	1	1	2	0	1
4	3	3	5	6	5	7	5	6	4	3	1	2	3	1	2	2	2	2	1	2	2	1	1	3	2	2	3	2	1	4	2	1	2	2	2	2	3	3	2	5	3	3	3	4	6	5	3	2	2
7	9	8	7	7	5	4	5	7	6	9	9	8	7	6	6	5	5	5	4	5	4	5	4	4	4	5	5	5	6	2	0	2	1	1	3	4	2	3	4	3	3	4	6	5	7	7	9	10	8
8	6	6	6	4	6	5	6	6	6	4	6	9	9	10	11	12	10	8	8	6	6	6	7	6	6	7	8	10	9	9	10	6	6	5	5	3	4	5	4	5	8	8	9	10	9	9	8	9	12
9	10	8	9	11	11	11	10	9	10	12	11	13	12	13	9	10	12	13	17	17	20	16	16	18	17	17	15	16	17	18	20	22	22	24	24	21	21	20	19	18	16	14	13	14	14	15	16	14	15
55	57	56	52	52	50	50	49	53	52	50	52	48	50	52	58	58	58	58	54	54	53	55	55	53	55	52	54	51	49	49	49	52	53	51	48	50	51	51	50	52	53	53	52	50	49	48	49	53	50
37	34	36	40	43	39	42	47	42	44	41	42	43	45	44	42	41	38	39	38	38	34	36	35	35	33	36	33	36	38	38	36	40	39	40	41	41	40	37	43	40	43	44	47	47	44	47	46	41	41
34	34	37	37	34	39	36	31	36	37	39	39	38	36	33	33	35	38	38	42	41	42	41	39	37	40	41	45	44	41	40	42	37	42	43	44	45	47	47	45	44	43	44	44	44	47	45	43	44	42
51	52	50	53	53	50	48	52	48	49	51	56	55	55	57	54	49	48	48	47	48	52	52	50	50	50	53	54	53	57	56	55	54	50	49	49	53	51	52	49	45	44	44	38	41	38	40	43	45	47
59	59	60	59	58	62	65	65	65	61	54	45	42	43	49	53	55	61	62	65	60	56	56	64	69	63	53	49	51	49	49	52	51	57	55	57	56	52	57	59	63	60	56	58	55	55	51	50	48	55
68	72	71	70	67	64	67	66	62	65	70	71	75	73	66	62	66	55	53	51	56	63	68	66	65	70	70	68	65	66	72	70	75	68	71	67	66	66	65	62	61	64	65	71	75	77	82	80	75	70
78	70	77	75	79	81	78	76	87	91	87	83	83	83	88	93	90	98	98	92	88	82	72	69	67	72	79	87	90	89	82	84	73	70	67	62	62	68	66	70	72	75	72	75	75	74	73	73	81	82
85	88	83	86	78	77	79	74	70	68	72	80	77	84	80	82	83	75	79	82	88	90	95	99	102	94	85	83	80	82	82	77	80	85	88	92	87	89	92	87	83	76	84	81	77	74	70	67	69	62
97	95	93	88	103	102	103	110	110	101	105	105	108	101	104	100	106	109	98	97	98	98	100	99	97	101	109	103	106	104	103	103	100	99	98	100	108	97	94	99	100	106	97	89	91	97	98	104	98	98
99	103	98	98	94	98	95	98	94	103	100	100	94	96	88	89	82	82	88	96	97	95	91	87	86	79	81	82	81	76	83	90	96	94	89	89	91	90	94	96	100	93	98	101	103	103	101	99	104	111
86	83	90	94	91	86	88	85	89	87	85	82	86	87	95	92	92	96	98	93	94	99	102	95	97	101	97	95	99	105	105	99	102	100	99	95	94	102	102	97	93	95	101	102	102	101	107	103	102	102
91	93	89	87	83	89	88	82	85	82	83	82	85	85	81	86	82	85	83	82	86	71	73	91	83	82	83	86	83	80	83	81	83	92	102	105	100	96	90	92	92	97	93	93	84	81	79	86	86	82
91	85	88	87	91	89	90	95	91	93	96	99	103	102	103	96	102	100	102	96	84	97	91	87	91	92	95	99	102	100	93	95	91	88	85	90	93	103	106	101	102	95	88	86	90	92	86	89	87	94
85	90	94	93	94	89	91	94	89	94	87	91	86	86	90	92	93	93	85	96	102	104	111	109	106	108	110	106	103	105	103	109	106	104	100	100	102	98	96	98	101	99	107	106	105	101	99	94	103	96
110	111	102	102	101	107	102	97	105	97	95	95	94	100	99	100	99	99	108	111	101	99	96	91	92	90	92	87	84	89	92	88	94	96	100	97	93	92	93	98	95	101	98	100	102	98	101	103	99	101
90	89	94	97	91	85	90	85	81	83	93	89	90	84	78	77	73	71	74	66	65	72	69	75	80	78	68	74	72	72	75	77	79	75	68	69	67	68	69	68	67	67	74	72	70	77	87	83	83	82
67	70	72	69	75	77	75	80	79	83	86	83	83	83	82	82	86	82	75	77	84	76	83	76	68	72	76	73	79	73	67	70	58	62	72	73	74	69	67	63	63	62	56	62	63	64	54	56	57	60
68	67	66	69	68	67	66	67	70	63	55	59	60	60	62	59	54	57	58	57	59	53	52	52	57	55	58	64	64	69	75	69	79	78	70	66	70	74	76	79	79	78	77	77	75	81	94	96	86	82
46	40	37	35	35	43	48	44	43	49	50	46	47	43	44	52	61	55	57	58	60	64	56	60	63	71	64	63	61	59	57	61	59	60	61	62	61	60	60	58	64	62	69	69	65	59	52	48	54	49
32	41	45	47	47	37	32	34	33	33	38	41	40	43	47	41	35	43	42	43	42	41	43	45	40	34	43	40	42	46	48	47	40	44	52	52	51	45	45	45	41	42	36	32	37	41	40	46	42	47
[truncated: 430 more columns]

## Sheet: Panel 2k-heatmap
1	1	1	2	0	0	0	1	1	1	1	1	1	2	2	1	1	1	1	1	1	1	1	1	1	1	1	2	1	1	1	2	1	1	1	1	1	1	1	1	0	0	0	0	0	0	0	0	0	0
2	1	1	1	3	3	3	2	2	1	1	1	1	1	1	2	2	1	0	0	1	2	2	2	1	2	2	1	2	3	3	1	2	2	2	1	1	1	0	0	1	1	1	2	2	2	2	2	2	2
2	2	2	2	3	3	3	2	2	2	1	1	1	1	1	1	1	2	3	3	2	1	2	2	3	2	1	1	1	0	0	1	1	1	1	2	2	2	2	2	2	2	2	0	0	0	0	0	0	0
3	3	3	2	2	1	0	1	0	1	2	2	2	2	3	2	2	3	3	4	3	3	2	2	2	2	3	3	3	2	2	2	1	1	1	1	1	1	2	2	1	0	1	2	3	1	0	0	0	1
0	0	0	1	1	2	2	3	4	3	3	3	3	3	2	4	4	3	3	0	1	1	0	0	0	0	0	0	0	1	2	2	2	2	1	1	2	2	1	1	2	3	1	1	1	4	5	5	5	3
1	2	3	3	3	3	4	3	1	2	1	1	1	1	3	2	2	2	2	4	4	4	4	3	3	3	3	2	2	1	0	0	1	2	2	2	1	1	1	1	1	1	2	2	1	0	0	0	0	1
6	5	3	2	2	1	1	1	2	1	2	1	2	3	1	1	1	1	1	1	1	1	2	2	1	1	1	2	1	2	2	3	3	2	3	3	2	1	2	1	1	1	1	1	1	0	0	0	0	0
2	1	1	1	1	2	2	1	1	2	1	3	2	1	0	0	0	0	0	0	0	0	0	1	2	2	0	0	1	2	2	1	1	2	2	2	3	4	3	5	5	5	6	5	3	4	3	3	3	3
1	3	3	3	3	2	1	1	2	3	2	2	2	0	1	1	1	0	0	0	0	0	0	0	0	0	4	3	2	1	2	1	1	0	0	0	0	0	2	1	1	1	0	1	3	2	3	3	3	2
4	1	1	2	1	2	2	4	2	0	3	1	1	2	1	1	1	2	2	1	1	1	1	2	2	2	0	1	1	2	0	1	2	1	2	2	3	3	1	1	1	0	0	0	0	2	2	1	1	2
1	3	1	1	2	2	3	2	4	6	3	4	4	4	3	2	2	2	2	3	3	2	2	1	1	1	2	1	3	1	2	2	0	1	0	1	0	0	1	1	1	2	1	2	2	1	1	2	2	1
2	1	4	3	4	3	4	3	5	4	6	6	4	4	5	5	3	2	2	2	2	3	2	1	1	1	1	2	1	2	1	0	1	1	1	0	0	1	1	1	1	2	3	1	1	2	2	2	2	4
2	3	2	5	3	4	1	3	0	0	0	0	2	4	2	3	4	5	3	3	2	1	2	3	2	0	0	0	0	0	1	2	3	4	4	2	2	1	1	2	2	1	1	3	3	1	1	2	2	1
2	2	3	0	0	1	3	1	2	1	2	3	3	2	4	4	3	2	4	3	4	5	4	3	3	6	4	2	1	1	3	3	2	0	0	2	3	2	1	1	1	2	2	1	1	3	2	1	2	2
3	2	1	2	5	3	3	4	5	5	4	2	2	2	3	4	6	6	3	2	1	0	1	2	3	3	3	3	4	5	1	0	0	1	1	2	2	3	4	2	3	1	1	2	2	2	3	3	2	2
4	5	6	5	3	4	3	3	3	4	4	3	3	3	3	2	2	3	5	5	4	5	4	4	4	4	5	8	7	5	5	7	8	7	6	6	4	3	3	4	2	4	4	3	2	2	2	2	1	1
8	9	9	9	7	6	6	3	2	3	4	7	7	6	7	4	4	5	7	8	8	6	7	6	5	4	5	4	6	7	8	7	8	7	6	5	5	5	4	4	4	3	2	2	4	3	3	3	4	3
10	9	9	8	9	11	7	9	7	7	4	5	7	9	6	9	8	7	7	7	9	11	9	11	12	11	11	10	8	8	8	8	6	6	6	6	8	7	5	5	6	5	6	6	5	6	5	6	6	7
6	6	5	5	7	6	9	9	10	8	9	9	7	6	7	6	5	5	5	6	7	9	10	7	6	7	5	5	6	6	10	8	8	11	12	14	10	12	14	15	14	14	12	12	13	12	9	9	9	10
53	53	55	56	56	55	54	51	54	57	59	58	56	53	52	51	54	54	52	52	48	45	50	53	53	53	54	54	55	53	53	55	56	56	57	55	55	59	61	59	60	59	63	60	58	59	62	59	58	58
36	33	32	33	35	36	38	45	45	42	40	38	43	48	50	52	55	54	51	50	51	51	47	45	46	42	41	40	37	39	38	37	35	34	35	32	35	32	30	31	32	36	34	32	33	32	33	31	34	32
46	56	57	58	57	61	67	63	60	61	60	59	56	51	51	53	48	46	48	48	50	49	46	43	37	39	40	41	38	41	36	38	37	38	38	39	38	38	39	40	40	37	36	41	42	39	43	45	44	44
72	66	66	66	66	59	54	52	51	54	56	56	52	53	52	46	44	43	46	45	40	42	46	48	55	59	58	61	65	57	59	53	58	57	54	53	54	53	57	58	54	60	60	60	60	63	59	61	58	61
55	58	51	49	47	48	46	49	49	47	50	48	55	55	56	63	61	64	62	60	68	68	68	73	67	60	60	58	56	59	60	65	62	61	61	63	64	64	59	57	57	55	56	56	53	51	52	51	55	53
67	60	64	66	63	64	67	64	68	66	67	70	66	62	63	61	66	67	66	71	69	67	68	61	66	65	68	70	75	76	75	69	68	68	70	73	70	68	72	64	68	65	63	64	62	66	66	64	64	68
73	76	77	77	81	81	77	77	71	70	66	60	59	63	67	68	67	64	68	66	63	64	64	71	69	78	73	71	69	70	69	74	73	77	78	74	78	84	77	83	86	85	88	83	82	85	83	89	85	78
76	74	77	73	67	65	68	66	76	78	71	80	84	85	80	77	81	82	79	84	87	87	83	84	84	77	83	88	86	84	80	77	83	82	84	86	85	80	79	79	75	75	73	82	85	82	83	82	84	82
90	87	85	87	91	97	95	100	90	88	99	92	87	90	90	85	81	84	80	77	69	67	73	70	72	76	76	75	81	83	86	89	91	93	79	82	81	83	93	92	91	94	97	87	90	87	84	82	80	86
92	90	86	84	89	89	89	90	89	93	82	84	88	82	85	91	90	90	95	94	102	107	103	101	99	97	93	89	82	88	87	87	80	77	86	86	86	88	83	84	85	84	78	81	86	90	92	91	94	98
86	91	96	101	95	91	98	101	101	98	104	103	99	98	96	90	94	95	96	95	90	92	89	91	92	87	85	84	91	77	89	84	91	89	88	81	82	84	85	86	89	89	95	92	84	87	82	84	85	77
103	99	98	91	98	95	97	92	96	93	98	101	102	105	104	106	107	96	88	85	84	82	88	90	89	96	96	95	93	99	87	97	84	88	84	91	90	86	81	87	79	81	82	85	80	78	83	80	78	85
95	101	103	110	103	101	89	93	98	99	93	95	91	95	97	98	98	101	106	106	111	109	94	90	90	84	86	90	88	89	93	89	90	90	98	90	95	89	100	90	98	92	86	90	89	92	94	92	89	82
75	80	82	82	79	83	91	86	84	88	90	88	92	89	84	84	80	89	95	92	96	95	103	106	106	110	110	108	103	100	94	98	103	99	101	107	99	103	93	94	93	95	97	95	102	94	91	97	98	97
87	84	75	73	80	83	80	80	75	70	72	69	71	68	79	81	84	75	69	76	67	70	72	75	82	83	87	86	92	88	95	82	78	80	82	79	75	75	82	84	81	79	80	74	78	80	82	78	80	91
70	70	78	79	80	77	79	82	79	83	83	84	85	83	72	75	75	81	79	77	83	83	84	76	68	68	67	64	61	66	61	69	71	75	73	75	80	77	74	74	76	81	81	84	79	80	86	91	90	85
61	53	54	52	48	51	51	49	57	57	57	60	64	63	64	62	60	58	63	66	67	65	62	57	56	60	53	56	55	60	65	68	70	68	65	66	72	71	66	61	62	61	64	67	71	67	61	60	64	66
57	64	62	60	63	60	60	61	56	59	57	55	49	52	57	56	55	58	57	57	51	53	55	66	67	65	71	68	71	70	65	64	68	63	60	61	56	64	66	71	68	71	67	64	64	66	69	68	60	53
39	39	38	43	41	43	42	42	42	44	42	47	53	54	49	49	52	49	50	49	53	53	55	48	52	50	50	54	53	53	58	57	54	52	55	55	54	51	46	51	53	50	46	44	44	42	41	40	46	50
46	42	41	43	41	42	41	45	47	45	49	41	38	42	46	44	43	45	44	44	44	42	38	40	40	41	40	42	42	42	40	35	39	40	41	37	40	40	47	43	43	42	45	48	50	42	42	41	38	39
[truncated: 430 more columns]

## Sheet: Panel 2l-heatmap
1	0	0	0	1	1	0	0	3	4	4	1	1	1	1	2	2	2	3	3	3	5	5	5	3	5	6	6	6	4	3	3	2	2	3	3	3	3	2	2	1	2	2	3	4	2	0	1	0	0
1	2	3	2	2	3	7	6	3	2	2	1	3	2	2	3	2	3	4	4	2	3	3	4	4	2	1	2	2	4	4	5	3	3	4	4	3	3	4	3	3	3	3	2	2	4	4	3	2	1
2	2	2	4	5	4	1	2	2	3	4	5	3	5	5	3	3	2	1	1	2	0	0	0	0	0	1	1	0	0	1	2	4	4	2	1	3	3	3	4	5	4	3	1	1	1	2	1	3	4
4	2	2	1	1	1	1	1	2	2	1	2	2	1	0	0	1	1	1	1	0	0	0	0	0	0	0	0	1	2	2	2	2	3	3	4	3	2	2	1	1	2	3	5	4	4	4	2	2	1
3	4	4	4	2	1	1	3	1	2	1	1	2	2	3	3	4	4	4	4	4	3	3	3	1	1	1	2	2	2	3	4	3	1	2	1	3	4	3	3	2	2	2	2	3	1	1	3	3	3
1	3	2	2	3	6	4	4	6	3	4	3	2	2	1	1	1	0	0	0	1	2	2	3	4	5	5	6	7	7	5	2	3	4	5	5	2	1	2	3	3	3	3	1	1	3	4	4	4	5
7	6	6	6	7	4	7	4	2	3	3	3	1	2	2	2	1	2	2	2	2	2	3	2	3	2	3	4	3	2	3	5	5	5	3	4	5	6	4	3	5	5	2	5	3	3	3	4	3	2
3	5	7	7	7	7	5	5	6	7	6	5	7	5	7	5	3	3	2	3	4	4	2	3	2	3	4	2	2	2	2	4	3	3	4	3	3	3	4	4	3	2	6	3	4	5	2	3	3	2
8	5	3	2	1	2	3	4	3	2	3	3	5	5	1	4	5	5	6	5	5	5	4	4	5	6	6	4	5	6	6	4	5	5	4	4	4	3	4	4	4	4	3	5	4	4	5	2	3	3
5	6	5	4	3	4	3	3	5	6	6	6	4	4	5	5	5	5	6	4	5	4	7	7	6	5	5	7	5	5	5	4	4	3	5	6	4	4	6	3	3	4	3	3	3	3	3	5	5	8
6	4	5	7	8	5	7	4	5	6	6	7	6	8	9	8	9	9	7	9	7	7	5	4	8	6	5	5	6	4	2	2	4	4	1	2	4	6	5	9	8	6	7	4	5	5	6	6	7	5
3	4	5	5	5	7	7	6	4	3	2	2	3	2	2	4	2	3	3	3	3	4	5	7	5	5	5	4	2	2	4	4	2	3	6	4	4	4	3	2	3	5	3	6	6	3	6	6	5	7
2	4	3	3	4	7	5	7	7	5	3	3	1	1	3	3	4	3	2	4	4	6	5	6	5	4	2	2	3	4	4	5	4	3	2	4	3	2	3	3	3	3	5	5	8	7	2	2	2	3
4	3	5	5	5	2	3	3	3	5	6	6	7	8	6	4	4	4	6	6	4	4	4	1	1	3	3	3	4	4	4	1	3	4	4	2	2	1	1	2	3	3	5	5	3	8	9	7	6	4
7	6	3	1	0	0	0	1	2	1	2	4	3	2	2	3	3	4	6	5	8	10	9	8	5	4	3	4	2	1	3	5	5	5	4	5	6	6	5	5	7	5	3	4	4	5	6	9	7	5
3	3	5	6	6	5	4	4	4	4	8	5	6	4	5	4	4	3	1	3	3	1	3	3	6	7	8	5	5	6	4	5	4	4	5	4	4	5	4	3	1	5	4	6	7	5	7	6	10	9
6	6	4	4	5	7	6	5	4	6	1	3	5	7	8	8	9	7	6	3	7	4	4	4	3	3	5	7	10	9	9	6	7	7	6	8	8	7	9	8	8	6	8	5	4	4	2	2	4	7
9	9	11	11	11	11	15	15	15	14	15	11	10	12	14	14	12	14	14	18	11	13	12	14	17	15	13	11	9	10	9	10	8	7	7	6	9	11	8	9	8	9	5	6	7	5	7	8	8	10
15	15	16	16	16	17	15	16	17	17	19	21	23	20	20	19	19	21	21	18	21	20	20	19	16	18	17	16	17	15	13	14	16	18	20	20	17	16	17	17	17	16	20	20	19	23	20	20	21	21
70	72	70	68	68	66	66	62	61	62	65	66	67	70	69	72	73	70	72	69	66	64	64	62	62	66	67	68	70	72	75	75	71	71	67	62	63	62	62	65	70	67	70	71	72	70	75	74	69	65
36	36	38	41	42	44	48	52	55	54	54	54	49	46	46	42	45	46	46	44	48	49	50	52	53	47	51	58	51	49	45	46	48	50	50	55	50	56	58	56	53	54	48	46	45	47	44	47	48	52
55	54	53	53	47	44	40	42	42	44	40	42	45	45	44	47	43	44	46	49	45	46	47	49	49	49	48	39	39	41	44	47	50	46	48	51	55	53	53	54	55	55	58	53	53	53	54	54	53	48
57	55	57	62	63	65	65	62	55	56	57	53	53	51	54	49	54	52	49	48	49	52	51	49	49	55	51	55	61	62	57	59	56	60	64	58	60	49	48	49	47	56	56	66	69	65	61	57	56	58
62	64	65	62	69	69	68	70	70	66	66	66	67	67	62	63	68	66	70	75	74	73	74	76	78	71	70	67	64	65	69	64	67	65	62	66	65	76	72	68	71	62	63	54	50	53	55	56	57	56
87	89	79	83	78	77	77	80	90	90	97	96	93	97	92	98	94	98	94	88	88	86	86	81	78	79	85	85	84	87	84	79	79	75	79	76	73	72	74	73	68	71	67	68	70	64	59	61	61	64
94	90	97	92	91	88	91	80	72	72	63	73	76	76	86	82	72	71	73	78	79	81	84	84	84	89	84	88	87	82	87	88	83	85	83	84	82	80	82	83	86	84	85	91	89	95	100	96	94	95
90	91	86	88	85	89	88	91	91	93	94	89	90	91	83	87	93	97	89	91	93	88	84	88	95	94	100	95	100	96	91	94	93	96	90	93	101	100	100	97	101	106	109	108	104	102	103	107	108	107
92	85	93	86	91	89	93	95	97	97	95	88	87	86	90	87	88	86	91	91	86	93	93	94	89	84	78	79	77	85	90	95	102	94	95	98	107	112	114	124	121	114	107	112	116	113	113	111	114	111
119	128	122	126	123	122	113	117	114	110	109	110	113	110	115	109	106	109	105	97	97	91	92	90	91	96	104	109	106	103	105	106	100	108	111	113	107	97	88	89	85	89	103	96	97	99	101	101	100	99
114	114	118	119	123	118	124	116	122	118	124	130	120	128	121	125	131	119	120	125	137	138	141	142	139	127	114	120	121	122	124	119	125	124	122	114	103	109	119	113	116	110	100	103	95	95	93	94	99	103
112	120	117	116	117	128	130	132	124	133	129	129	134	130	134	130	117	127	123	127	122	122	119	107	107	116	128	118	126	129	116	115	111	117	116	115	124	128	124	123	126	128	122	117	123	124	122	115	112	110
117	109	111	113	112	108	110	109	111	105	111	112	110	102	102	116	122	126	134	123	116	118	118	130	121	120	116	124	113	108	113	113	116	113	114	119	117	104	105	107	101	106	109	109	112	107	116	115	117	115
114	113	112	111	102	105	99	106	111	117	108	101	102	105	100	89	92	90	91	98	108	108	116	113	123	120	124	120	121	121	126	123	127	117	119	115	116	119	119	120	117	115	120	126	126	122	112	126	123	128
89	88	86	83	83	93	89	94	94	93	96	102	105	109	116	124	124	115	109	102	99	95	88	93	94	91	83	87	96	102	93	100	90	99	98	96	91	97	95	100	102	99	95	86	86	100	106	106	104	102
97	98	101	101	106	97	96	90	88	85	89	89	86	87	83	79	77	82	85	94	100	97	95	90	92	100	98	90	86	81	84	83	94	87	93	92	94	89	87	82	82	86	96	97	97	90	85	75	81	80
83	79	77	79	80	80	85	84	88	88	81	79	84	80	82	83	84	84	85	89	82	86	90	91	84	81	88	90	90	85	88	86	83	84	73	74	67	73	80	77	77	78	76	81	81	83	84	95	85	82
69	78	84	83	82	81	85	83	73	74	82	78	73	75	77	70	75	71	73	70	70	75	69	70	74	77	68	66	69	72	70	67	65	72	81	83	88	82	78	76	81	72	70	66	71	72	70	56	62	64
64	60	57	57	63	62	57	56	63	59	55	60	61	66	60	73	67	71	70	65	62	60	58	57	59	57	67	70	69	73	72	74	69	67	60	63	68	72	69	76	74	77	74	78	69	61	64	68	69	71
52	53	48	50	49	49	44	47	52	55	59	57	59	52	56	46	50	49	46	47	41	43	50	48	48	45	41	49	44	41	47	49	55	51	55	55	49	50	53	48	45	49	46	44	48	57	56	61	52	56
[truncated: 430 more columns]

## Sheet: Panel 2i-l x-axis values
Time axis of probability density
-7.96667
-7.93333
-7.9
-7.86667
-7.83333
-7.8
-7.76667
-7.73333
-7.7
-7.66667
-7.63333
-7.6
-7.56667
-7.53333
-7.5
-7.46667
-7.43333
-7.4
-7.36667
-7.33333
-7.3
-7.26667
-7.23333
-7.2
-7.16667
-7.13333
-7.1
-7.06667
-7.03333
-7
-6.96667
-6.93333
-6.9
-6.86667
-6.83333
-6.8
-6.76667
-6.73333
-6.7
-6.66667
-6.63333
-6.6
-6.56667
-6.53333
-6.5
-6.46667
-6.43333
-6.4
-6.36667
-6.33333
-6.3
-6.26667
-6.23333
-6.2
-6.16667
-6.13333
-6.1
-6.06667
-6.03333
-6
-5.96667
-5.93333
-5.9
-5.86667
-5.83333
-5.8
-5.76667
-5.73333
-5.7
-5.66667
-5.63333
-5.6
-5.56667
-5.53333
-5.5
-5.46667
-5.43333
-5.4
-5.36667
-5.33333
-5.3
-5.26667
-5.23333
-5.2
-5.16667
-5.13333
-5.1
-5.06667
-5.03333
-5
-4.96667
-4.93333
-4.9
-4.86667
-4.83333
-4.8
-4.76667
-4.73333
-4.7
-4.66667
-4.63333
-4.6
-4.56667
-4.53333
-4.5
-4.46667
-4.43333
-4.4
-4.36667
-4.33333
-4.3
-4.26667
-4.23333
-4.2
-4.16667
-4.13333
-4.1
-4.06667
-4.03333
-4
-3.96667
-3.93333
-3.9
-3.86667
-3.83333
-3.8
-3.76667
-3.73333
-3.7
-3.66667
-3.63333
-3.6
-3.56667
-3.53333
-3.5
-3.46667
-3.43333
-3.4
-3.36667
-3.33333
-3.3
-3.26667
-3.23333
-3.2
-3.16667
-3.13333
-3.1
-3.06667
-3.03333
-3
-2.96667
-2.93333
-2.9
-2.86667
-2.83333
-2.8
-2.76667
-2.73333
-2.7
-2.66667
-2.63333
-2.6
-2.56667
-2.53333
-2.5
-2.46667
-2.43333
-2.4
-2.36667
-2.33333
-2.3
-2.26667
-2.23333
-2.2
-2.16667
-2.13333
-2.1
-2.06667
-2.03333
-2
-1.96667
-1.93333
-1.9
-1.86667
-1.83333
-1.8
-1.76667
-1.73333
-1.7
-1.66667
-1.63333
-1.6
-1.56667
-1.53333
-1.5
-1.46667
-1.43333
-1.4
-1.36667
-1.33333
-1.3
-1.26667
-1.23333
-1.2
-1.16667
-1.13333
-1.1
-1.06667
-1.03333
-1
-0.966667
-0.933333
-0.9
-0.866667
-0.833333
-0.8
-0.766667
-0.733333
-0.7
-0.666667
-0.633333
-0.6
-0.566667
-0.533333
-0.5
-0.466667
-0.433333
-0.4
-0.366667
-0.333333
-0.3
-0.266667
-0.233333
-0.2
-0.166667
-0.133333
-0.1
-0.0666667
-0.0333333
0
0.0333333
0.0666667
0.1
0.133333
0.166667
0.2
0.233333
0.266667
0.3
0.333333
0.366667
0.4
0.433333
0.466667
0.5
0.533333
0.566667
0.6
0.633333
0.666667
0.7
0.733333
0.766667
0.8
0.833333
0.866667
0.9
0.933333
0.966667
1
1.03333
1.06667
1.1
1.13333
1.16667
1.2
1.23333
1.26667
1.3
1.33333
1.36667
1.4
1.43333
1.46667
1.5
1.53333
1.56667
1.6
1.63333
1.66667
1.7
1.73333
1.76667
1.8
1.83333
1.86667
1.9
1.93333
1.96667
2
2.03333
2.06667
2.1
2.13333
2.16667
2.2
2.23333
2.26667
2.3
2.33333
2.36667
2.4
2.43333
2.46667
2.5
2.53333
2.56667
2.6
2.63333
2.66667
2.7
2.73333
2.76667
2.8
2.83333
2.86667
2.9
2.93333
2.96667
3
3.03333
3.06667
3.1
3.13333
3.16667
3.2
3.23333
3.26667
3.3
3.33333
3.36667
3.4
3.43333
3.46667
3.5
3.53333
3.56667
3.6
3.63333
3.66667
3.7
3.73333
3.76667
3.8
3.83333
3.86667
3.9
3.93333
3.96667
4
4.03333
4.06667
4.1
4.13333
4.16667
4.2
4.23333
4.26667
4.3
4.33333
4.36667
4.4
4.43333
4.46667
4.5
4.53333
4.56667
4.6
4.63333
4.66667
4.7
4.73333
4.76667
4.8
4.83333
4.86667
4.9
4.93333
4.96667
5
5.03333
5.06667
5.1
5.13333
5.16667
5.2
5.23333
5.26667
5.3
5.33333
5.36667
5.4
5.43333
5.46667
5.5
5.53333
5.56667
5.6
5.63333
5.66667
5.7
5.73333
5.76667
5.8
5.83333
5.86667
5.9
5.93333
5.96667
6
6.03333
6.06667
6.1
6.13333
6.16667
6.2
6.23333
6.26667
6.3
6.33333
6.36667
6.4
6.43333
6.46667
6.5
6.53333
6.56667
6.6
6.63333
6.66667
6.7
6.73333
6.76667
6.8
6.83333
6.86667
6.9
6.93333
6.96667
7
7.03333
7.06667
7.1
7.13333
7.16667
7.2
7.23333
7.26667
7.3
7.33333
7.36667
7.4
7.43333
7.46667
7.5
7.53333
7.56667
7.6
7.63333
7.66667
7.7
7.73333
7.76667
7.8
7.83333
7.86667
7.9
7.93333
7.96667
8

## Sheet: Panel 2i mean velocity
No Stim
0.101367
0.101379
0.101326
0.10132
0.10137
0.101418
0.101501
0.101557
0.101617
0.101704
0.101749
0.1018
0.101867
0.101838
0.101944
0.102066
0.102156
0.102303
0.102379
0.102446
0.102545
0.102524
0.102597
0.102661
0.102776
0.102712
0.102833
0.10288
0.10294
0.103021
0.103105
0.103188
0.103163
0.103209
0.103246
0.103205
0.103231
0.103201
0.103275
0.103311
0.103278
0.103281
0.103264
0.103371
0.103276
0.103211
0.103216
0.103195
0.103189
0.103236
0.10326
0.103133
0.103154
0.103174
0.103133
0.103087
0.103123
0.103127
0.103136
0.103089
0.103162
0.103137
0.103138
0.103171
0.103195
0.103197
0.10321
0.10323
0.103271
0.103288
0.103358
0.103353
0.103449
0.103557
0.103493
0.103677
0.103756
0.103824
0.103906
0.104056
0.103961
0.104058
0.10411
0.104219
0.104259
0.104293
0.104389
0.104448
0.104572
0.104587
0.104719
0.104788
0.104827
0.104895
0.104987
0.104989
0.105059
0.10509
0.105168
0.105218
0.105264
0.105286
0.105402
0.105337
0.105359
0.105338
0.105419
0.105437
0.105462
0.105467
0.10544
0.10545
0.105404
0.105411
0.105391
0.105265
0.105237
0.105176
0.105195
0.105003
0.104923
0.104795
0.104768
0.104666
0.104412
0.104359
0.104315
0.104254
0.104203
0.104171
0.104196
0.104193
0.104212
0.104168
0.104181
0.104142
0.104071
0.104011
0.103987
0.103921
0.103958
0.103923
0.103823
0.103687
0.103585
0.103538
0.103617
0.103672
0.103645
0.103686
0.103657
0.103635
0.103662
0.103527
0.10352
0.103432
0.103438
0.1034
0.103404
0.103339
0.103283
0.103318
0.103355
0.103303
0.103248
0.103204
0.103256
0.103224
0.103198
0.103266
0.103268
0.103317
0.10332
0.103363
0.103368
0.103357
0.103389
0.10347
0.103422
0.103431
0.103431
0.103496
0.103669
0.103693
0.103761
0.103817
0.103837
0.103888
0.103983
0.103917
0.103962
0.103974
0.104043
0.104069
0.104144
0.104134
0.104249
0.104208
0.10423
0.104231
0.104159
0.104241
0.104279
0.104296
0.10431
0.104276
0.104265
0.10421
0.104166
0.104148
0.104131
0.104041
0.103971
0.103997
0.103941
0.103905
0.103892
0.103837
0.103749
0.10372
0.10375
0.103631
0.103587
0.10357
0.103551
0.103472
0.103394
0.103379
0.103338
0.103423
0.103428
0.103383
0.103406
0.10342
0.103361
0.103397
0.103372
0.103419
0.103373
0.103397
0.103362
0.103409
0.103451
0.103461
0.103547
0.103582
0.103697
0.10371
0.103714
0.103822
0.103901
0.103987
0.104015
0.10407
0.104099
0.104043
0.104106
0.1041
0.104087
0.104158
0.104242
0.104235
0.104332
0.10444
0.104464
0.104526
0.10463
0.104666
0.104687
0.10477
0.104755
0.104795
0.104819
0.104896
0.104927
0.104959
0.104987
0.104963
0.104959
0.104964
0.105022
0.105042
0.10505
0.105103
0.105065
0.105065
0.10509
0.105086
0.105057
0.105081
0.105077
0.105107
0.105171
0.105178
0.105135
0.105115
0.105092
0.105121
0.105117
0.105084
0.105092
0.105075
0.105066
0.105113
0.105171
0.105163
0.105276
0.105318
0.105351
0.105337
0.105343
0.1053
0.105372
0.105362
0.105402
0.105395
0.105444
0.1055
0.105543
0.105575
0.105548
0.105554
0.10559
0.105571
0.105538
0.105564
0.10564
0.105527
0.10559
0.105511
0.105503
0.105522
0.105349
0.105368
0.105399
0.105459
0.105344
0.105266
0.105341
0.105328
0.105286
0.105264
0.105195
0.105153
0.105102
0.105099
0.105027
0.104984
0.104914
0.104856
0.104864
0.104793
0.104815
0.104724
0.10479
0.104769
0.104722
0.10465
0.104653
0.104636
0.104635
0.104674
0.104644
0.104633
0.104587
0.104651
0.104653
0.104687
0.104696
0.104655
0.104639
0.104714
0.104742
0.104725
0.104784
0.104803
0.104823
0.104933
0.104907
0.104956
0.104973
0.104999
0.105044
0.105127
0.105132
0.105084
0.105151
0.10514
0.105215
0.105294
0.105236
0.105264
0.105288
0.105357
0.105336
0.105361
0.105447
0.1055
0.105519
0.105503
0.105523
0.105546
0.105607
0.105627
0.105602
0.105644
0.10574
0.105725
0.105778
0.105821
0.105825
0.105763
0.105799
0.105762
0.10583
0.105805
0.1058
0.105851
0.105945
0.105917
0.105852
0.105889
0.1058
0.105828
0.105786
0.105784
0.105757
0.105724
0.105725
0.105766
0.105788
0.1058
0.105798
0.105799
0.105741
0.10573
0.105654
0.105593
0.105612
0.105667
0.105603
0.105602
0.10564
0.105607
0.105552
0.105533
0.105535
0.105538
0.105563
0.105584
0.105605
0.10557
0.105586
0.105573
0.105605
0.105604
0.105586
0.105588
0.105567
0.105534
0.105517
0.105579
0.105561
0.105657
0.105684
0.105758
0.105836
0.105879
0.105953
0.106
0.106089
0.106115
0.10618
0.106187
0.10613
0.106092
0.10614
0.106213
0.106191
0.106161

## Sheet: Panel 2j mean velocity
Tail Stim
0.107771
0.107747
0.107739
0.107694
0.107654
0.107676
0.107721
0.107744
0.107758
0.107824
0.107859
0.107877
0.107875
0.107797
0.107763
0.107829
0.107795
0.107831
0.107848
0.107803
0.10777
0.107809
0.107747
0.107783
0.107842
0.107792
0.107789
0.107773
0.107738
0.107734
0.107752
0.10773
0.107775
0.107803
0.10789
0.10787
0.107847
0.107921
0.107945
0.108009
0.108145
0.108187
0.108211
0.108289
0.108316
0.10838
0.108455
0.108448
0.108488
0.10854
0.108614
0.10859
0.108619
0.108748
0.108818
0.108861
0.108873
0.108854
0.108957
0.10898
0.109003
0.109021
0.10912
0.109187
0.109142
0.109036
0.108949
0.109
0.109004
0.108939
0.10896
0.108895
0.108852
0.108891
0.108785
0.108799
0.108724
0.108731
0.108594
0.108609
0.108602
0.108606
0.108658
0.108638
0.1086
0.10853
0.108552
0.108544
0.10862
0.108595
0.108558
0.108603
0.108587
0.108605
0.108684
0.108652
0.108692
0.108731
0.108765
0.108778
0.108845
0.108843
0.108843
0.108867
0.108837
0.108726
0.108777
0.108817
0.108874
0.108802
0.108819
0.108753
0.108694
0.108685
0.108674
0.108679
0.108649
0.10857
0.108538
0.108528
0.10838
0.108383
0.108364
0.108316
0.1083
0.108278
0.108255
0.108164
0.108143
0.108095
0.108029
0.107977
0.10796
0.107948
0.107969
0.107954
0.107896
0.107868
0.107903
0.107895
0.107875
0.107873
0.107842
0.107895
0.107862
0.107932
0.107872
0.107969
0.107929
0.107874
0.107855
0.107869
0.107911
0.107945
0.107923
0.107927
0.10797
0.107964
0.107961
0.107961
0.107971
0.107996
0.108043
0.107985
0.107966
0.107985
0.107973
0.108004
0.10795
0.107976
0.108002
0.107995
0.108008
0.107979
0.107913
0.107893
0.107877
0.107869
0.107816
0.107835
0.107783
0.107827
0.1078
0.107842
0.107793
0.107809
0.107814
0.107848
0.107848
0.107909
0.107908
0.107903
0.107922
0.107929
0.108091
0.108136
0.108131
0.108181
0.108204
0.108238
0.108206
0.108235
0.10826
0.108316
0.108325
0.108328
0.10823
0.108263
0.108321
0.108307
0.108261
0.108274
0.108162
0.108208
0.108319
0.10824
0.108179
0.10828
0.108259
0.108264
0.108256
0.108348
0.108396
0.10859
0.108671
0.108964
0.10915
0.109516
0.109735
0.11008
0.110412
0.110811
0.111274
0.111739
0.112191
0.112696
0.113253
0.11379
0.114397
0.115093
0.115874
0.116601
0.117399
0.118136
0.119023
0.119898
0.12082
0.121709
0.122647
0.123607
0.1245
0.125282
0.126148
0.126987
0.127719
0.128392
0.128978
0.129511
0.129909
0.130306
0.130668
0.130909
0.131188
0.131343
0.131478
0.131575
0.131637
0.131558
0.131445
0.131395
0.131149
0.130939
0.130622
0.130201
0.129916
0.129467
0.129013
0.128633
0.128242
0.127788
0.127323
0.126946
0.126481
0.126057
0.125627
0.125343
0.125025
0.124734
0.124434
0.124143
0.123867
0.123698
0.123473
0.123283
0.122999
0.12277
0.122655
0.122546
0.12239
0.122378
0.122251
0.122176
0.122156
0.122108
0.12204
0.122007
0.12204
0.122006
0.122166
0.122255
0.122234
0.122241
0.122219
0.12224
0.122249
0.122248
0.122242
0.122161
0.122133
0.122094
0.122028
0.121987
0.122042
0.122022
0.121946
0.121966
0.121916
0.121841
0.121785
0.121677
0.121733
0.121733
0.121727
0.121704
0.121658
0.121583
0.121573
0.121665
0.121617
0.121605
0.12148
0.121521
0.121507
0.121479
0.121348
0.121224
0.121216
0.121137
0.121067
0.120948
0.120886
0.120868
0.120719
0.120585
0.120532
0.120484
0.120367
0.120266
0.120202
0.120088
0.119982
0.119709
0.11964
0.119497
0.11941
0.11934
0.119174
0.119087
0.119055
0.118872
0.118808
0.118718
0.118634
0.118433
0.118422
0.118372
0.118268
0.118166
0.118192
0.11813
0.118047
0.117992
0.117986
0.117946
0.11788
0.117865
0.117842
0.117765
0.117724
0.117687
0.117569
0.117411
0.11732
0.117284
0.117133
0.117111
0.11712
0.117149
0.117116
0.11707
0.117072
0.117108
0.116996
0.116973
0.116904
0.11691
0.116875
0.116789
0.116706
0.116603
0.116565
0.116458
0.116394
0.116378
0.116331
0.116218
0.116271
0.116121
0.1162
0.116113
0.116073
0.116019
0.115934
0.115826
0.11576
0.115638
0.11559
0.115389
0.115234
0.115186
0.115109
0.11497
0.114874
0.114747
0.11465
0.114514
0.114379
0.114263
0.114146
0.114071
0.113809
0.113661
0.11356
0.113478
0.113487
0.113228
0.113091
0.112987
0.112919
0.112865
0.112724
0.112649
0.112637
0.112521
0.112373
0.112344
0.112272
0.112287
0.112263
0.112195
0.112171
0.112164
0.112141
0.112122
0.112047
0.112049
0.11203
0.112046
0.112038
0.112014
0.112051
0.112042
0.111952
0.111898
0.111716
0.111824
0.11175
0.111708
0.111756
0.11174

## Sheet: Panel 2k mean velocity
Head Stim
0.104267
0.104391
0.104389
0.104407
0.104415
0.104579
0.104629
0.104719
0.104843
0.104934
0.104979
0.105146
0.105173
0.105338
0.10547
0.105586
0.105688
0.105846
0.10596
0.106071
0.106194
0.106283
0.106463
0.106587
0.106687
0.106786
0.106831
0.106922
0.107028
0.107231
0.107296
0.107377
0.107448
0.107495
0.107638
0.107669
0.107727
0.107792
0.107902
0.10806
0.108098
0.108196
0.108231
0.108298
0.108372
0.108395
0.108443
0.108504
0.108557
0.10856
0.108667
0.108722
0.10877
0.108791
0.108786
0.108824
0.108908
0.1089
0.108966
0.109003
0.109088
0.109091
0.109116
0.109133
0.109145
0.109131
0.109153
0.109182
0.10921
0.109253
0.109262
0.109204
0.109169
0.10916
0.109061
0.10906
0.109067
0.109068
0.108992
0.108949
0.108981
0.108946
0.10888
0.108817
0.108745
0.108751
0.108697
0.108618
0.108498
0.108381
0.108422
0.108405
0.108377
0.108324
0.108254
0.10819
0.108147
0.108009
0.10796
0.107858
0.107846
0.107757
0.107784
0.107635
0.107634
0.107473
0.107512
0.107431
0.107285
0.107299
0.10732
0.107238
0.107188
0.107129
0.107035
0.107018
0.106902
0.106856
0.106843
0.106729
0.106644
0.106684
0.106601
0.106595
0.106498
0.106442
0.106416
0.106303
0.106274
0.106175
0.106219
0.106119
0.106029
0.105951
0.105929
0.105853
0.105776
0.105745
0.105706
0.105574
0.105499
0.10539
0.105262
0.105291
0.105183
0.105087
0.105012
0.10492
0.104854
0.104752
0.104733
0.104648
0.104555
0.104525
0.104434
0.104374
0.104353
0.104325
0.104283
0.104242
0.104239
0.104178
0.104132
0.104156
0.104106
0.104054
0.104041
0.104018
0.103989
0.10398
0.104022
0.104058
0.104077
0.104062
0.10409
0.104079
0.104108
0.104075
0.104075
0.104113
0.10412
0.104135
0.104138
0.104171
0.104202
0.104203
0.104232
0.104197
0.104151
0.10408
0.10402
0.10403
0.104056
0.104029
0.103995
0.103922
0.103924
0.103937
0.103869
0.103789
0.103774
0.103729
0.103704
0.103638
0.10365
0.103598
0.103539
0.10349
0.103457
0.103465
0.103396
0.103339
0.103281
0.10317
0.103085
0.103023
0.102871
0.102624
0.102252
0.101768
0.101074
0.100277
0.0991921
0.0979018
0.0964123
0.0945554
0.0925386
0.0903014
0.0877654
0.0849557
0.0818698
0.0786046
0.0749909
0.0711805
0.067082
0.0626671
0.0580027
0.0531159
0.0478868
0.0424684
0.0367532
0.0307566
0.024522
0.0181021
0.0114719
0.00468846
-0.00214453
-0.00899328
-0.0158781
-0.0227297
-0.0293559
-0.0358743
-0.0421191
-0.048128
-0.0538586
-0.0593266
-0.0643935
-0.0691362
-0.0736034
-0.0777022
-0.0813407
-0.0846444
-0.0875547
-0.0899619
-0.0920702
-0.0938966
-0.095251
-0.0962009
-0.0967412
-0.0968816
-0.0966046
-0.0959322
-0.0949415
-0.0936508
-0.0919698
-0.0900817
-0.0879593
-0.0857084
-0.0832882
-0.0808108
-0.0783385
-0.0757089
-0.0731344
-0.0706031
-0.0680848
-0.0656839
-0.0632489
-0.0609381
-0.0586623
-0.0564409
-0.054377
-0.0522412
-0.050344
-0.0485267
-0.0468265
-0.0451084
-0.0436203
-0.0421579
-0.0408679
-0.0396312
-0.0385493
-0.0375072
-0.0365961
-0.0356932
-0.0348716
-0.0341439
-0.0335157
-0.0328274
-0.03221
-0.0316104
-0.031013
-0.0304112
-0.0298038
-0.0291879
-0.0285882
-0.0279634
-0.0273894
-0.0268792
-0.0262331
-0.0255697
-0.0247904
-0.0241568
-0.0234624
-0.0228261
-0.0222415
-0.0213843
-0.0207407
-0.0201092
-0.019419
-0.0187146
-0.0180881
-0.0174397
-0.0168064
-0.0161214
-0.0154837
-0.0147697
-0.0140725
-0.0133658
-0.0128023
-0.0121186
-0.0113352
-0.0106349
-0.00997527
-0.00917698
-0.0083723
-0.00773256
-0.00707497
-0.00641568
-0.00578086
-0.00503049
-0.00433564
-0.00353256
-0.00290853
-0.00218448
-0.00140575
-0.000667465
4.07916e-05
0.000772882
0.00151519
0.00224699
0.00299036
0.00368768
0.0044103
0.00513256
0.00584762
0.00651705
0.00724911
0.00792277
0.00871261
0.00931851
0.0100023
0.0107502
0.0114393
0.0121317
0.012726
0.01346
0.0141561
0.0148289
0.0155199
0.0162393
0.016907
0.0176039
0.0182383
0.0187983
0.0194771
0.0201291
0.0209108
0.0215515
0.0220396
0.0226495
0.0233594
0.0239905
0.0244685
0.0251072
0.025745
0.0262973
0.026773
0.0274316
0.0279939
0.0285217
0.0292301
0.0298246
0.0302818
0.030995
0.031522
0.0320374
0.0326672
0.0331085
0.0337431
0.034041
0.0345738
0.035132
0.0358686
0.0363703
0.0368776
0.0372935
0.0378376
0.0383214
0.0386915
0.0390537
0.0395476
0.0400148
0.0404981
0.0407258
0.0411921
0.0416634
0.0419841
0.0425572
0.0429698
0.0434186
0.0438359
0.0443164
0.0446938
0.0452081
0.0457418
0.0460935
0.0463299
0.0468195
0.0473665
0.0476746
0.0480209
0.048393
0.0488373
0.0492833
0.0496377
0.049956
0.0503358
0.0508107
0.0510973
0.0515245
0.0518242
0.0521849
0.0525
0.0529354
0.0533292
0.0536957
0.0542178
0.0544782
0.0548165
0.0551815
0.0555557
0.055959
0.0562544
0.0565217
0.0567942
0.0572013
0.0573968
0.0576872
0.057953
0.058176
0.0586107
0.0587692
0.0590905
0.0592049
0.0594149
0.0596758
0.0599231
0.0602638
0.0604625
0.0608388

## Sheet: Panel 2l mean velocity
Head + Tail Stim
0.105724
0.105785
0.105698
0.105672
0.105717
0.105632
0.105646
0.105796
0.105743
0.10583
0.105802
0.105901
0.105876
0.105919
0.105844
0.105845
0.105849
0.105844
0.105838
0.105748
0.105736
0.105658
0.105623
0.105684
0.105746
0.105798
0.105817
0.105779
0.105929
0.105955
0.106102
0.106025
0.106022
0.106061
0.10611
0.106154
0.106156
0.106274
0.10623
0.106172
0.106126
0.106166
0.106201
0.106214
0.106263
0.106195
0.10622
0.106263
0.10631
0.106402
0.106472
0.106517
0.106514
0.106513
0.106604
0.106536
0.10656
0.106549
0.106536
0.106481
0.106551
0.106528
0.106553
0.106572
0.106543
0.106506
0.106533
0.106529
0.106538
0.106532
0.106579
0.106542
0.106564
0.106491
0.106509
0.106537
0.106518
0.10656
0.106523
0.106518
0.106532
0.106578
0.106558
0.106556
0.106481
0.106702
0.106723
0.106639
0.106648
0.1067
0.10677
0.106803
0.10678
0.106812
0.106864
0.106755
0.106757
0.106693
0.106798
0.10682
0.106834
0.106794
0.106702
0.106748
0.106754
0.10691
0.106878
0.106884
0.10686
0.106857
0.106956
0.106799
0.106903
0.106923
0.106894
0.106887
0.106802
0.106725
0.106729
0.106699
0.106737
0.106675
0.106613
0.106566
0.106517
0.10641
0.106373
0.106262
0.10622
0.106117
0.106065
0.106016
0.106005
0.10596
0.105942
0.10591
0.105877
0.105764
0.105692
0.105607
0.105583
0.105571
0.105569
0.105536
0.105555
0.105536
0.105529
0.105536
0.105512
0.105606
0.105657
0.105663
0.105756
0.105747
0.105726
0.10577
0.105798
0.105837
0.105946
0.105998
0.106056
0.106081
0.106126
0.106203
0.106216
0.106113
0.106168
0.106203
0.106264
0.106326
0.10644
0.106478
0.106565
0.106675
0.106674
0.106734
0.106862
0.106848
0.106774
0.10681
0.106887
0.106926
0.106949
0.106974
0.107032
0.107036
0.107095
0.107099
0.107075
0.107119
0.107116
0.107196
0.107235
0.107291
0.107311
0.107339
0.107383
0.107425
0.107497
0.107531
0.107601
0.107609
0.107599
0.107631
0.107609
0.107632
0.107565
0.107641
0.107636
0.107663
0.107635
0.107628
0.107553
0.10749
0.107474
0.107341
0.107172
0.106977
0.106671
0.106131
0.105409
0.104391
0.103375
0.101922
0.100355
0.0986197
0.0966175
0.0942913
0.0916674
0.08879
0.0856621
0.0823127
0.0786279
0.0746835
0.0704295
0.0659718
0.0612255
0.0561946
0.0508528
0.0452556
0.0394076
0.0333012
0.0270016
0.0204269
0.0136501
0.00676768
-0.000158782
-0.00714142
-0.0140487
-0.0209218
-0.0275721
-0.0340818
-0.0402946
-0.0462242
-0.0519408
-0.0573061
-0.0621433
-0.0668479
-0.071158
-0.0751076
-0.0785224
-0.0816934
-0.0844876
-0.0867781
-0.0887491
-0.0901932
-0.0916128
-0.0922267
-0.0925552
-0.0923484
-0.0919908
-0.0910415
-0.0897227
-0.0881317
-0.0861376
-0.0841903
-0.0818274
-0.0794231
-0.0767599
-0.0741218
-0.0714569
-0.0687011
-0.065954
-0.0632697
-0.0605823
-0.0579694
-0.0554081
-0.0528441
-0.0504401
-0.0482033
-0.0455813
-0.0434418
-0.0413452
-0.0394771
-0.0376789
-0.0359261
-0.0342916
-0.0328184
-0.0313584
-0.0300569
-0.02885
-0.027685
-0.026615
-0.0256182
-0.024686
-0.0238286
-0.0229274
-0.0220082
-0.0212818
-0.0205325
-0.0197348
-0.0190003
-0.0182341
-0.0174774
-0.0167502
-0.0161335
-0.0153723
-0.0146484
-0.013944
-0.0131981
-0.0124373
-0.0117022
-0.0109836
-0.0101543
-0.00942268
-0.00878543
-0.00809039
-0.00737609
-0.00665
-0.00597885
-0.00529007
-0.00451984
-0.00369607
-0.00301235
-0.00218936
-0.00155382
-0.000782371
-0.00010192
0.000726659
0.0013692
0.00213735
0.00285888
0.00361275
0.00431158
0.00531721
0.00605173
0.00688187
0.00766605
0.00818456
0.00890866
0.00963881
0.0103679
0.0110621
0.0117939
0.0124008
0.0132037
0.0138583
0.0146577
0.0152617
0.0159725
0.0165948
0.0172853
0.0180283
0.0185372
0.0191368
0.0197647
0.0205375
0.0210516
0.0216292
0.0220967
0.0226659
0.0233521
0.0237391
0.0241971
0.0249095
0.0253458
0.026005
0.0265384
0.0270918
0.0275468
0.0280178
0.0286585
0.0291244
0.0297609
0.0302228
0.0307363
0.0313144
0.0319624
0.0324279
0.0330421
0.0337467
0.0343037
0.0348205
0.0354763
0.0360321
0.0365946
0.0373369
0.0377744
0.0383795
0.0389837
0.0395482
0.0400476
0.0406414
0.0411147
0.0416752
0.0421497
0.04275
0.0433157
0.0439832
0.0444568
0.0451647
0.0457715
0.0463601
0.0468688
0.0475118
0.0480253
0.0485885
0.0490855
0.0496283
0.0502166
0.0505468
0.0511633
0.0514946
0.0519565
0.0524165
0.0526971
0.0532502
0.0535998
0.0540627
0.0545535
0.0550432
0.0554563
0.0558736
0.0561599
0.0564592
0.0567778
0.0570586
0.0574109
0.0579405
0.0583233
0.0586807
0.0588378
0.0592954
0.0596868
0.0599781
0.0602558
0.0605438
0.0609356
0.0613188
0.0617797
0.0620909
0.0623416
0.0627999
0.063041
0.063477
0.0637282
0.0640689
0.0643568
0.0646995
0.0649458
0.0653425
0.0655549
0.0658375
0.066238
0.0666303
0.0668909
0.0673214
0.0675467
0.067859
0.068093
0.0684716
0.0688064
0.0692057
0.0695533
0.0698733
0.0702945
0.070685
0.0711209
0.0714358
0.0717302

## Sheet: Panel 2m_binary_data
No stim			Tail Stim			Head Stim			Head + Tail Stim
Before stimulus	After stimulus		Before stimulus	After stimulus		Before stimulus	After stimulus		Before stimulus	After stimulus
0	0		0	0		1	1		0	0
0	0		0	1		1	0		0	0
0	0		0	0		1	1		0	0
1	1		0	0		0	0		0	0
0	0		0	1		1	0		0	0
0	0		1	1		0	0		0	0
0	0		0	0		1	1		0	0
0	0		1	0		0	1		0	0
0	0		0	0		1	1		0	0
0	0		0	0		1	1		0	0
0	0		0	0		0	1		1	0
0	0		1	1		0	0		0	0
0	0		0	0		0	1		1	0
0	0		0	0		0	0		1	1
0	0		0	0		0	0		1	1
0	0		0	0		1	1		0	0
0	0		0	0		1	1		0	0
0	0		1	0		0	1		0	0
1	1		0	0		0	0		0	0
0	0		0	0		1	1		0	0
0	0		0	0		1	0		0	1
1	1		0	0		0	0		0	0
0	0		0	0		0	1		1	0
0	0		1	0		0	1		0	0
0	0		0	1		1	0		0	0
0	0		0	0		1	1		0	0
0	0		1	0		0	1		0	0
0	0		0	0		0	0		1	1
0	0		0	0		0	1		1	0
0	0		0	0		0	0		1	1
0	0		0	0		1	0		0	1
0	0		0	0		0	0		1	1
0	0		1	1		0	0		0	0
0	0		0	0		0	0		1	1
0	0		0	0		0	0		1	1
0	0		0	0		1	1		0	0
0	0		0	0		1	1		0	0
0	0		0	0		0	0		1	1
0	0		1	1		0	0		0	0
0	0		0	1		1	0		0	0
0	0		0	0		0	0		1	1
0	0		0	0		1	1		0	0
0	0		0	0		0	1		1	0
0	0		0	0		1	0		0	1
0	0		0	0		0	1		1	0
0	0		0	1		1	0		0	0
1	1		0	0		0	0		0	0
1	1		0	0		0	0		0	0
0	0		1	0		0	1		0	0
0	0		0	0		0	0		1	1
0	0		0	0		0	1		1	0
0	0		1	0		0	1		0	0
0	0		0	0		1	1		0	0
1	0		0	0		0	1		0	0
0	0		0	0		0	0		1	1
0	0		0	0		1	1		0	0
0	0		0	0		1	0		0	1
0	0		0	0		1	1		0	0
1	0		0	0		0	1		0	0
0	1		1	0		0	0		0	0
0	0		1	1		0	0		0	0
0	0		1	1		0	0		0	0
0	0		0	0		0	0		1	1
0	0		0	0		0	0		1	1
0	1		1	0		0	0		0	0
0	0		0	0		1	1		0	0
0	0		0	0		0	0		1	1
0	0		1	1		0	0		0	0
0	0		0	0		1	1		0	0
0	1		1	0		0	0		0	0
0	0		0	0		1	1		0	0
0	0		0	0		1	1		0	0
0	0		1	0		0	1		0	0
0	0		1	1		0	0		0	0
0	0		0	1		1	0		0	0
0	0		0	0		1	1		0	0
0	0		1	1		0	0		0	0
0	0		0	0		1	1		0	0
0	0		1	1		0	0		0	0
0	0		0	0		1	0		0	1
1	0		0	1		0	0		0	0
0	0		0	0		1	0		0	1
0	0		1	1		0	0		0	0
0	0		0	0		1	1		0	0
0	0		0	1		1	0		0	0
0	0		0	0		1	0		0	1
0	0		0	0		0	0		1	1
0	0		0	0		1	1		0	0
0	0		1	1		0	0		0	0
0	0		0	0		0	1		1	0
0	0		1	1		0	0		0	0
0	0		1	1		0	0		0	0
0	0		0	0		1	1		0	0
0	0		0	0		0	0		1	1
0	0		1	0		0	1		0	0
0	0		0	0		0	0		1	1
0	0		0	0		0	0		1	1
0	0		0	0		0	0		1	1
1	1		0	0		0	0		0	0
0	1		1	0		0	0		0	0
0	0		0	0		1	1		0	0
0	0		0	0		0	1		1	0
0	1		1	0		0	0		0	0
0	0		1	0		0	1		0	0
0	0		1	0		0	1		0	0
0	0		0	0		1	0		0	1
0	0		1	1		0	0		0	0
0	0		0	0		1	1		0	0
0	0		1	1		0	0		0	0
0	0		1	1		0	0		0	0
0	0		0	0		0	1		1	0
0	0		0	0		1	1		0	0
0	0		0	1		1	0		0	0
0	0		0	0		0	1		1	0
0	0		0	0		0	0		1	1
0	0		0	0		0	0		1	1
0	0		0	1		1	0		0	0
0	0		1	0		0	1		0	0
0	0		0	0		1	1		0	0
0	0		1	0		0	1		0	0
0	0		0	0		1	1		0	0
0	1		0	0		1	0		0	0
0	0		0	0		1	0		0	1
0	0		0	0		0	0		1	1
0	0		1	0		0	1		0	0
0	0		0	0		0	0		1	1
0	0		0	0		1	1		0	0
0	0		0	0		0	0		1	1
1	0		0	1		0	0		0	0
0	0		1	1		0	0		0	0
0	0		0	1		1	0		0	0
0	1		0	0		0	0		1	0
0	0		0	0		1	1		0	0
0	0		0	1		1	0		0	0
0	0		1	0		0	1		0	0
1	0		0	0		0	1		0	0
0	0		0	0		1	1		0	0
0	0		1	1		0	0		0	0
0	0		0	0		1	1		0	0
0	0		1	1		0	0		0	0
0	0		1	1		0	0		0	0
0	0		1	0		0	1		0	0
0	0		0	0		1	1		0	0
0	0		0	0		0	0		1	1
0	0		0	0		0	1		1	0
1	0		0	1		0	0		0	0
0	0		0	1		1	0		0	0
0	0		0	0		1	0		0	1
0	0		0	0		1	1		0	0
0	0		0	0		0	0		1	1
0	0		0	0		1	0		0	1
0	0		0	0		0	0		1	1
0	0		0	0		1	1		0	0
0	0		1	1		0	0		0	0
0	0		0	0		0	1		1	0
0	0		0	0		1	1		0	0
1	1		0	0		0	0		0	0
1	1		0	0		0	0		0	0
1	1		0	0		0	0		0	0
0	0		1	1		0	0		0	0
0	0		0	0		0	0		1	1
0	0		1	0		0	1		0	0
0	0		0	0		0	1		1	0
0	0		1	1		0	0		0	0
0	0		0	0		1	0		0	1
0	0		0	0		0	0		1	1
0	0		0	0		0	0		1	1
0	0		0	0		0	0		1	1
0	0		0	1		1	0		0	0
0	0		0	0		1	1		0	0
0	0		0	0		0	0		1	1
0	0		0	0		1	1		0	0
0	0		0	1		0	0		1	0
0	0		0	0		0	1		1	0
0	0		0	0		0	0		1	1
0	0		0	0		1	1		0	0
0	0		0	0		1	0		0	1
1	1		0	0		0	0		0	0
0	0		0	0		0	1		1	0
0	0		0	0		1	1		0	0
1	0		0	0		0	0		0	1
0	0		0	0		0	0		1	1
0	0		0	0		0	0		1	1
0	0		0	0		0	1		1	0
0	0		0	0		0	0		1	1
0	0		0	0		1	0		0	1
0	0		0	0		0	0		1	1
1	1		0	0		0	0		0	0
0	0		0	0		1	1		0	0
0	0		0	0		0	0		1	1
0	0		0	0		1	0		0	1
0	0		0	0		0	1		1	0
1	0		0	1		0	0		0	0
0	0		0	0		0	0		1	1
0	0		0	0		0	0		1	1
0	0		0	0		0	0		1	1
0	0		0	0		1	1		0	0
0	0		0	0		0	0		1	1
0	0		0	0		0	0		1	1
0	0		1	1		0	0		0	0
0	0		0	0		1	1		0	0
0	0		0	0		0	0		1	1
0	0		0	0		1	0		0	1
0	0		0	0		0	1		1	0
0	0		0	0		1	1		0	0
0	0		0	0		0	0		1	1
0	0		0	0		0	0		1	1
0	0		0	0		0	0		1	1
0	0		0	0		1	1		0	0
0	0		0	0		1	1		0	0
0	0		0	0		1	1		0	0
0	0		0	0		1	0		0	1
0	0		0	0		0	1		1	0
0	0		0	0		1	0		0	1
0	0		0	0		0	0		1	1
0	0		0	0		0	0		1	1
0	0		0	0		0	0		1	1
0	0		0	0		0	1		1	0
0	0		0	0		0	0		1	1
0	1		0	0		1	0		0	0
1	1		0	0		0	0		0	0
0	0		1	0		0	1		0	0
1	0		0	1		0	0		0	0
0	0		1	1		0	0		0	0
0	0		0	0		0	0		1	1
0	0		0	0		1	1		0	0
0	0		0	1		1	0		0	0
0	0		0	0		0	0		1	1
0	0		0	0		1	0		0	1
0	0		0	0		0	0		1	1
0	0		0	0		0	0		1	1
0	0		1	1		0	0		0	0
0	0		0	0		1	1		0	0
0	0		0	1		0	0		1	0
0	0		0	0		0	0		1	1
0	0		1	0		0	1		0	0
0	0		0	0		0	0		1	1
0	0		0	0		0	1		1	0
0	0		0	0		0	0		1	1
0	0		0	0		0	0		1	1
0	0		0	0		1	0		0	1
0	0		0	0		1	0		0	1
0	0		0	0		1	1		0	0
0	0		0	1		1	0		0	0
0	0		0	0		0	0		1	1
1	0		0	0		0	0		0	1
0	0		0	0		0	1		1	0
0	0		1	0		0	0		0	1
0	0		0	0		0	0		1	1
0	0		0	0		0	1		1	0
0	0		0	0		0	0		1	1
0	0		0	1		0	0		1	0
0	0		0	0		1	1		0	0
0	0		0	0		1	1		0	0
0	0		0	0		1	1		0	0
1	0		0	0		0	1		0	0
0	0		1	1		0	0		0	0
0	0		1	1		0	0		0	0
1	0		0	1		0	0		0	0
0	0		1	1		0	0		0	0
0	1		1	0		0	0		0	0
0	0		1	1		0	0		0	0
0	1		1	0		0	0		0	0
0	0		1	1		0	0		0	0
0	0		0	0		1	1		0	0
0	0		1	0		0	0		0	1
0	0		0	0		1	0		0	1
0	0		0	0		0	0		1	1
0	0		0	0		0	1		1	0
0	0		0	0		0	0		1	1
0	0		0	0		0	0		1	1
0	0		0	0		0	0		1	1
0	0		0	0		1	1		0	0
1	1		0	0		0	0		0	0
0	0		0	0		0	0		1	1
0	0		0	0		1	1		0	0
0	0		0	0		1	0		0	1
0	1		0	0		1	0		0	0
0	0		0	0		1	1		0	0
0	0		0	0		1	0		0	1
0	0		1	1		0	0		0	0
0	0		0	1		1	0		0	0
0	0		1	0		0	1		0	0
0	0		0	0		0	0		1	1
0	0		0	0		0	0		1	1
0	0		0	0		1	0		0	1
0	0		0	0		0	0		1	1
0	0		1	0		0	0		0	1
0	0		0	0		0	0		1	1
0	0		0	0		0	0		1	1
0	0		0	0		1	1		0	0
0	0		0	0		0	0		1	1
0	0		0	1		1	0		0	0
0	0		1	1		0	0		0	0
0	0		0	0		1	0		0	1
0	0		0	0		1	0		0	1
0	0		1	0		0	1		0	0
0	0		0	0		0	0		1	1
0	0		0	0		1	0		0	1
0	0		1	0		0	1		0	0
0	0		0	0		1	1		0	0
0	0		0	0		1	0		0	1
0	0		0	0		1	0		0	1
0	0		0	0		0	0		1	1
0	0		0	0		0	1		1	0
0	0		0	0		0	1		1	0
0	0		0	0		0	0		1	1
0	0		0	0		1	1		0	0
0	0		1	1		0	0		0	0
1	0		0	1		0	0		0	0
0	0		0	0		0	0		1	1
0	0		0	0		1	1		0	0
0	0		0	0		1	1		0	0
1	0		0	1		0	0		0	0
0	0		1	1		0	0		0	0
0	0		0	0		0	0		1	1
0	0		0	0		0	0		1	1
0	1		1	0		0	0		0	0
0	0		0	1		0	0		1	0
0	0		0	0		1	1		0	0
0	0		0	0		1	1		0	0
0	0		1	0		0	1		0	0
0	0		0	0		0	0		1	1
0	0		1	1		0	0		0	0
0	0		0	0		0	0		1	1
0	0		0	0		0	1		1	0
0	0		0	0		0	0		1	1
0	0		0	0		0	0		1	1
0	0		0	0		1	1		0	0
0	0		0	0		0	0		1	1
0	0		1	1		0	0		0	0
0	0		0	0		0	1		1	0
1	1		0	0		0	0		0	0
0	0		0	1		1	0		0	0
0	0		1	0		0	1		0	0
0	0		0	0		0	0		1	1
0	0		0	0		1	1		0	0
0	0		0	0		0	0		1	1
0	0		0	0		0	1		1	0
0	0		0	0		1	0		0	1
0	0		0	0		0	0		1	1
0	0		0	0		1	0		0	1
0	0		0	0		0	1		1	0
0	0		0	0		0	0		1	1
0	0		0	0		0	0		1	1
0	0		0	0		0	1		1	0
0	0		0	0		0	0		1	1
0	0		0	1		1	0		0	0
0	0		1	0		0	1		0	0
0	0		0	0		0	0		1	1
0	0		0	0		0	0		1	1
0	0		0	0		1	1		0	0
0	0		0	0		1	1		0	0
0	0		0	0		1	1		0	0
0	0		0	0		0	0		1	1
0	0		0	0		0	0		1	1
0	0		0	0		1	1		0	0
0	0		1	0		0	1		0	0
1	0		0	0		0	1		0	0
0	0		0	0		1	1		0	0
0	0		1	1		0	0		0	0
0	0		0	0		0	0		1	1
0	0		0	0		0	0		1	1
0	0		1	1		0	0		0	0
0	0		0	0		1	1		0	0
0	0		0	0		0	0		1	1
0	0		0	0		1	0		0	1
0	0		0	0		1	1		0	0
0	0		0	0		1	1		0	0
0	0		0	0		0	0		1	1
0	0		1	0		0	1		0	0
0	0		0	1		1	0		0	0
0	0		0	0		1	1		0	0
0	0		0	0		1	0		0	1
0	0		0	1		1	0		0	0
0	0		0	0		0	0		1	1
0	0		0	0		1	0		0	1
0	1		0	0		1	0		0	0
0	0		0	0		1	1		0	0
0	0		0	1		0	0		1	0
0	0		0	0		1	0		0	1
0	0		0	0		1	1		0	0
0	0		0	0		0	0		1	1
0	0		0	0		0	1		1	0
0	0		0	0		0	0		1	1
0	1		1	0		0	0		0	0
1	0		0	1		0	0		0	0
0	0		0	0		0	1		1	0
0	0		0	0		0	0		1	1
0	0		0	0		0	1		1	0
0	0		0	0		1	1		0	0
0	0		0	1		1	0		0	0
0	0		1	0		0	1		0	0
0	0		0	0		1	0		0	1
0	0		0	0		1	1		0	0
0	0		1	0		0	1		0	0
0	0		0	0		0	0		1	1
0	0		0	0		1	1		0	0
0	0		0	0		1	1		0	0
0	0		0	0		0	0		1	1
0	0		0	0		0	0		1	1
0	0		0	0		1	1		0	0
0	0		1	1		0	0		0	0
0	0		1	1		0	0		0	0
0	0		0	0		0	0		1	1
0	0		0	0		1	1		0	0
0	0		0	0		0	1		1	0
0	0		0	0		1	1		0	0
0	0		1	0		0	1		0	0
0	0		0	0		1	1		0	0
0	0		0	0		0	0		1	1
0	0		0	0		1	0		0	1
0	0		1	0		0	1		0	0
0	0		0	0		1	1		0	0
0	0		0	0		0	0		1	1
0	0		0	0		0	0		1	1
0	0		0	0		1	1		0	0
0	0		0	0		0	1		1	0
0	0		0	0		1	1		0	0
0	1		1	0		0	0		0	0
0	0		0	0		0	0		1	1
0	0		0	0		0	1		1	0
0	0		0	0		0	0		1	1
0	0		0	0		0	0		1	1
0	0		1	0		0	1		0	0
0	0		0	0		0	0		1	1
0	0		0	0		1	1		0	0
0	0		0	0		1	0		0	1
0	0		0	0		0	0		1	1
0	0		0	0		0	0		1	1
0	0		0	0		1	1		0	0
0	0		0	0		0	0		1	1
0	0		0	0		0	0		1	1
0	0		0	0		0	0		1	1
0	0		0	0		0	0		1	1
0	0		0	0		0	1		1	0
0	0		0	0		0	0		1	1
0	0		0	0		1	1		0	0
0	0		0	0		0	0		1	1
0	0		0	0		1	1		0	0
0	0		1	1		0	0		0	0
0	0		0	0		1	0		0	1
0	0		0	0		0	0		1	1
0	0		0	0		0	0		1	1
0	0		0	0		0	0		1	1
0	0		0	0		0	0		1	1
0	0		0	0		0	1		1	0
0	0		0	0		0	0		1	1
0	0		0	0		0	0		1	1
0	0		0	0		0	1		1	0
0	0		1	1		0	0		0	0
0	0		0	0		0	0		1	1
0	0		1	1		0	0		0	0
0	0		0	1		1	0		0	0
0	0		0	0		0	1		1	0
0	0		0	0		0	0		1	1
0	0		0	0		1	1		0	0
0	0		0	0		0	1		1	0
0	0		0	0		0	1		1	0
0	0		0	0		0	0		1	1
0	0		0	0		1	1		0	0
0	0		0	0		0	0		1	1
0	0		0	0		0	0		1	1
0	0		0	0		1	0		0	1
0	0		0	0		0	0		1	1
0	0		0	1		1	0		0	0
0	0		0	0		0	0		1	1
0	0		0	0		0	1		1	0
0	0		0	0		1	1		0	0
1	1		0	0		0	0		0	0
0	1		0	0		1	0		0	0
0	0		0	0		1	1		0	0
0	0		0	0		0	0		1	1
0	0		1	1		0	0		0	0
0	0		0	0		0	0		1	1
0	0		0	1		1	0		0	0
0	0		0	0		1	1		0	0
0	0		0	0		0	1		1	0
0	0		0	0		0	0		1	1
0	0		0	0		0	0		1	1
0	0		0	0		0	0		1	1
0	0		0	0		0	0		1	1
0	0		0	0		0	0		1	1
0	0		0	0		0	0		1	1
0	0		0	0		0	0		1	1
0	0		0	0		0	0		1	1
0	0		0	0		0	0		1	1
0	0		0	0		0	0		1	1
0	0		0	0		1	0		0	1
0	0		0	0		0	0		1	1
0	0		0	0		0	1		1	0
0	0		0	0		0	0		1	1
0	0		0	0		0	0		1	1
0	0		0	0		1	0		0	1
0	0		0	0		1	0		0	1
0	0		0	0		1	0		0	1
0	0		0	0		1	0		0	1
0	0		0	0		1	0		0	1
0	0		0	0		1	0		0	1
0	0		0	0		1	1		0	0
0	0		0	0		0	1		1	0
0	0		1	0		0	1		0	0
0	0		0	0		0	0		1	1
0	0		0	0		0	0		1	1
0	0		0	1		1	0		0	0
0	0		0	0		0	0		1	1
0	0		0	0		1	1		0	0
1	0		0	1		0	0		0	0
0	0		0	0		1	1		0	0
0	0		0	0		1	0		0	1
0	0		0	0		1	1		0	0
0	0		0	0		0	0		1	1
1	0		0	0		0	0		0	1
0	0		0	0		0	1		1	0
0	0		0	0		0	0		1	1
0	0		0	0		0	0		1	1
0	0		0	0		0	0		1	1
0	0		0	0		1	0		0	1
0	0		1	1		0	0		0	0
0	0		0	0		1	0		0	1
0	0		0	0		1	1		0	0
0	0		0	0		0	1		1	0
0	0		1	0		0	0		0	1
1	0		0	1		0	0		0	0
0	0		0	0		0	0		1	1
0	0		0	0		0	0		1	1
0	0		1	0		0	0		0	1
0	0		0	0		0	1		1	0
0	0		0	0		1	1		0	0
0	0		0	0		1	1		0	0
0	0		0	0		0	0		1	1
0	0		1	0		0	1		0	0
0	0		0	0		0	0		1	1
0	0		0	0		1	1		0	0
0	0		0	0		0	0		1	1
0	0		0	0		1	0		0	1
0	0		1	1		0	0		0	0
0	0		0	0		0	0		1	1
0	0		1	0		0	1		0	0
0	0		0	0		0	0		1	1
0	0		0	0		0	0		1	1
0	0		0	1		0	0		1	0
0	0		0	0		0	0		1	1
0	0		0	0		1	0		0	1
0	0		0	0		0	0		1	1
0	0		1	0		0	1		0	0
0	0		0	0		0	1		1	0
0	1		0	0		0	0		1	0
0	0		0	0		0	0		1	1
0	0		1	0		0	1		0	0
0	0		1	1		0	0		0	0
0	1		0	0		1	0		0	0
0	0		0	0		1	1		0	0
1	0		0	1		0	0		0	0
0	0		0	0		1	1		0	0
0	0		1	0		0	1		0	0
1	0		0	1		0	0		0	0
0	0		0	0		1	1		0	0
0	0		0	0		0	0		1	1
0	0		0	0		0	0		1	1
0	0		0	0		0	0		1	1
0	0		0	0		0	0		1	1
0	0		0	0		0	0		1	1
0	0		1	0		0	1		0	0
0	0		0	0		1	1		0	0
0	0		1	1		0	0		0	0
0	0		0	0		1	1		0	0
0	0		0	0		0	0		1	1
0	0		0	1		1	0		0	0
0	0		0	0		1	1		0	0
0	0		1	1		0	0		0	0
0	0		0	0		1	1		0	0
0	0		1	0		0	1		0	0
0	0		0	0		0	0		1	1
0	0		0	0		0	0		1	1
0	0		0	1		1	0		0	0
0	0		0	1		1	0		0	0
0	0		0	0		0	0		1	1
0	0		0	0		1	0		0	1
0	0		0	0		0	0		1	1
0	0		0	0		0	1		1	0
0	0		0	0		0	0		1	1
0	0		0	0		0	0		1	1
0	0		0	0		0	1		1	0
0	0		0	0		0	0		1	1
0	0		0	0		0	0		1	1
0	0		0	0		0	0		1	1
0	0		0	0		0	1		1	0
0	0		1	1		0	0		0	0
0	0		0	0		1	1		0	0
0	0		0	0		1	0		0	1
0	0		0	0		1	1		0	0
0	0		1	0		0	1		0	0
0	0		1	0		0	0		0	1
0	0		1	0		0	1		0	0
0	0		0	0		0	0		1	1
0	0		0	0		1	1		0	0
0	0		1	1		0	0		0	0
0	0		0	0		0	0		1	1
0	0		0	1		1	0		0	0
0	1		1	0		0	0		0	0
1	0		0	1		0	0		0	0
0	0		0	0		0	0		1	1
0	0		0	0		0	0		1	1
0	0		0	0		1	1		0	0
0	0		0	0		1	1		0	0
0	0		0	0		1	0		0	1
0	0		0	0		0	0		1	1
0	0		0	0		1	1		0	0
0	0		0	0		0	0		1	1
0	0		0	0		1	1		0	0
0	0		1	0		0	0		0	1
0	0		0	0		1	1		0	0
0	0		0	0		0	0		1	1
0	0		0	0		1	1		0	0
0	0		0	0		0	0		1	1
0	0		0	0		0	0		1	1
0	1		0	0		0	0		1	0
0	0		0	0		0	1		1	0
0	0		0	0		1	0		0	1
0	0		0	0		0	0		1	1
0	0		0	0		1	1		0	0
0	0		0	0		0	0		1	1
0	0		0	0		0	1		1	0
0	0		0	0		0	0		1	1
0	0		0	0		1	0		0	1
0	0		0	0		1	0		0	1
0	0		0	0		0	0		1	1
0	0		0	0		1	1		0	0
0	0		0	0		0	0		1	1
0	0		0	0		0	0		1	1
0	0		0	0		1	0		0	1
0	0		0	0		0	0		1	1
0	0		0	0		0	0		1	1
0	0		0	0		0	0		1	1
0	0		0	0		1	1		0	0
0	0		0	0		1	0		0	1
0	0		0	1		0	0		1	0
0	0		0	0		0	0		1	1
0	0		0	1		0	0		1	0
0	0		0	0		0	0		1	1
0	0		0	0		0	0		1	1
0	0		0	1		1	0		0	0
0	0		0	0		0	0		1	1
1	0		0	1		0	0		0	0
0	0		0	0		1	1		0	0
0	0		0	0		0	0		1	1
0	0		0	0		0	0		1	1
0	0		0	0		0	0		1	1
0	0		0	0		0	0		1	1
0	0		0	0		0	1		1	0
0	0		0	0		0	0		1	1
0	0		0	0		0	0		1	1
0	0		0	0		0	0		1	1
0	0		0	0		0	0		1	1
0	0		0	0		0	1		1	0
0	0		0	0		0	1		1	0
0	0		0	0		1	1		0	0
0	0		0	0		1	1		0	0
0	0		1	0		0	1		0	0
0	0		1	1		0	0		0	0
0	0		0	0		1	1		0	0
0	0		1	0		0	1		0	0
0	0		0	0		0	1		1	0
0	0		0	0		0	0		1	1
0	0		0	0		0	1		1	0
0	0		0	0		0	0		1	1
0	0		0	1		1	0		0	0
0	0		0	0		0	0		1	1
0	0		1	0		0	1		0	0
0	0		0	0		0	0		1	1
0	0		0	0		0	0		1	1
0	0		0	0		1	0		0	1
0	0		0	0		1	0		0	1
0	0		0	0		0	0		1	1
0	0		1	0		0	1		0	0
0	0		0	0		1	0		0	1
1	0		0	1		0	0		0	0
0	0		0	0		0	0		1	1
0	0		0	1		0	0		1	0
0	0		0	0		1	0		0	1
0	0		0	0		0	0		1	1
0	0		0	0		1	1		0	0
0	0		0	0		0	0		1	1
0	0		0	0		0	0		1	1
0	0		0	0		0	0		1	1
0	0		0	0		0	0		1	1
0	0		0	0		0	0		1	1
0	0		0	0		1	1		0	0
0	0		0	0		0	0		1	1
0	1		0	0		0	0		1	0
0	0		0	0		1	1		0	0
0	0		0	0		0	1		1	0
0	0		0	0		0	0		1	1
0	0		0	0		0	0		1	1
0	0		0	0		0	0		1	1
0	0		0	0		0	0		1	1
0	0		0	0		0	1		1	0
0	0		1	1		0	0		0	0
0	0		0	0		1	1		0	0
1	0		0	1		0	0		0	0
0	0		0	0		0	0		1	1
0	0		0	0		1	1		0	0
0	0		1	1		0	0		0	0
0	1		1	0		0	0		0	0
0	0		1	1		0	0		0	0
0	0		0	0		1	1		0	0
0	0		0	0		0	0		1	1
0	0		0	0		0	0		1	1
0	0		0	1		1	0		0	0
0	0		0	0		1	0		0	1
1	0		0	1		0	0		0	0
0	0		0	0		0	0		1	1
0	0		0	0		0	0		1	1
0	0		0	0		0	0		1	1
0	0		0	1		1	0		0	0
0	0		1	1		0	0		0	0
0	0		0	0		0	0		1	1
0	0		0	0		1	0		0	1
0	0		0	0		1	1		0	0
0	0		0	0		0	0		1	1
0	0		1	0		0	1		0	0
0	0		0	1		0	0		1	0
0	0		0	1		1	0		0	0
0	0		1	1		0	0		0	0
0	0		0	0		0	0		1	1
0	0		0	0		0	0		1	1
0	0		0	0		1	1		0	0
0	0		0	0		0	0		1	1
0	0		0	1		1	0		0	0
0	0		0	0		0	0		1	1
0	0		0	0		0	0		1	1
0	0		1	1		0	0		0	0
0	0		0	0		0	0		1	1
0	0		0	0		0	0		1	1
0	0		1	1		0	0		0	0
0	0		0	0		1	0		0	1
0	0		0	0		0	0		1	1
0	0		0	0		0	0		1	1
0	0		0	0		1	1		0	0
0	0		0	0		0	0		1	1
1	0		0	1		0	0		0	0
0	0		0	0		0	1		1	0
0	0		1	1		0	0		0	0
0	0		1	1		0	0		0	0
0	0		0	0		0	0		1	1
0	0		1	0		0	1		0	0
0	0		1	1		0	0		0	0
0	0		1	1		0	0		0	0
0	0		0	0		0	1		1	0
0	0		0	0		0	0		1	1
0	0		0	0		1	0		0	1
0	0		0	0		1	0		0	1
0	0		0	0		1	1		0	0
0	0		0	0		0	1		1	0
0	0		0	0		0	0		1	1
0	0		0	0		1	1		0	0
0	0		0	0		0	0		1	1
0	0		0	0		1	0		0	1
0	0		0	0		0	1		1	0
0	0		0	0		1	0		0	1
0	0		0	0		0	0		1	1
0	0		0	0		1	1		0	0
0	0		0	0		0	0		1	1
0	0		0	0		0	0		1	1
0	0		1	0		0	1		0	0
0	0		0	0		0	0		1	1
0	0		0	0		0	0		1	1
0	0		0	0		0	0		1	1
0	0		0	0		1	0		0	1
0	0		1	0		0	1		0	0
0	0		1	0		0	0		0	1
0	0		0	0		0	0		1	1
0	0		0	0		0	0		1	1
0	1		1	0		0	0		0	0
0	0		0	0		1	1		0	0
0	0		0	0		0	1		1	0
0	0		0	0		0	0		1	1
0	0		0	1		1	0		0	0
0	0		1	0		0	1		0	0
0	0		0	0		1	1		0	0
0	0		0	0		1	1		0	0
0	0		0	0		1	1		0	0
0	0		0	0		1	1		0	0
0	0		0	0		0	0		1	1
0	0		0	1		1	0		0	0
0	0		0	0		0	0		1	1
0	0		0	0		0	0		1	1
0	0		0	0		0	0		1	1
0	0		0	0		0	0		1	1
0	0		0	0		0	0		1	1
0	0		0	0		0	0		1	1
0	1		0	0		0	0		1	0
0	0		0	0		0	0		1	1
0	0		0	0		0	1		1	0
0	0		0	0		1	0		0	1
0	0		0	0		0	0		1	1
0	0		0	0		0	0		1	1
0	0		0	0		0	0		1	1
0	0		0	0		1	0		0	1
0	0		0	0		1	1		0	0
0	0		0	0		0	0		1	1
0	1		0	0		1	0		0	0
0	0		0	0		1	1		0	0
0	1		1	0		0	0		0	0
0	0		0	0		0	0		1	1
0	0		0	0		1	0		0	1
0	0		0	0		0	0		1	1
0	0		0	0		1	1		0	0
0	0		0	0		1	1		0	0
0	0		0	1		1	0		0	0
0	0		0	0		0	0		1	1
0	0		0	0		1	1		0	0
0	0		1	0		0	1		0	0
0	0		0	0		1	1		0	0
0	0		0	1		1	0		0	0
0	0		0	0		1	1		0	0
0	0		0	0		0	0		1	1
0	0		0	0		1	0		0	1
0	0		1	1		0	0		0	0
0	0		0	1		1	0		0	0
0	0		0	0		1	1		0	0
0	0		0	0		1	1		0	0
0	0		0	0		1	1		0	0
0	0		0	0		0	0		1	1
0	0		0	0		1	0		0	1
0	0		0	0		1	1		0	0
0	0		0	0		0	0		1	1
0	0		0	0		0	1		1	0
0	0		0	0		0	0		1	1
0	0		0	0		0	0		1	1
0	0		0	0		0	0		1	1
0	0		0	0		0	0		1	1
0	0		0	0		0	0		1	1
0	0		0	0		0	1		1	0
0	0		0	0		1	1		0	0
0	0		0	0		1	1		0	0
0	0		0	1		0	0		1	0
0	0		0	0		0	0		1	1
1	0		0	0		0	1		0	0
0	0		0	0		0	0		1	1
0	0		1	0		0	1		0	0
0	0		0	0		0	0		1	1
0	0		0	0		1	1		0	0
0	0		0	0		1	1		0	0
0	0		0	1		1	0		0	0
0	1		1	0		0	0		0	0
0	0		0	0		0	0		1	1
0	0		0	0		0	0		1	1
0	0		0	1		1	0		0	0
0	0		1	0		0	1		0	0
0	0		0	0		0	0		1	1
1	0		0	0		0	1		0	0
0	0		1	0		0	0		0	1
0	0		0	0		0	0		1	1
0	0		0	0		0	0		1	1
0	0		0	0		0	0		1	1
0	0		1	1		0	0		0	0
1	0		0	1		0	0		0	0
0	0		0	0		1	0		0	1
0	0		0	0		0	0		1	1
0	0		0	0		0	0		1	1
0	0		0	0		0	0		1	1
0	0		0	0		1	0		0	1
0	0		0	0		1	0		0	1
1	0		0	1		0	0		0	0
0	0		0	0		0	0		1	1
0	0		0	0		0	0		1	1
1	0		0	0		0	1		0	0
0	0		0	0		0	0		1	1
0	0		0	0		0	0		1	1
1	0		0	1		0	0		0	0
0	0		1	1		0	0		0	0
0	0		1	0		0	1		0	0
0	0		1	1		0	0		0	0
0	0		1	0		0	0		0	1
0	0		0	0		0	0		1	1
0	0		0	0		1	0		0	1
0	0		0	0		1	1		0	0
0	0		0	0		0	1		1	0
0	0		0	0		1	1		0	0
0	0		0	0		1	1		0	0
0	0		0	0		0	0		1	1
0	0		0	0		0	0		1	1
0	0		0	0		1	1		0	0
0	0		0	0		1	1		0	0
0	0		0	0		0	0		1	1
0	0		0	0		0	0		1	1
0	0		0	0		0	1		1	0
0	0		0	0		0	1		1	0
0	0		0	0		0	0		1	1
0	0		0	0		0	0		1	1
0	0		0	0		0	1		1	0
0	0		1	0		0	0		0	1
0	0		0	0		0	1		1	0
0	0		0	0		1	0		0	1
0	0		0	0		1	1		0	0
0	0		1	1		0	0		0	0
0	0		0	1		1	0		0	0
0	0		0	0		1	1		0	0
1	1		0	0		0	0		0	0
0	0		0	0		0	1		1	0
0	0		0	0		0	0		1	1
0	0		0	0		1	1		0	0
0	0		0	0		1	0		0	1
0	0		0	1		1	0		0	0
0	0		0	0		0	0		1	1
0	0		0	0		0	0		1	1
1	0		0	1		0	0		0	0
1	0		0	1		0	0		0	0
0	0		0	1		1	0		0	0
0	0		0	0		1	1		0	0
0	0		1	1		0	0		0	0
0	0		0	0		0	0		1	1
0	0		0	0		0	0		1	1
0	0		0	0		0	0		1	1
0	0		0	1		1	0		0	0
0	0		0	0		1	1		0	0
0	0		0	0		0	0		1	1
0	0		1	0		0	0		0	1
0	0		0	0		1	1		0	0
0	0		0	1		0	0		1	0
0	0		0	1		1	0		0	0
0	0		0	1		0	0		1	0
0	0		0	0		0	0		1	1
0	0		0	0		1	0		0	1
0	0		0	0		0	0		1	1
0	0		0	0		1	1		0	0
0	1		1	0		0	0		0	0
0	0		0	0		0	0		1	1
0	0		0	0		0	0		1	1
0	0		0	0		1	1		0	0
0	0		0	0		1	1		0	0
0	0		0	0		1	1		0	0
0	0		1	0		0	1		0	0
0	0		0	0		1	1		0	0
0	0		1	1		0	0		0	0
0	0		0	0		1	1		0	0
0	0		1	1		0	0		0	0
0	0		1	0		0	1		0	0
0	0		1	0		0	1		0	0
0	0		0	0		0	0		1	1
0	0		0	0		1	0		0	1
0	1		0	0		0	0		1	0
0	0		0	0		0	0		1	1
0	0		0	0		0	1		1	0
0	0		0	0		0	0		1	1
0	0		0	0		0	0		1	1
0	0		0	0		0	0		1	1
0	0		0	0		0	0		1	1
0	0		0	0		1	1		0	0
0	0		0	0		1	1		0	0
0	0		1	1		0	0		0	0
0	0		0	0		1	1		0	0
0	0		0	0		0	0		1	1
1	1		0	0		0	0		0	0
0	0		0	0		0	0		1	1
0	0		0	0		1	1		0	0
0	0		0	0		0	0		1	1
0	0		0	0		0	0		1	1
0	0		0	0		0	0		1	1
0	0		0	0		1	0		0	1
0	0		0	0		0	0		1	1
0	0		0	0		0	0		1	1
1	0		0	1		0	0		0	0
0	0		0	0		1	1		0	0
0	0		0	0		1	1		0	0
0	0		0	0		0	1		1	0
0	0		0	0		1	1		0	0
1	0		0	1		0	0		0	0
0	0		0	0		0	0		1	1
0	0		1	0		0	1		0	0
0	0		0	0		0	0		1	1
0	0		0	0		1	0		0	1
0	0		0	0		1	1		0	0
0	0		0	0		0	1		1	0
0	0		0	0		1	1		0	0
0	0		0	0		0	0		1	1
0	0		0	0		0	0		1	1
0	0		0	0		1	0		0	1
0	0		0	0		1	0		0	1
0	0		1	0		0	1		0	0
0	0		1	1		0	0		0	0
0	0		0	1		1	0		0	0
0	0		0	0		1	0		0	1
0	0		0	0		0	0		1	1
0	0		1	0		0	0		0	1
0	0		0	0		0	1		1	0
0	0		1	0		0	0		0	1
0	0		0	0		1	0		0	1
0	0		0	0		1	0		0	1
0	0		0	0		1	1		0	0
0	0		1	1		0	0		0	0
1	0		0	0		0	0		0	1
0	0		0	0		1	0		0	1
0	0		0	0		0	0		1	1
0	0		0	0		0	0		1	1
0	0		0	0		0	0		1	1
0	0		0	1		0	0		1	0
0	0		0	1		0	0		1	0
0	0		1	0		0	0		0	1
0	0		0	0		1	1		0	0
0	0		1	1		0	0		0	0
1	1		0	0		0	0		0	0
1	1		0	0		0	0		0	0
0	0		1	1		0	0		0	0
1	1		0	0		0	0		0	0
0	0		0	0		0	0		1	1
0	0		0	0		0	0		1	1
0	0		1	0		0	1		0	0
0	0		0	0		0	1		1	0
0	0		1	0		0	1		0	0
0	0		1	0		0	1		0	0
0	0		0	0		0	0		1	1
0	0		0	0		0	1		1	0
0	0		0	1		1	0		0	0
0	0		0	0		0	0		1	1
0	0		0	1		1	0		0	0
0	0		0	1		1	0		0	0
0	0		0	0		1	1		0	0
1	1		0	0		0	0		0	0
0	0		0	1		0	0		1	0
1	1		0	0		0	0		0	0
0	0		0	0		1	1		0	0
0	0		1	0		0	1		0	0
0	0		0	0		0	0		1	1
0	0		1	1		0	0		0	0
0	0		0	0		1	0		0	1
0	0		0	0		0	1		1	0
0	0		0	0		0	0		1	1
0	0		0	0		1	1		0	0
0	0		0	0		0	0		1	1
0	0		1	1		0	0		0	0
0	0		0	0		1	0		0	1
0	0		0	0		0	1		1	0
0	0		0	0		0	0		1	1
0	0		0	0		0	1		1	0
0	0		0	0		0	0		1	1
0	0		0	0		1	0		0	1
0	0		0	0		1	0		0	1
0	0		0	0		0	0		1	1
0	0		0	0		0	0		1	1
0	0		0	0		0	0		1	1
0	0		0	0		1	0		0	1
0	0		0	0		1	1		0	0
0	0		0	0		1	1		0	0
0	0		0	0		0	1		1	0
0	0		1	1		0	0		0	0
0	0		0	0		0	0		1	1
0	0		0	0		0	0		1	1
0	0		0	1		0	0		1	0
0	0		0	0		0	0		1	1
0	0		0	0		0	1		1	0
0	0		0	0		1	1		0	0
0	0		0	1		1	0		0	0
0	0		0	0		1	1		0	0
0	0		0	1		0	0		1	0
0	0		0	0		1	1		0	0
0	0		0	0		0	1		1	0
1	1		0	0		0	0		0	0
0	0		0	0		1	0		0	1
0	0		0	0		0	0		1	1
0	0		0	0		0	0		1	1
0	1		1	0		0	0		0	0
0	0		0	0		0	0		1	1
0	0		1	0		0	1		0	0
0	0		0	0		0	0		1	1
0	0		0	0		0	0		1	1
0	0		0	0		0	0		1	1
0	0		0	0		1	1		0	0
0	0		0	0		0	0		1	1
0	0		0	0		0	1		1	0
0	0		0	0		1	0		0	1
0	0		0	0		0	0		1	1
0	0		0	0		0	1		1	0
0	1		0	0		1	0		0	0
0	0		0	0		1	0		0	1
0	0		0	0		1	0		0	1
0	0		0	1		0	0		1	0
0	0		0	0		1	1		0	0
0	0		1	1		0	0		0	0
0	0		0	0		0	0		1	1
0	0		1	1		0	0		0	0
0	0		0	0		0	0		1	1
0	0		1	0		0	0		0	1
0	0		0	0		0	0		1	1
0	0		0	0		1	0		0	1
0	0		1	1		0	0		0	0
0	0		1	1		0	0		0	0
0	0		1	0		0	1		0	0
0	0		1	1		0	0		0	0
0	0		0	0		1	1		0	0
0	0		0	0		1	0		0	1
0	0		0	0		0	0		1	1
0	0		1	0		0	1		0	0
0	0		0	0		0	0		1	1
0	0		0	0		0	0		1	1
0	0		0	0		0	0		1	1
0	0		0	0		1	1		0	0
0	0		0	0		1	1		0	0
0	0		0	0		0	0		1	1
0	0		0	0		0	0		1	1
0	0		0	0		0	0		1	1
0	0		1	0		0	1		0	0
0	0		0	1		1	0		0	0
0	0		0	1		1	0		0	0
0	0		0	0		1	0		0	1
0	0		0	0		0	0		1	1
0	0		0	0		0	0		1	1
0	0		0	0		0	1		1	0
0	0		0	0		0	1		1	0
0	0		0	0		0	0		1	1
0	0		0	0		0	0		1	1
0	0		0	0		0	0		1	1
0	0		0	0		0	0		1	1
0	0		0	0		1	1		0	0
0	0		0	0		1	0		0	1
0	0		0	0		1	0		0	1
0	0		0	0		0	0		1	1
0	0		1	1		0	0		0	0
0	0		0	0		0	0		1	1
0	0		1	1		0	0		0	0
0	0		0	0		1	1		0	0
0	0		0	0		0	0		1	1
0	0		0	0		0	0		1	1
0	1		0	0		0	0		1	0
0	0		0	0		0	0		1	1
0	0		0	0		0	0		1	1
0	0		0	0		0	0		1	1
0	0		0	1		1	0		0	0
0	0		0	0		1	1		0	0
0	0		0	0		0	0		1	1
0	0		0	0		1	1		0	0
0	0		0	0		0	0		1	1
0	0		0	0		0	1		1	0
0	0		0	0		0	0		1	1
0	0		0	0		0	0		1	1
0	0		0	0		0	0		1	1
0	0		0	0		0	0		1	1
0	0		0	0		0	1		1	0
0	0		0	0		1	1		0	0
0	0		0	0		1	1		0	0
0	0		0	0		1	1		0	0
0	0		0	0		0	0		1	1
0	0		0	0		0	1		1	0
0	0		0	0		0	1		1	0
0	0		0	0		0	0		1	1
0	0		0	0		0	0		1	1
0	0		0	0		1	1		0	0
0	0		0	0		1	0		0	1
0	0		0	0		1	1		0	0
1	0		0	1		0	0		0	0
0	0		0	0		1	0		0	1
0	0		0	0		0	0		1	1
0	0		0	0		1	1		0	0
0	0		0	0		0	0		1	1
0	0		0	0		0	0		1	1
1	0		0	0		0	1		0	0
1	0		0	1		0	0		0	0
0	0		0	0		1	1		0	0
0	0		0	0		1	1		0	0
0	0		0	0		1	0		0	1
0	0		0	0		1	0		0	1
0	0		0	0		0	0		1	1
0	0		1	0		0	1		0	0
0	0		0	0		0	1		1	0
0	0		1	0		0	1		0	0
0	0		0	1		1	0		0	0
1	1		0	0		0	0		0	0
0	0		0	0		0	0		1	1
0	0		0	0		1	1		0	0
0	0		0	0		0	1		1	0
0	0		1	0		0	1		0	0
0	0		0	0		1	0		0	1
0	0		1	0		0	1		0	0
0	0		0	0		0	0		1	1
0	0		0	1		1	0		0	0
0	0		0	0		0	0		1	1
0	0		1	0		0	1		0	0
0	0		0	0		0	0		1	1
0	0		0	0		0	0		1	1
0	0		0	0		1	0		0	1
0	0		0	0		0	0		1	1
0	0		0	0		0	1		1	0
0	0		0	0		1	0		0	1
0	0		0	0		0	0		1	1
0	0		0	0		1	0		0	1
0	0		0	0		0	0		1	1
0	0		1	0		0	1		0	0
0	0		0	0		0	0		1	1
0	0		0	0		0	0		1	1
1	1		0	0		0	0		0	0
0	0		0	0		1	0		0	1
0	0		0	0		0	0		1	1
0	0		0	0		0	1		1	0
0	0		1	0		0	1		0	0
0	0		0	0		0	0		1	1
1	1		0	0		0	0		0	0
0	0		0	0		1	0		0	1
0	1		0	0		1	0		0	0
1	0		0	1		0	0		0	0
0	0		0	1		1	0		0	0
0	0		1	1		0	0		0	0
0	0		0	0		0	0		1	1
0	0		0	0		0	0		1	1
0	0		0	0		1	1		0	0
0	0		0	0		1	0		0	1
0	0		1	1		0	0		0	0
0	0		0	0		0	0		1	1
0	0		0	0		0	1		1	0
0	0		0	0		0	0		1	1
0	0		0	0		0	0		1	1
0	1		0	0		1	0		0	0
0	0		0	0		1	0		0	1
0	0		1	0		0	1		0	0
0	0		0	0		1	1		0	0
0	0		1	1		0	0		0	0
0	0		0	0		0	0		1	1
0	0		0	0		0	0		1	1
0	0		1	0		0	0		0	1
0	0		0	0		0	0		1	1
0	0		0	0		1	0		0	1
0	0		0	0		1	1		0	0
0	0		0	1		1	0		0	0
0	0		1	0		0	1		0	0
0	0		0	0		1	1		0	0
0	0		0	0		1	0		0	1
0	0		1	0		0	1		0	0
1	0		0	1		0	0		0	0
0	0		0	0		0	1		1	0
0	0		0	0		0	0		1	1
0	0		0	0		0	0		1	1
0	0		0	0		0	0		1	1
0	0		0	0		1	1		0	0
0	0		0	0		0	0		1	1
0	0		0	0		0	0		1	1
1	0		0	0		0	0		0	1
0	0		0	0		0	0		1	1
1	0		0	1		0	0		0	0
0	0		0	0		0	0		1	1
0	0		1	0		0	1		0	0
0	1		1	0		0	0		0	0
0	0		0	0		1	0		0	1
0	0		1	0		0	1		0	0
1	0		0	0		0	1		0	0
0	0		0	0		0	0		1	1
0	0		0	0		0	1		1	0
0	0		0	0		1	1		0	0
1	0		0	0		0	1		0	0
1	1		0	0		0	0		0	0
0	0		0	0		1	0		0	1
0	0		0	0		0	0		1	1
0	0		0	0		0	0		1	1
0	0		0	0		0	0		1	1
0	0		0	0		1	1		0	0
0	0		0	0		0	0		1	1
0	0		0	0		0	0		1	1
0	1		0	0		1	0		0	0
0	0		0	0		1	0		0	1
0	0		0	0		0	0		1	1
0	0		0	0		0	0		1	1
0	0		0	0		0	0		1	1
0	0		0	0		0	1		1	0
0	0		0	0		0	0		1	1
0	0		0	0		1	1		0	0
0	0		0	0		0	1		1	0
0	0		0	0		0	0		1	1
0	0		0	0		0	0		1	1
0	0		0	0		0	0		1	1
0	0		0	0		0	0		1	1
0	0		0	0		0	0		1	1
1	1		0	0		0	0		0	0
0	0		1	1		0	0		0	0
0	0		0	0		0	1		1	0
0	0		0	0		0	0		1	1
0	0		0	0		1	1		0	0
0	0		0	0		0	0		1	1
0	0		0	0		0	0		1	1
0	0		0	0		0	0		1	1
0	0		0	0		0	0		1	1
0	0		0	0		0	0		1	1
0	0		0	0		0	0		1	1
0	0		1	1		0	0		0	0
0	0		0	0		0	0		1	1
0	0		0	0		0	0		1	1
0	0		0	0		0	1		1	0
0	0		0	0		0	0		1	1
0	1		1	0		0	0		0	0
0	0		0	1		1	0		0	0
0	0		0	0		0	0		1	1
0	0		0	0		1	1		0	0
0	0		0	0		0	0		1	1
0	0		0	1		1	0		0	0
0	0		0	1		1	0		0	0
0	0		0	0		0	1		1	0
0	0		1	1		0	0		0	0
1	1		0	0		0	0		0	0
0	0		0	0		0	0		1	1
0	0		1	1		0	0		0	0
0	0		1	0		0	1		0	0
0	0		1	0		0	1		0	0
0	0		0	0		1	1		0	0
0	0		0	0		0	0		1	1
0	0		0	0		1	0		0	1
0	0		0	0		0	0		1	1
0	0		0	0		1	1		0	0
0	0		0	0		0	0		1	1
0	1		1	0		0	0		0	0
0	0		0	0		0	0		1	1
0	0		0	0		0	0		1	1
0	0		0	0		0	0		1	1
1	1		0	0		0	0		0	0
0	0		0	0		0	0		1	1
0	0		0	0		1	1		0	0
0	0		1	1		0	0		0	0
0	0		0	0		1	1		0	0
0	0		1	0		0	1		0	0
0	0		1	1		0	0		0	0
0	1		0	0		1	0		0	0
0	0		0	0		1	1		0	0
0	0		1	0		0	1		0	0
0	0		0	0		0	0		1	1
0	0		0	0		0	0		1	1
0	0		1	1		0	0		0	0
0	0		1	0		0	1		0	0
0	1		0	0		0	0		1	0
0	0		0	0		1	0		0	1
0	0		0	0		1	0		0	1
0	0		0	0		0	0		1	1
0	0		1	1		0	0		0	0
0	0		0	0		0	0		1	1
0	0		0	0		0	0		1	1
0	0		0	0		0	0		1	1
0	0		0	0		1	1		0	0
0	0		0	0		0	0		1	1
0	0		0	0		0	0		1	1
0	0		0	0		0	0		1	1
0	0		0	1		1	0		0	0
0	0		0	0		1	1		0	0
0	0		0	0		1	1		0	0
0	0		1	1		0	0		0	0
0	0		0	0		0	0		1	1
0	0		0	0		1	0		0	1
0	0		0	0		1	1		0	0
0	0		1	1		0	0		0	0
0	0		0	0		1	0		0	1
1	0		0	1		0	0		0	0
0	0		0	0		0	0		1	1
0	0		0	0		1	0		0	1
0	0		0	0		0	0		1	1
1	0		0	1		0	0		0	0
0	0		0	0		0	0		1	1
0	0		0	0		1	1		0	0
0	0		0	1		1	0		0	0
1	1		0	0		0	0		0	0
0	0		1	1		0	0		0	0
0	0		1	1		0	0		0	0
0	0		0	1		1	0		0	0
0	0		0	0		0	0		1	1
0	0		0	0		0	0		1	1
0	0		0	1		1	0		0	0
0	0		0	0		0	1		1	0
0	0		0	0		0	0		1	1
0	0		0	0		1	1		0	0
0	0		0	0		0	0		1	1
0	1		1	0		0	0		0	0
0	0		0	0		1	1		0	0
0	0		0	0		0	0		1	1
1	1		0	0		0	0		0	0
0	1		0	0		1	0		0	0
0	0		0	0		0	0		1	1
0	0		0	0		1	0		0	1
0	0		0	0		0	1		1	0
0	0		0	0		0	0		1	1
0	0		0	0		0	0		1	1
0	0		1	1		0	0		0	0
0	0		0	0		0	0		1	1
0	0		1	0		0	1		0	0
0	0		0	0		1	1		0	0
0	0		0	0		0	0		1	1
0	0		0	0		0	0		1	1
0	0		1	1		0	0		0	0
0	0		0	0		1	1		0	0
0	0		0	0		1	1		0	0
0	0		0	0		1	1		0	0
0	0		0	0		0	0		1	1
0	0		0	0		0	1		1	0
0	0		1	0		0	1		0	0
0	0		0	0		0	0		1	1
0	0		0	0		0	0		1	1
0	0		0	0		0	0		1	1
0	0		0	0		0	1		1	0
0	0		1	0		0	1		0	0
0	0		0	0		1	0		0	1
0	0		0	0		1	1		0	0
0	0		1	1		0	0		0	0
0	0		1	0		0	1		0	0
0	0		0	0		0	0		1	1
0	0		0	0		1	1		0	0
1	1		0	0		0	0		0	0
0	0		1	0		0	1		0	0
0	0		0	0		1	1		0	0
0	0		0	1		1	0		0	0
0	0		1	0		0	1		0	0
0	0		0	1		1	0		0	0
1	1		0	0		0	0		0	0
0	0		0	0		0	0		1	1
0	0		0	0		1	0		0	1
0	0		0	0		0	0		1	1
0	0		1	0		0	1		0	0
0	0		0	0		0	0		1	1
0	0		0	0		0	0		1	1
0	0		0	1		0	0		1	0
0	0		0	0		0	0		1	1
0	0		0	0		0	0		1	1
0	0		0	0		0	0		1	1
0	0		0	0		0	1		1	0
1	1		0	0		0	0		0	0
0	0		0	0		0	0		1	1
0	0		0	0		1	1		0	0
0	0		1	1		0	0		0	0
0	0		0	0		0	0		1	1
0	0		0	0		1	0		0	1
0	0		0	0		1	1		0	0
0	0		0	0		1	0		0	1
0	0		0	0		1	0		0	1
0	0		0	0		0	1		1	0
0	0		0	1		1	0		0	0
0	0		0	0		1	0		0	1
0	0		0	0		0	1		1	0
0	0		0	0		0	1		1	0
0	0		0	0		0	1		1	0
1	1		0	0		0	0		0	0
0	0		0	0		1	1		0	0
0	0		0	0		1	1		0	0
0	0		0	0		1	0		0	1
0	0		1	1		0	0		0	0
0	0		0	0		0	1		1	0
0	0		0	0		1	1		0	0
0	0		0	0		1	0		0	1
0	0		1	1		0	0		0	0
0	0		1	0		0	0		0	1
0	0		0	0		1	1		0	0
0	0		1	0		0	0		0	1
0	0		0	0		0	0		1	1
0	0		0	1		1	0		0	0
0	0		1	1		0	0		0	0
0	0		0	0		1	1		0	0
0	0		0	0		0	1		1	0
0	0		0	0		0	0		1	1
0	0		0	0		1	1		0	0
0	0		1	1		0	0		0	0
0	0		0	0		1	1		0	0
0	0		0	0		0	1		1	0
0	0		0	0		1	1		0	0
0	0		0	0		0	0		1	1
1	0		0	0		0	0		0	1
0	0		0	0		0	1		1	0
0	0		1	0		0	1		0	0
0	0		0	0		0	0		1	1
0	0		0	0		0	1		1	0
0	0		0	0		0	0		1	1
0	0		0	0		0	0		1	1
0	0		0	0		1	1		0	0
0	0		0	0		0	0		1	1
0	0		0	0		0	0		1	1
0	0		0	0		0	0		1	1
0	0		0	0		0	0		1	1
0	0		0	0		1	0		0	1
0	0		0	0		0	0		1	1
0	0		0	0		0	0		1	1
0	0		0	0		0	0		1	1
0	0		0	0		0	0		1	1
0	0		0	0		0	0		1	1
0	0		0	0		0	0		1	1
0	0		0	0		1	1		0	0
0	0		0	1		1	0		0	0
0	0		0	0		0	0		1	1
0	0		0	0		0	0		1	1
0	0		0	0		0	0		1	1
0	0		0	0		1	0		0	1
0	0		0	0		1	0		0	1
0	0		0	0		1	0		0	1
0	0		0	0		0	0		1	1
0	0		0	1		1	0		0	0
0	0		0	0		0	0		1	1
0	0		0	0		0	1		1	0
0	0		0	1		1	0		0	0
0	0		0	0		0	0		1	1
0	0		0	0		1	1		0	0
1	0		0	0		0	1		0	0
0	0		0	0		0	0		1	1
1	1		0	0		0	0		0	0
0	0		1	0		0	1		0	0
0	0		0	1		1	0		0	0
0	0		0	0		0	0		1	1
0	0		0	0		1	0		0	1
0	0		1	1		0	0		0	0
0	0		0	0		1	1		0	0
0	0		0	0		0	0		1	1
0	0		0	0		0	0		1	1
0	0		0	0		0	0		1	1
0	0		0	0		0	1		1	0
0	0		0	0		0	0		1	1
0	0		0	0		1	1		0	0
0	0		0	0		0	0		1	1
0	0		0	0		1	0		0	1
0	0		0	0		0	0		1	1
0	0		0	0		1	0		0	1
0	0		0	0		0	1		1	0
0	0		0	0		0	0		1	1
0	0		0	0		0	0		1	1
0	0		0	0		0	0		1	1
0	0		1	1		0	0		0	0
1	1		0	0		0	0		0	0
0	0		1	1		0	0		0	0
0	0		1	1		0	0		0	0
0	0		0	0		0	0		1	1
0	0		0	0		0	0		1	1
0	0		0	0		0	0		1	1
0	0		0	0		0	0		1	1
0	0		0	0		1	1		0	0
0	1		1	0		0	0		0	0
1	0		0	1		0	0		0	0
0	0		1	0		0	1		0	0
0	0		0	0		1	0		0	1
0	0		0	0		0	0		1	1
0	0		0	0		0	0		1	1
0	0		0	0		1	1		0	0
0	0		1	1		0	0		0	0
0	0		0	0		0	0		1	1
0	0		1	0		0	1		0	0
0	0		0	0		1	1		0	0
0	0		0	0		0	0		1	1
0	0		1	0		0	1		0	0
0	0		0	0		0	0		1	1
0	0		0	0		1	1		0	0
0	0		0	0		1	1		0	0
0	0		1	1		0	0		0	0
1	1		0	0		0	0		0	0
0	0		0	0		0	0		1	1
0	1		1	0		0	0		0	0
0	0		1	0		0	1		0	0
0	0		0	0		0	0		1	1
0	0		0	0		1	1		0	0
0	1		0	0		1	0		0	0
0	0		1	1		0	0		0	0
0	0		0	0		1	1		0	0
0	0		1	0		0	1		0	0
0	0		0	0		1	0		0	1
0	0		0	0		0	0		1	1
0	0		0	0		0	0		1	1
0	0		0	0		0	0		1	1
0	0		0	0		0	0		1	1
0	0		0	0		1	0		0	1
0	0		1	1		0	0		0	0
0	0		0	0		1	1		0	0
0	0		1	1		0	0		0	0
0	1		1	0		0	0		0	0
0	0		0	0		0	0		1	1
0	0		0	0		0	0		1	1
0	0		0	0		0	0		1	1
0	0		0	0		0	0		1	1
0	1		1	0		0	0		0	0
0	0		1	1		0	0		0	0
0	0		0	0		0	0		1	1
0	0		0	0		0	0		1	1
0	0		0	0		0	0		1	1
0	0		1	1		0	0		0	0
0	0		0	0		0	0		1	1
0	0		0	0		0	0		1	1
0	0		0	0		0	0		1	1
0	0		0	0		0	0		1	1
0	0		0	1		0	0		1	0
0	0		0	0		0	1		1	0
0	0		0	0		1	1		0	0
0	0		0	0		1	1		0	0
0	1		1	0		0	0		0	0
1	0		0	1		0	0		0	0
0	0		0	0		1	1		0	0
0	0		0	0		0	0		1	1
0	0		0	0		0	0		1	1
0	0		0	0		0	0		1	1
0	0		0	1		0	0		1	0
0	0		0	0		0	0		1	1
0	0		0	0		0	0		1	1
1	0		0	0		0	1		0	0
0	0		0	0		0	0		1	1
0	0		1	1		0	0		0	0
0	0		0	1		0	0		1	0
0	0		0	0		0	0		1	1
1	0		0	1		0	0		0	0
0	0		0	0		0	0		1	1
0	0		0	0		0	0		1	1
0	0		0	0		0	0		1	1
0	0		0	0		0	0		1	1
0	0		0	0		0	0		1	1
0	0		0	0		0	0		1	1
0	0		0	0		0	1		1	0
0	0		0	1		1	0		0	0
0	0		0	0		0	0		1	1
0	0		0	0		1	1		0	0
0	0		0	0		0	0		1	1
0	0		0	0		0	0		1	1
0	0		0	0		1	1		0	0
0	0		0	0		0	0		1	1
0	0		0	0		0	1		1	0
0	0		1	0		0	1		0	0
0	0		0	0		0	0		1	1
0	0		0	0		0	1		1	0
0	0		0	0		1	1		0	0
0	0		0	0		0	0		1	1
0	0		0	0		0	0		1	1
0	0		0	0		0	1		1	0
0	0		0	0		0	0		1	1
0	0		0	1		1	0		0	0
0	0		0	0		0	0		1	1
0	0		0	1		1	0		0	0
0	0		0	0		0	1		1	0
0	0		0	0		0	0		1	1
0	1		1	0		0	0		0	0
0	0		0	0		1	1		0	0
0	0		0	1		1	0		0	0
0	0		1	1		0	0		0	0
0	0		0	0		1	0		0	1
0	0		0	0		1	1		0	0
0	0		0	0		0	0		1	1
0	0		0	0		1	0		0	1
0	0		0	0		0	0		1	1
0	0		0	0		0	0		1	1
0	0		0	0		1	0		0	1
0	0		0	0		1	0		0	1
0	0		0	0		0	1		1	0
0	0		0	0		0	0		1	1
0	0		1	1		0	0		0	0
1	0		0	1		0	0		0	0
0	0		1	0		0	1		0	0
0	0		0	0		1	1		0	0
0	0		0	0		0	0		1	1
0	0		0	0		1	0		0	1
0	0		0	0		1	1		0	0
0	0		0	0		0	0		1	1
0	0		0	0		0	1		1	0
0	0		0	0		1	1		0	0
0	0		0	0		0	0		1	1
0	0		0	0		0	1		1	0
0	0		0	0		1	0		0	1
0	0		0	0		0	1		1	0
1	1		0	0		0	0		0	0
0	0		0	0		0	1		1	0
0	0		0	0		0	0		1	1
0	0		0	0		0	0		1	1
0	0		1	1		0	0		0	0
0	0		0	0		0	0		1	1
0	0		0	0		0	0		1	1
0	0		0	0		0	0		1	1
0	0		0	0		1	0		0	1
0	0		1	1		0	0		0	0
0	0		1	0		0	1		0	0
0	0		1	1		0	0		0	0
0	0		1	1		0	0		0	0
1	1		0	0		0	0		0	0
0	0		0	0		0	0		1	1
0	0		1	0		0	1		0	0
1	0		0	1		0	0		0	0
0	0		0	0		0	0		1	1
0	0		1	0		0	1		0	0
0	0		0	0		1	1		0	0
0	0		0	0		1	1		0	0
0	0		0	0		1	0		0	1
0	0		0	1		1	0		0	0
0	0		0	1		0	0		1	0
0	0		1	1		0	0		0	0
0	0		0	0		1	0		0	1
0	0		0	0		0	0		1	1
0	0		1	1		0	0		0	0
0	0		0	0		1	0		0	1
0	0		0	0		1	0		0	1
1	1		0	0		0	0		0	0
0	0		0	0		0	0		1	1
0	0		0	0		0	0		1	1
0	0		0	0		0	0		1	1
0	0		0	0		0	0		1	1
0	0		0	0		0	0		1	1
0	0		0	0		0	0		1	1
0	0		0	0		0	0		1	1
0	0		1	1		0	0		0	0
1	1		0	0		0	0		0	0
0	0		0	1		1	0		0	0
0	0		0	0		0	0		1	1
0	0		0	0		0	0		1	1
0	0		1	1		0	0		0	0
0	0		0	0		1	0		0	1
0	0		0	0		0	0		1	1
0	0		0	0		0	0		1	1
1	1		0	0		0	0		0	0
1	1		0	0		0	0		0	0
0	0		0	0		1	0		0	1
0	0		0	0		0	0		1	1
0	0		1	1		0	0		0	0
0	0		0	0		1	1		0	0
0	0		0	1		0	0		1	0
0	0		0	0		0	1		1	0
0	0		0	1		1	0		0	0
0	0		0	0		0	0		1	1
0	0		0	0		0	0		1	1
0	0		0	0		0	0		1	1
0	0		0	0		0	0		1	1
0	0		0	0		0	0		1	1
0	0		1	1		0	0		0	0
0	0		0	0		0	1		1	0
0	0		0	0		0	0		1	1
1	0		0	1		0	0		0	0
0	0		0	0		1	0		0	1
0	0		0	0		0	0		1	1
0	0		0	0		0	0		1	1
0	0		0	0		1	0		0	1
0	0		0	0		1	1		0	0
1	1		0	0		0	0		0	0
0	0		0	0		0	0		1	1
0	0		0	0		1	1		0	0
0	0		0	0		1	1		0	0
0	0		0	0		0	1		1	0
0	0		0	0		1	1		0	0
0	0		1	1		0	0		0	0
1	1		0	0		0	0		0	0
0	0		0	0		1	0		0	1
0	0		0	0		0	0		1	1
0	0		0	0		0	0		1	1
0	0		0	1		1	0		0	0
0	0		0	0		0	1		1	0
0	0		0	0		1	0		0	1
0	0		0	0		0	1		1	0
0	0		0	0		0	0		1	1
1	0		0	1		0	0		0	0
0	0		0	0		0	0		1	1
0	0		0	0		0	0		1	1
0	0		0	0		0	0		1	1
0	0		0	0		0	0		1	1
0	0		0	0		1	0		0	1
0	0		1	1		0	0		0	0
0	0		0	0		0	0		1	1
0	0		0	0		1	1		0	0
0	0		1	0		0	1		0	0
0	0		0	0		1	0		0	1
1	1		0	0		0	0		0	0
0	0		0	0		1	1		0	0
0	0		0	0		0	0		1	1
0	0		0	0		1	0		0	1
0	0		0	1		1	0		0	0
0	0		0	0		1	0		0	1
0	0		0	1		0	0		1	0
0	0		1	0		0	1		0	0
0	0		0	0		0	0		1	1
0	0		0	0		0	1		1	0
0	0		0	0		0	0		1	1
0	0		0	1		1	0		0	0
0	0		1	0		0	1		0	0
0	0		0	0		0	0		1	1
0	0		0	0		1	0		0	1
0	0		1	1		0	0		0	0
0	0		0	0		0	1		1	0
0	0		0	0		0	0		1	1
0	0		0	0		1	1		0	0
0	0		1	1		0	0		0	0
0	0		1	1		0	0		0	0
0	0		0	0		0	0		1	1
0	0		0	0		1	1		0	0
0	0		0	0		0	0		1	1
0	0		0	0		0	0		1	1
1	0		0	1		0	0		0	0
0	0		1	1		0	0		0	0
0	0		1	1		0	0		0	0
0	0		1	1		0	0		0	0
0	0		0	0		1	0		0	1
0	0		0	0		0	1		1	0
0	0		0	0		0	0		1	1
0	0		1	1		0	0		0	0
0	0		0	0		0	0		1	1
1	0		0	1		0	0		0	0
0	0		1	0		0	1		0	0
0	0		0	0		1	0		0	1
0	0		0	0		1	1		0	0
0	0		1	1		0	0		0	0
1	1		0	0		0	0		0	0
0	0		1	0		0	1		0	0
0	0		0	0		1	1		0	0
0	0		1	0		0	1		0	0
0	0		0	0		0	0		1	1
0	0		0	0		0	0		1	1
0	0		0	0		0	0		1	1
0	0		0	0		0	0		1	1
0	0		0	0		0	0		1	1
0	0		0	0		0	0		1	1
0	0		1	0		0	1		0	0
0	0		0	0		1	1		0	0
0	0		0	0		0	0		1	1
0	0		0	0		0	0		1	1
0	0		0	0		0	0		1	1
0	0		0	1		0	0		1	0
0	0		0	1		0	0		1	0
0	0		1	1		0	0		0	0
0	1		1	0		0	0		0	0
0	1		0	0		1	0		0	0
0	0		0	0		1	0		0	1
0	0		0	0		0	1		1	0
0	0		0	0		0	1		1	0
0	0		0	0		0	0		1	1
0	0		0	0		0	0		1	1
0	0		1	0		0	1		0	0
0	0		1	0		0	1		0	0
0	0		0	1		1	0		0	0
0	0		0	0		0	0		1	1
0	0		0	0		1	1		0	0
0	0		0	0		0	0		1	1
0	0		0	0		1	1		0	0
0	0		0	0		0	0		1	1
1	0		0	0		0	0		0	1
0	0		0	0		1	1		0	0
1	1		0	0		0	0		0	0
1	0		0	1		0	0		0	0
1	1		0	0		0	0		0	0
0	0		0	0		1	1		0	0
0	0		1	1		0	0		0	0
0	0		0	0		1	1		0	0
0	0		0	0		1	0		0	1
0	0		1	1		0	0		0	0
0	0		1	0		0	0		0	1
0	0		0	0		1	1		0	0
0	0		0	0		1	1		0	0
0	0		1	1		0	0		0	0
0	0		1	1		0	0		0	0
0	0		0	0		0	1		1	0
0	0		1	1		0	0		0	0
0	0		1	1		0	0		0	0
1	1		0	0		0	0		0	0
0	0		0	0		0	0		1	1
0	0		0	0		1	1		0	0
0	0		0	1		1	0		0	0
0	0		0	0		1	1		0	0
0	0		1	0		0	1		0	0
0	0		0	0		0	1		1	0
1	1		0	0		0	0		0	0
0	0		0	0		1	1		0	0
0	0		0	0		0	1		1	0
0	0		0	0		0	1		1	0
0	0		1	1		0	0		0	0
0	1		1	0		0	0		0	0
0	0		0	0		1	1		0	0
0	0		0	0		0	1		1	0
1	0		0	1		0	0		0	0
0	0		0	0		1	1		0	0
0	0		1	1		0	0		0	0
0	0		0	0		0	0		1	1
0	0		0	0		1	1		0	0
0	0		0	0		0	0		1	1
0	0		0	0		1	1		0	0
0	0		0	0		1	1		0	0
0	0		0	1		1	0		0	0
0	0		0	0		1	1		0	0
0	0		0	0		1	1		0	0
0	0		1	1		0	0		0	0
0	0		0	0		1	1		0	0
0	0		1	0		0	1		0	0
0	1		1	0		0	0		0	0
0	0		0	0		1	1		0	0
0	1		1	0		0	0		0	0
0	0		0	1		1	0		0	0
0	0		1	1		0	0		0	0
0	0		1	1		0	0		0	0
0	0		1	1		0	0		0	0
1	1		0	0		0	0		0	0
0	0		0	0		1	1		0	0
0	0		0	0		1	1		0	0
0	0		1	1		0	0		0	0
0	1		1	0		0	0		0	0
0	0		0	1		1	0		0	0
0	0		1	1		0	0		0	0
0	0		0	1		1	0		0	0
0	0		1	1		0	0		0	0
0	0		0	0		0	0		1	1
0	1		0	0		1	0		0	0
0	0		0	1		1	0		0	0
0	0		0	0		1	0		0	1
0	0		0	0		1	1		0	0
0	0		0	0		1	1		0	0
0	1		1	0		0	0		0	0
1	1		0	0		0	0		0	0
0	0		0	0		0	0		1	1
0	0		1	0		0	1		0	0
0	0		0	0		1	1		0	0
0	0		0	0		1	1		0	0
0	0		1	0		0	1		0	0
0	0		1	1		0	0		0	0
0	0		0	0		0	1		1	0
0	0		0	0		1	0		0	1
0	0		1	1		0	0		0	0
0	0		0	1		1	0		0	0
0	0		0	0		1	1		0	0
0	0		0	0		0	1		1	0
0	0		0	0		1	0		0	1
0	0		1	1		0	0		0	0

[truncated: 7 more sheets: Panel 2n_binary_data, Panel 2o_binary_data, Panel 2p_binary_data, Panel 2m mean and CI, Panel 2n mean and CI, Panel 2o mean and CI, Panel 2p mean and CI]
