# Supplementary material for: A high-throughput method to deliver targeted optogenetic stimulation to moving C. elegans populations
Source: PLoS Biol. 2022 Jan 28;20(1):e3001524. doi: 10.1371/journal.pbio.3001524 (PMC8827482; doi:10.1371/journal.pbio.3001524)
Supplement: S2 Data — (XLSX) [file pbio.3001524.s015.xlsx]

## Sheet: Panel_a_Reverse
0.0604627	0.0348174	0.0429918	0.0467626	0.0442849
0.225121	0.243689	0.253061	0.220698	0.210615
0.506667	0.52191	0.502066	0.481438	0.447201
0.655388	0.631399	0.648955	0.639328	0.606043
0.745432	0.718405	0.734881	0.723708	0.689059

## Sheet: Panel_b_Pause or Slow
0.169295	0.151826	0.13192	0.116307	0.095751
0.288228	0.295209	0.253644	0.241852	0.206098
0.236825	0.235393	0.22314	0.185622	0.199077
0.162907	0.196815	0.163582	0.155374	0.154028
0.133585	0.148466	0.131949	0.111705	0.135878

## Sheet: Panel_c_Forward
0.320189	0.342466	0.291519	0.260192	0.225613
0.229369	0.238537	0.217493	0.223556	0.207228
0.140317	0.11573	0.128099	0.149087	0.14195
0.0989975	0.0955631	0.0895522	0.087621	0.101896
0.0667927	0.0674847	0.067807	0.0796197	0.0712468

## Sheet: Panel_d_Sprint
0.450053	0.47089	0.533569	0.576739	0.634351
0.257282	0.222566	0.275802	0.313894	0.376059
0.11619	0.126966	0.146694	0.183854	0.211771
0.0827068	0.076223	0.0979104	0.117677	0.138033
0.0541903	0.0656442	0.0653635	0.0849673	0.103817
