# Supplementary material for: A high-throughput method to deliver targeted optogenetic stimulation to moving C. elegans populations
Source: PLoS Biol. 2022 Jan 28;20(1):e3001524. doi: 10.1371/journal.pbio.3001524 (PMC8827482; doi:10.1371/journal.pbio.3001524)
Supplement: S3 Data — (XLSX) [file pbio.3001524.s016.xlsx]

## Sheet: AML67_Open_loop_expt_20200902
Folder index	worm track index	Frame number of stim (within worm track)	Worm reversed (1) or not (0)?
1	4	3010	1
1	4	3912	1
1	4	8417	1
1	11	3308	1
1	12	3912	1
1	17	1209	0
1	20	1209	0
1	20	2109	0
1	24	4813	0
1	25	6615	1
1	25	9318	0
1	31	3912	1
1	31	7516	1
1	33	3011	1
1	39	3011	0
1	41	5714	0
1	41	12923	0
1	41	17426	0
1	43	5714	0
1	44	4814	1
1	48	3912	1
1	51	1132	0
1	54	3912	0
1	55	1209	0
1	55	5714	0
1	55	11127	0
1	56	2110	1
1	56	12031	1
1	63	3011	0
1	64	2110	0
1	64	4813	1
1	64	5715	0
1	67	12020	0
1	68	1019	0
1	77	1210	1
1	80	3013	0
1	80	9320	1
1	80	12026	1
1	80	23736	0
1	82	7517	0
1	85	16527	0
1	91	4814	0
1	91	6624	0
1	93	3011	0
1	93	17430	0
1	95	1209	0
1	99	3012	0
1	99	5715	0
1	101	1208	0
1	102	3912	0
1	107	7514	0
1	108	3915	1
1	108	4818	0
1	108	6506	0
1	109	1209	0
1	120	4813	0
1	123	10232	0
1	124	1209	0
1	133	4812	0
1	133	8418	0
1	136	1215	1
1	137	4811	0
1	152	2109	0
1	152	6615	0
1	156	3007	0
1	157	1209	0
1	159	5715	0
1	160	2108	0
1	171	1143	1
1	171	10156	0
1	174	8420	0
1	174	14724	0
1	178	4817	0
1	187	1210	0
1	188	2116	0
1	190	1225	1
1	203	1210	0
1	208	1218	1
1	229	1215	0
1	233	11544	0
1	235	1208	0
1	236	3015	0
1	238	4813	0
1	241	3912	0
1	242	3912	0
1	256	2110	1
1	261	1216	0
1	265	1212	0
1	269	1209	1
1	273	1209	0
1	284	3011	0
1	285	2110	0
1	286	5714	0
1	286	18335	0
1	287	2110	0
1	291	2110	0
1	299	3011	0
1	299	4812	0
1	299	7516	0
1	303	3011	0
1	305	2110	0
1	311	1209	0
1	312	3010	0
1	312	3911	0
1	313	2110	1
1	313	3011	1
1	315	11802	0
1	325	6615	0
1	325	12922	0
1	325	13823	0
1	343	1146	0
1	343	3850	0
1	343	8361	0
1	345	1209	1
1	346	10224	0
1	346	11128	0
1	350	2110	0
1	352	3010	0
1	354	1213	0
1	356	3912	1
1	366	2042	0
1	402	2116	0
1	405	1209	0
1	409	7526	0
1	409	10233	0
1	410	10232	1
1	433	5721	0
1	433	7532	0
1	456	3010	0
1	461	2115	0
1	464	1211	0
1	464	6626	0
1	467	4830	1
1	469	3016	0
1	471	1971	0
1	471	3773	0
1	475	1213	0
1	477	1214	0
1	480	3848	0
1	480	7438	0
1	484	3010	0
1	485	1216	0
1	490	5719	0
1	490	7516	0
1	495	1216	0
1	495	5717	0
1	498	1222	0
1	520	2117	0
1	531	2112	0
1	533	3011	0
1	542	1211	0
2	7	3010	1
2	7	6615	0
2	16	755	0
2	16	1656	0
2	23	2109	0
2	23	12021	0
2	24	8417	1
2	24	10220	1
2	24	13824	0
2	24	21030	0
2	24	24635	1
2	35	3006	0
2	43	1208	1
2	43	9319	1
2	43	12923	1
2	48	1041	1
2	51	2110	0
2	53	2109	1
2	56	9320	0
2	57	15624	0
2	57	30042	0
2	59	2109	0
2	60	4813	1
2	60	5715	0
2	76	1210	0
2	83	1209	0
2	84	3913	0
2	85	3013	1
2	100	3913	0
2	100	9318	0
2	100	11125	0
2	103	1210	1
2	103	3914	0
2	107	3012	0
2	107	16526	0
2	130	5720	0
2	132	4819	1
2	133	3916	1
2	135	1208	0
2	140	3911	1
2	140	5721	1
2	143	5713	0
2	143	7530	1
2	148	1214	0
2	149	2114	0
2	158	5841	0
2	163	6628	1
2	163	14729	0
2	168	5726	1
2	173	2110	0
2	173	3921	0
2	175	1209	0
2	176	1208	0
2	177	9319	0
2	184	4812	0
2	184	7518	0
2	196	1209	0
2	205	2110	0
2	205	3016	0
2	208	1208	0
2	208	3017	1
2	213	7519	0
2	213	12022	0
2	213	15632	1
2	224	6624	0
2	236	1216	0
2	238	1216	0
2	238	3014	0
2	238	3917	0
2	251	1086	0
2	256	7523	1
2	256	10225	0
2	258	1208	0
2	269	5726	0
2	269	8423	0
2	273	2110	1
2	281	1209	0
2	326	3011	0
3	1	5712	1
3	1	10218	1
3	1	15623	0
3	1	17426	0
3	1	21030	1
3	2	2108	0
3	4	2108	1
3	4	7514	1
3	4	11120	1
3	4	12020	1
3	5	6613	1
3	6	2108	0
3	6	3910	0
3	7	2108	0
3	7	3010	0
3	7	11120	0
3	8	4949	0
3	8	8553	0
3	8	9467	0
3	9	1207	0
3	10	4812	0
3	12	2687	0
3	30	2109	0
3	30	3910	0
3	30	6614	0
3	36	1207	0
3	37	5712	0
3	37	8416	0
3	46	5712	0
3	46	12020	0
3	50	1440	0
3	50	8648	0
3	50	14955	0
3	50	16764	1
3	50	21278	0
3	53	4811	1
3	53	6614	0
3	57	3911	0
3	60	3911	0
3	60	5712	1
3	64	3010	0
3	68	8415	0
3	70	2109	0
3	74	3010	0
3	80	1208	0
3	80	10218	0
3	92	6618	0
3	95	7515	0
3	97	2109	1
3	100	4815	0
3	103	2108	0
3	105	4812	0
3	106	2108	1
3	107	1208	1
3	108	2517	1
3	110	4819	0
3	111	1208	0
3	111	2109	0
3	112	12923	1
3	112	13826	1
3	115	13827	1
3	119	5720	0
3	120	1208	1
3	124	1214	0
3	124	4828	0
3	124	8422	0
3	124	9321	0
3	124	16526	0
3	134	2129	0
3	134	18333	0
3	135	4811	0
3	151	2109	0
3	152	3012	0
3	167	3010	0
3	172	1212	0
3	178	3010	0
3	178	5721	1
3	184	3014	1
3	186	1209	0
3	187	3019	0
3	187	3911	0
3	194	2109	1
3	194	6622	1
3	204	3010	0
3	207	3011	1
3	208	1215	0
3	210	1209	0
3	212	5718	0
3	212	6622	1
3	215	2109	0
3	215	6613	0
3	218	5714	0
3	219	1216	0
3	219	3911	0
3	219	4819	0
3	223	3915	0
3	226	8427	0
3	230	2109	0
3	230	4812	0
3	231	1216	0
3	238	3010	0
3	240	4823	1
3	253	2123	0
3	254	2124	0
3	257	1224	0
4	6	2109	0
4	11	1208	0
4	11	3010	1
4	17	3010	0
4	17	8416	0
4	17	18328	0
4	17	23737	0
4	17	26443	0
4	18	3010	0
4	20	10218	0
4	21	1208	0
4	27	1208	0
4	29	7516	0
4	30	7517	1
4	35	3911	0
4	35	5717	0
4	36	3010	0
4	38	919	0
4	38	2721	1
4	38	3622	0
4	40	1916	0
4	40	2817	0
4	41	1208	0
4	41	2109	0
4	44	4812	0
4	44	17426	0
4	45	3010	0
4	52	1208	0
4	52	9317	0
4	55	1210	0
4	55	3010	0
4	55	3911	0
4	57	1211	0
4	69	1208	0
4	75	3014	1
4	83	6523	0
4	88	6614	0
4	88	7515	0
4	88	12024	0
4	88	16527	0
4	88	26436	1
4	88	27337	0
4	91	3912	0
4	97	3018	0
4	97	4812	0
4	124	1212	0
4	126	4812	0
4	126	5713	0
4	128	6616	0
4	135	3919	0
4	135	7795	0
4	139	3010	0
4	148	3702	0
4	152	3917	0
4	162	1216	0
4	166	1210	0
4	168	3911	0
4	170	5714	0
4	171	6615	0
4	174	1215	0
4	176	4812	0
4	178	2109	0
4	180	1208	1
4	185	4813	0
4	185	7519	0
4	185	11121	0
4	189	2110	0
4	192	9325	1
4	192	11119	0
4	198	10225	0
4	204	8417	0
4	206	2113	0
4	209	3012	0
4	213	3911	0
4	216	2123	0
4	229	2111	1
4	229	3011	1
4	229	4812	1
4	229	5713	1
4	229	9317	1
4	230	1209	0
4	230	2111	0
4	238	1208	0
4	239	2113	0
4	244	3011	1
4	251	3911	0
4	252	1208	1
4	252	5713	0
4	253	3010	0
4	262	3010	0
4	267	2864	0
4	272	1208	0
4	275	1215	0
5	3	1568	1
5	6	1302	1
5	7	1210	1
5	9	2110	1
5	10	1210	1
5	10	10221	1
5	11	1210	0
5	11	3913	0
5	11	6616	0
5	16	1516	1
5	18	1210	1
5	28	5714	0
5	30	1210	0
5	32	2118	1
5	40	1210	1
5	46	3012	1
5	46	3913	0
5	46	12021	0
5	47	3012	1
5	51	4010	0
5	56	1166	0
5	63	1984	0
5	66	10520	0
5	69	528	0
5	70	2416	0
5	70	4218	0
5	70	18637	0
5	74	2225	1
5	79	9436	0
5	79	25655	0
5	93	668	1
5	101	8420	0
5	103	3914	0
5	105	2239	0
5	118	788	0
5	120	3013	0
5	129	1332	0
5	129	2233	0
5	136	7841	1
5	136	12346	0
5	136	14147	0
5	137	623	0
5	146	1473	0
5	149	2456	1
5	152	518	0
5	167	1537	0
5	168	552	1
5	172	1661	1
5	177	2110	0
5	179	3016	0
5	179	5717	1
5	179	7517	1
5	179	9320	0
5	179	10222	0
5	191	1210	1
5	192	2112	0
5	195	1212	1
5	195	3014	1
5	196	3912	1
5	196	6615	1
5	196	7516	0
5	196	9319	1
5	204	4815	0
5	204	5718	0
5	204	8418	0
5	209	1212	0
5	209	11128	0
5	209	12025	0
5	212	1209	0
5	214	2113	0
5	214	3919	0
5	216	3013	0
5	216	4818	0
5	216	5716	0
5	220	1212	1
5	232	4920	0
5	255	1215	0
5	268	1266	0
5	269	2121	0
5	274	1037	0
5	278	1210	1
5	280	2111	0
5	281	1213	0
5	285	13826	0
5	285	19232	0
5	290	3014	0
5	297	3920	0
5	306	1217	1
5	308	5715	0
5	335	2110	1
5	338	3012	0
5	340	3915	0
5	343	6619	0
5	348	2111	0
5	348	8420	0
5	348	9322	0
5	370	4815	1
5	382	1207	0
5	383	3013	0
5	385	1207	1
5	389	10219	0
5	390	3917	0
5	390	4825	0
5	390	6615	0
5	410	3022	0
5	415	7516	0
5	415	8417	0
5	415	9317	0
5	428	5648	0
5	433	3912	1
5	461	2110	0
5	469	3011	0
5	469	3913	1
5	469	5714	1
5	477	3915	0
5	478	1209	0
5	478	2110	0
5	482	3012	0
5	486	1210	0
5	492	6619	0
5	493	1209	1
5	497	2111	0
5	508	3012	0
5	516	1210	0
5	534	2110	0
5	540	3913	0
5	544	3010	0
5	544	3914	0
5	544	5715	0
5	556	1209	1
5	557	3914	0
5	563	1209	1
5	564	3011	1
5	566	2839	0
5	575	3015	0
5	578	4813	0
5	578	5716	0
5	580	1214	0
5	582	1211	0
5	582	8426	0
5	587	2111	0
5	588	1212	1
5	590	2111	0
5	593	6620	0
5	594	11127	0
5	611	17359	0
5	611	18263	0
5	612	1209	0
5	613	3014	0
5	614	1210	0
5	614	3017	0
5	622	5722	0
5	629	1213	0
5	629	2116	0
5	629	3914	0
5	635	1209	1
5	643	1211	1
5	647	946	1
5	647	2751	1
5	648	8138	0
5	648	9042	0
5	648	11753	0
5	649	4031	0
5	649	4932	0
5	656	9327	1
5	657	4565	1
5	668	6624	0
5	669	1218	0
5	670	2112	0
5	670	3014	0
5	679	7590	0
5	679	9399	1
5	684	3171	0
5	684	4070	0
5	686	606	1
5	690	1238	1
5	692	3016	0
5	699	1658	0
5	702	3019	0
5	702	3913	0
5	705	550	0
5	707	1211	0
5	708	6779	0
5	708	8577	0
5	708	10386	0
5	715	8420	0
5	730	4025	0
5	731	1259	0
5	731	2155	0
5	735	10364	0
5	736	1209	0
5	742	5715	0
5	755	3914	0
5	764	2118	0
5	768	1213	0
5	779	2129	0
5	786	3011	0
5	788	2113	0
5	789	2117	0
5	790	1229	0
5	790	3921	0
5	796	1214	0
5	802	2109	0
5	804	1209	0
5	810	3023	0
5	811	1209	0
5	814	3018	0
5	817	1211	0
6	4	1212	1
6	9	1212	0
6	28	3014	0
6	28	7523	0
6	28	9321	0
6	32	2113	0
6	33	1212	1
6	33	2113	0
6	38	1211	1
6	53	2112	1
6	55	1211	0
6	85	1210	1
6	85	8418	1
6	86	11473	1
6	93	9258	0
6	105	3013	0
6	112	1210	0
6	112	2117	0
6	130	1214	0
6	140	1210	1
6	140	2111	0
6	172	6616	0
6	180	4813	0
6	181	3912	0
6	203	2110	0
6	203	21035	0
6	210	2112	0
6	210	7522	0
6	213	5734	1
6	214	10221	0
6	223	3012	0
6	223	3912	0
6	226	4814	0
6	245	2111	0
6	245	12923	0
6	248	6618	0
6	248	7520	0
6	251	6617	0
6	283	2111	0
6	293	2111	1
6	317	5714	0
6	318	2112	0
6	318	3010	0
6	319	1212	0
6	319	8420	0
6	319	11134	0
6	325	1213	0
6	331	2113	0
6	362	1209	0
6	365	6617	0
6	386	1218	0
7	9	2110	0
7	16	3011	0
7	25	6614	0
7	27	11121	0
7	28	1209	1
7	39	1208	0
7	50	2109	1
7	66	1209	1
7	67	6677	0
7	68	2110	1
7	68	4815	1
7	69	1209	1
7	74	1208	0
7	75	3010	0
7	75	3912	0
7	77	2109	1
7	79	5716	1
7	79	10219	0
7	83	2744	1
7	84	1208	0
7	84	8418	0
7	87	4812	0
7	89	14723	0
7	89	17426	0
7	94	2110	1
7	95	3016	0
7	95	6615	0
7	95	8417	0
7	95	10233	0
7	117	1209	0
7	131	1209	0
7	131	2119	0
7	137	1208	1
7	137	9317	0
7	151	4811	1
7	152	1210	1
7	158	2109	0
7	158	3009	0
7	160	1209	0
7	180	4812	0
7	187	1208	0
7	194	1208	1
7	196	7376	0
7	200	7515	0
7	205	19443	1
7	211	1209	0
7	213	2110	0
7	215	2109	0
7	221	2110	0
7	221	3918	0
7	221	4819	0
7	230	1209	1
7	258	17431	0
7	262	2118	0
7	263	4744	0
7	263	5637	0
7	263	11937	0
7	267	2109	1
7	274	1211	0
7	280	1221	1
7	287	7519	0
7	289	3915	1
7	290	825	0
7	290	2625	1
7	306	1220	0
7	306	3913	0
7	309	748	1
7	315	2850	0
7	328	3015	1
7	328	3912	1
7	331	3011	0
7	344	2113	0
7	346	883	0
7	354	1211	0
7	372	4812	0
7	377	3019	0
7	397	5719	0
7	397	7528	0
7	403	1211	0
7	403	3016	0
7	403	5713	0
7	413	9327	0
7	414	3012	0
7	419	1219	0
7	433	2121	1
7	433	5715	0
7	434	682	0
7	438	3014	0
7	439	1211	0
7	439	4824	0
7	451	2121	0
7	452	1218	1
7	453	4833	0
7	466	3919	0
7	474	1228	0
7	478	1220	0
7	478	2126	0
7	495	1219	0
8	4	9318	0
8	6	1208	0
8	7	3010	0
8	7	6614	0
8	7	8416	0
8	7	12921	0
8	9	3911	0
8	21	3911	1
8	22	4812	0
8	25	5713	1
8	25	7517	1
8	25	10217	0
8	32	3010	0
8	45	1208	0
8	53	3010	0
8	54	4812	1
8	54	7515	1
8	55	4812	0
8	55	7515	1
8	61	1208	0
8	61	3010	0
8	66	4812	0
8	71	2109	0
8	73	1208	0
8	82	2109	0
8	82	4812	0
8	88	1210	0
8	88	5713	0
8	88	10221	0
8	88	21931	0
8	90	2109	0
8	94	3911	0
8	97	1212	0
8	97	4812	0
8	98	6613	0
8	100	1209	0
8	103	1212	0
8	114	3911	1
8	130	3014	0
8	132	5713	0
8	138	1215	0
8	142	1209	0
8	145	1212	0
8	146	3010	0
8	150	3017	0
8	158	1208	0
8	165	5713	0
8	173	3913	0
8	174	4812	0
8	179	1208	0
8	181	1208	1
8	182	901	1
8	184	1207	0
8	185	1209	0
8	186	12922	0
8	190	1209	0
8	190	2109	1
8	190	3911	0
8	191	1208	1
8	196	1208	0
8	206	1209	0
8	208	1208	0
8	212	3010	0
8	214	5713	0
8	214	12021	0
8	214	17427	0
8	219	2109	0
8	224	4821	0
8	231	2109	0
8	231	11119	0
8	237	4812	0
8	237	15624	0
8	244	2108	0
8	246	3013	0
8	247	3010	1
8	251	2111	0
8	263	2109	0
8	279	1208	0
9	1	1209	0
9	4	1209	0
9	5	2109	0
9	5	3911	1
9	5	13829	1
9	5	27345	0
9	7	6614	0
9	7	7515	0
9	12	3011	1
9	12	5714	1
9	19	4639	1
9	21	7516	0
9	23	2109	0
9	28	3911	1
9	28	8421	1
9	30	4813	1
9	31	2109	0
9	32	2109	1
9	32	7515	1
9	42	8420	0
9	45	1209	0
9	46	1209	1
9	52	18328	0
9	53	1209	0
9	55	7516	0
9	57	5714	0
9	58	7517	1
9	59	8417	0
9	60	3011	0
9	62	8417	1
9	62	17426	0
9	65	1209	1
9	69	2110	1
9	74	2109	0
9	74	3010	0
9	74	5719	1
9	76	13822	0
9	80	4818	0
9	88	4814	0
9	88	6614	1
9	88	17426	0
9	90	3012	0
9	91	2111	1
9	98	2112	1
9	99	2114	0
9	120	6614	0
9	121	12022	1
9	122	1210	0
9	127	2109	1
9	129	1208	0
9	129	3010	0
9	132	6614	1
9	134	3017	0
9	139	11120	0
9	140	3010	0
9	143	2111	0
9	144	2112	0
9	144	3010	0
9	146	3911	1
9	159	4815	0
9	161	1208	1
9	164	2111	0
9	165	1210	0
9	165	4814	0
9	168	3914	1
9	173	3012	0
9	173	5714	0
9	189	1212	0
9	197	1208	0
9	209	1209	1
9	209	3920	1
9	210	1212	1
9	212	5719	0
9	233	2120	1
9	235	7515	0
9	245	4813	0
9	251	3018	0
9	257	1215	0
9	258	3012	1
9	260	3911	0
9	265	3010	0
9	265	16530	0
9	273	2117	0
9	273	3011	0
9	283	1208	0
9	283	3011	0
9	284	1208	0
9	288	1208	0
9	288	6621	0
9	288	10218	0
9	290	2109	0
9	291	1208	0
9	295	7525	0
9	300	1209	0
9	307	3914	0
9	312	2111	1
9	321	1218	0
9	328	3012	0
9	330	1218	0
9	341	2115	1
9	343	8419	0
9	348	1208	0
9	349	7517	0
9	355	1211	1
9	361	1214	0
9	362	3921	0
9	366	1209	0
9	366	3917	1
9	374	4820	0
9	378	3010	0
9	380	3017	1
10	1	6621	0
10	12	2112	0
10	12	5716	1
10	12	7518	0
10	13	5716	1
10	30	2486	1
10	42	1211	0
10	44	3914	0
10	48	3914	1
10	48	7518	1
10	51	1211	1
10	51	2112	1
10	65	10952	0
10	87	2112	0
10	91	3914	0
10	94	8421	0
10	95	5716	1
10	96	5717	0
10	96	6619	0
10	110	1211	1
10	111	7518	0
10	112	3013	1
10	119	7516	0
10	128	3918	0
10	139	9316	0
10	140	1214	0
10	140	8416	0
10	146	7516	0
10	158	1212	0
10	163	3011	0
10	163	7515	0
10	169	2110	0
10	170	2111	0
10	171	6614	0
10	171	10218	0
10	176	2109	0
10	183	1209	1
10	192	2110	0
10	192	4812	0
10	205	1209	0
10	208	1210	0
10	224	3910	0
10	232	3010	1
10	237	3012	0
10	237	15624	0
10	237	18329	0
10	239	1214	0
10	240	2109	0
10	240	3010	0
10	247	3289	0
10	254	1213	0
10	254	9317	0
10	254	10218	0
10	256	3014	0
10	256	3912	0
10	265	3010	0
10	266	1208	0
10	272	1209	0
10	272	6622	0
10	272	8417	0
10	272	12921	1
10	273	3912	0
10	273	4812	0
10	278	1208	1
10	287	3011	1
10	287	3912	1
10	289	1209	1
10	297	5715	0
10	299	1208	0
10	300	1210	0
10	301	4812	0
10	306	1210	0
10	313	3911	0
10	314	1947	0
10	315	3015	0
10	315	5715	0
10	316	3015	0
10	316	12021	0
10	316	12921	0
10	321	2112	0
10	321	8416	0
10	327	2109	1
10	328	3011	1
10	328	4812	1
10	339	1209	0
10	339	3911	0
10	343	2109	0
10	352	2123	0
10	352	7516	0
10	352	12023	0
10	352	12931	1
10	363	7517	0
10	363	8417	1
10	378	9319	0
10	378	12021	0
10	384	1208	0
10	389	5716	0
10	389	6614	0
10	389	7516	0
10	395	2110	1
10	396	2109	0
10	399	1208	0
10	417	2110	0
10	431	7517	0
10	441	4387	0
10	453	1215	0
10	453	3921	0
10	459	1211	0
10	498	1207	0
10	511	2109	0
11	1	1208	0
11	4	1208	0
11	7	1208	1
11	9	1208	1
11	12	3010	1
11	12	4812	0
11	12	5713	0
11	12	9317	0
11	12	11119	0
11	12	17426	0
11	12	18328	1
11	14	6614	1
11	14	11119	0
11	14	18328	0
11	14	19228	0
11	14	22832	0
11	26	5713	0
11	35	2109	0
11	35	3010	0
11	36	2109	1
11	38	1208	0
11	40	7515	0
11	40	8416	0
11	40	12026	1
11	41	1208	0
11	44	2109	0
11	46	2112	0
11	50	1212	1
11	51	3911	1
11	51	4812	0
11	52	3914	0
11	52	10218	0
11	52	19228	0
11	54	9625	0
11	56	1208	0
11	56	2109	0
11	56	3911	0
11	56	9317	0
11	56	10218	0
11	57	18327	1
11	57	21032	0
11	67	4812	0
11	69	2109	0
11	69	3911	0
11	70	1208	0
11	71	3911	1
11	77	1215	0
11	80	4812	0
11	81	2110	0
11	84	5713	0
11	84	12020	1
11	98	1209	0
11	98	12020	0
11	98	18329	0
11	105	4812	0
11	105	9318	0
11	105	12922	0
11	105	21030	0
11	109	1208	1
11	109	3011	1
11	115	4812	0
11	115	7515	0
11	116	3911	0
11	118	2110	0
11	119	2419	0
11	122	3010	0
11	122	12021	0
11	129	1210	0
11	138	3010	1
11	149	7517	0
11	164	1211	0
11	165	6616	0
11	166	3913	1
11	171	12933	0
11	172	2109	1
11	172	3911	0
11	172	7517	1
11	180	1212	0
11	182	3912	0
11	185	1211	0
11	186	3911	1
11	207	1208	0
11	209	10225	0
11	212	4812	0
11	217	8417	0
11	221	7515	0
11	222	3011	0
11	222	7515	0
11	228	3017	0
11	235	3917	0
12	2	2110	0
12	3	4813	1
12	6	2110	1
12	6	3011	0
12	8	3911	0
12	9	1209	1
12	10	1209	1
12	11	2110	0
12	20	22655	0
12	20	25345	0
12	23	3011	1
12	24	5713	0
12	25	2110	0
12	27	3011	0
12	30	2110	1
12	34	5713	0
12	36	11120	1
12	36	12020	0
12	43	3011	0
12	45	2110	0
12	50	4812	0
12	65	6614	1
12	66	5713	0
12	67	3911	1
12	69	2109	0
12	73	3447	1
12	73	7052	1
12	73	7951	1
12	75	7516	0
12	75	8417	0
12	75	12026	0
12	86	2109	1
12	92	5713	1
12	92	6615	0
12	92	8417	0
12	107	1211	0
12	108	1209	0
12	112	3913	0
12	117	1211	0
12	118	3911	0
12	118	4812	0
12	120	1211	0
12	120	12924	0
12	122	2110	0
12	126	3011	0
12	132	4822	0
12	140	16527	0
12	142	6615	1
12	143	3015	0
12	150	3017	0
12	167	4815	0
12	173	2108	1
12	173	5722	0
12	173	7518	0
12	173	10226	0
12	175	13823	0
12	189	1209	0
12	199	1208	0
12	200	4812	0
12	202	12925	0
12	203	1209	0
12	213	3012	1
12	224	1210	0
12	226	1222	0
12	231	7454	1
12	244	3033	0
12	244	3916	0
12	249	1215	0
12	251	2132	1
12	251	3016	0
12	252	1209	0
12	267	1219	0
12	274	1220	0
12	282	5724	0
12	287	4817	0
12	288	2110	0
12	291	1209	0
12	294	1213	0
12	309	2109	0
12	311	3911	0
12	316	1209	0
12	316	3914	0
12	316	5720	0
12	318	1216	0
12	328	3911	0
12	329	1208	0
12	329	6616	0
12	351	1212	0
12	356	2111	0
12	356	9317	0
12	359	1208	0
12	369	2111	0
12	376	6615	0
12	376	12922	0
12	376	14723	0
12	376	15625	1
12	378	3011	0
12	379	1210	0
12	381	3011	0
12	381	5713	1
12	388	2110	0
12	391	3011	0
12	397	1208	1
12	400	1208	0
12	406	1215	0
12	413	1213	0
12	415	4817	1
12	422	2110	0
12	423	3010	0
12	430	5716	0
12	431	1208	0
12	442	2117	0
12	445	2115	1
12	446	6614	1
12	446	8416	0
12	447	3010	0
12	455	1973	0
12	465	2113	1
12	466	995	0
12	470	2112	0
12	472	1215	0
12	474	1210	0
12	482	1215	0
12	497	3012	0
12	497	5713	0
12	502	3011	0
12	506	1210	1
12	506	3011	0
12	514	3010	1
12	514	3911	0
12	520	3010	0
12	521	2110	1
12	523	3010	0
12	524	2111	1
12	528	1208	1
12	533	1208	0
12	540	1208	1

## Sheet: AML67_Open_loop_expt_20210614
Folder index	worm track index	Frame number of stim (within worm track)	Worm reversed (1) or not (0)?
1	3	3914	0
1	4	1209	0
1	11	4086	1
1	13	5717	0
1	13	9323	0
1	31	2110	0
1	33	2110	0
1	35	2110	0
1	35	3012	0
1	35	3914	1
1	38	3914	1
1	38	5717	1
1	39	3914	0
1	43	3012	1
1	43	8421	0
1	43	12927	0
1	46	5717	0
1	53	1721	0
1	55	2886	0
1	58	1287	1
1	58	3089	1
1	58	5793	0
1	58	10301	1
1	58	11203	0
1	64	8330	0
1	66	2269	0
1	66	4070	0
1	66	4972	0
1	67	2589	1
1	68	2872	1
1	68	4673	1
1	69	1029	1
1	70	2090	1
1	70	2991	1
1	78	1686	0
1	78	6193	0
1	78	11601	0
1	78	14306	0
1	80	2568	0
1	80	3470	1
1	80	6173	0
1	81	6171	0
1	82	3552	0
1	82	8960	0
1	83	1467	0
1	83	6875	0
1	84	1354	0
1	84	11270	0
1	86	20179	0
1	86	24685	0
1	86	26487	0
1	87	753	0
1	87	4361	1
1	87	5262	1
1	88	5363	0
1	88	14377	0
1	88	16180	0
1	89	5913	0
1	92	3279	0
1	97	7623	0
1	98	2099	1
1	100	9447	0
1	100	22066	0
1	101	2100	1
1	102	2122	0
1	102	3022	0
1	106	4271	0
1	108	2743	0
1	108	4545	0
1	108	5446	0
1	108	6347	0
1	108	25271	0
1	108	26172	0
1	108	27976	0
1	109	941	0
1	109	2743	0
1	114	20884	0
1	115	5100	1
1	116	1397	0
1	117	2308	0
1	125	1524	1
1	130	1965	0
1	132	1211	0
1	132	3012	0
1	136	2114	1
1	139	4084	0
1	139	4985	0
1	139	9490	1
1	139	16699	1
1	140	1443	0
1	149	5631	0
1	149	8335	0
1	149	9236	0
1	149	11037	0
1	150	3122	1
1	150	8531	1
1	150	37367	0
1	152	1216	0
1	156	4849	0
1	156	5751	0
1	158	6649	0
1	160	3752	0
1	165	1211	0
1	167	1210	1
1	168	1053	1
1	172	12024	0
1	172	13827	1
1	172	18334	0
1	172	30948	0
1	172	35452	0
1	172	36354	0
1	172	38155	0
1	173	1211	1
1	173	11124	1
1	173	12926	0
1	173	13828	0
1	174	2112	0
1	174	8421	0
1	174	11124	0
1	174	19234	1
1	175	2112	0
1	177	3012	0
1	177	3913	0
1	177	9321	0
1	177	25544	0
1	177	32751	0
1	177	33652	0
1	181	4815	0
1	181	10221	0
1	181	12925	0
1	181	20135	0
1	181	22839	0
1	188	3012	1
1	191	1210	1
1	195	1210	0
1	197	2111	0
1	199	1211	0
1	200	9323	0
1	200	10223	0
1	200	21940	0
1	200	24642	1
1	201	2110	0
1	205	1210	0
1	205	11120	0
1	205	17427	0
1	207	2814	0
1	207	3715	0
1	207	13627	0
1	208	4814	0
1	208	12924	1
1	210	6620	0
1	213	2113	1
1	214	3013	0
1	214	4816	0
1	222	2567	0
1	222	4370	0
1	222	6172	0
1	226	3913	0
1	226	10222	0
1	226	11124	0
1	226	13827	1
1	228	5640	0
1	228	16456	1
1	230	2686	0
1	234	1210	1
1	238	1210	0
1	238	3012	0
1	238	13828	0
1	238	16530	0
1	238	28244	0
1	238	29145	0
1	239	13828	0
1	241	5717	1
1	241	6618	1
1	241	7520	0
1	241	12927	1
1	241	17432	1
1	243	3913	0
1	245	8420	0
1	245	12026	1
1	246	3914	0
1	248	1211	0
1	248	8422	0
1	251	3914	1
1	253	3914	1
1	253	12026	0
1	254	14727	0
1	254	16529	0
1	254	20132	0
1	257	4817	0
1	257	7521	0
1	268	3012	0
1	270	2111	0
1	271	5717	0
1	271	9321	0
1	271	12024	0
1	272	2112	0
1	277	1210	1
1	278	3913	0
1	279	3013	1
1	279	5717	1
1	283	7536	0
1	283	9338	0
1	283	12941	1
1	283	13842	0
1	283	14742	0
1	284	4814	0
1	286	3012	1
1	287	3012	0
1	287	5717	0
1	287	6617	0
1	287	8419	0
1	290	1210	1
1	299	2111	0
1	301	1209	0
1	301	3913	0
1	301	4814	0
1	301	8417	0
1	301	9318	0
1	301	10219	0
1	301	12922	0
1	301	14725	0
1	302	2113	0
1	302	3914	0
1	302	4815	0
1	303	1211	0
1	304	2111	1
1	304	3912	1
1	306	2111	0
1	317	5715	0
1	318	3012	0
1	318	5715	1
1	321	1210	1
1	321	3011	0
1	322	5714	0
1	322	10218	0
1	325	3011	0
1	328	3011	0
1	328	7516	0
1	328	9317	0
1	329	3011	0
1	336	3912	0
1	339	1209	0
1	339	3011	1
1	350	1209	0
1	357	1210	0
2	1	12024	0
2	1	19241	1
2	1	24650	0
2	2	3914	0
2	2	12024	0
2	4	2686	1
2	4	3587	1
2	6	7327	1
2	7	5717	1
2	7	7520	0
2	7	8421	0
2	7	11125	0
2	7	22847	0
2	8	14732	0
2	8	15633	0
2	8	20143	0
2	8	21045	0
2	9	3013	0
2	9	8421	0
2	10	20143	0
2	10	29157	0
2	10	34563	0
2	10	35464	0
2	14	2111	1
2	15	3914	0
2	21	1210	0
2	23	6619	1
2	23	9323	1
2	24	7520	0
2	25	1210	1
2	26	2111	0
2	26	8421	1
2	27	1210	1
2	27	2111	1
2	28	6619	0
2	28	9323	1
2	30	4815	1
2	31	11125	0
2	31	13830	0
2	31	20143	0
2	34	5717	0
2	38	5717	0
2	38	9323	0
2	39	2111	0
2	39	3914	0
2	39	6619	0
2	39	8421	0
2	39	17437	0
2	39	20143	0
2	39	31861	0
2	39	32762	0
2	40	4816	0
2	40	9323	0
2	41	996	0
2	42	6619	0
2	42	10224	1
2	42	18339	0
2	44	3344	0
2	46	509	0
2	46	3213	0
2	47	6619	0
2	47	9323	0
2	52	4816	0
2	54	3881	0
2	56	3475	1
2	60	591	1
2	61	716	1
2	63	686	1
2	63	5192	0
2	65	576	0
2	65	2377	0
2	66	540	1
2	67	11532	1
2	70	1093	1
2	70	7403	0
2	70	10106	0
2	70	12810	0
2	70	13711	0
2	70	14612	0
2	70	22728	1
2	70	27234	1
2	70	28136	0
2	73	1863	0
2	73	7269	0
2	73	12677	0
2	76	1566	1
2	77	624	1
2	78	3433	0
2	78	7940	1
2	80	1548	1
2	84	4721	0
2	85	4012	1
2	87	1256	0
2	87	5762	0
2	87	9366	0
2	89	809	0
2	89	3513	0
2	90	1751	0
2	91	1906	1
2	92	6897	1
2	93	3345	0
2	94	8001	1
2	95	4620	0
2	97	1889	0
2	99	2971	0
2	106	3219	0
2	109	1160	0
2	110	2609	0
2	112	2266	0
2	113	7613	0
2	114	1272	1
2	114	7580	0
2	115	6485	0
2	118	2562	0
2	118	9775	0
2	118	11577	1
2	118	14281	0
2	120	621	0
2	121	9541	0
2	122	6785	1
2	125	1591	0
2	125	5198	0
2	126	2490	1
2	126	5195	1
2	128	5015	0
2	128	5918	0
2	129	2520	0
2	129	11532	1
2	129	16039	0
2	133	1025	1
2	135	953	0
2	135	3657	0
2	135	7266	0
2	135	8167	0
2	140	1847	1
2	141	9055	0
2	141	11757	0
2	142	2664	0
2	144	1003	0
2	145	1841	0
2	145	3644	0
2	145	4545	0
2	145	5447	0
2	146	867	1
2	147	7226	1
2	147	9029	0
2	149	10298	0
2	149	20210	0
2	149	29219	0
2	149	31021	0
2	152	11154	0
2	152	12055	0
2	161	8745	0
2	161	9645	0
2	162	19565	0
2	162	22267	1
2	167	1536	0
2	172	1700	0
2	172	2601	0
2	178	1212	0
2	181	3016	0
2	181	5720	0
2	194	1213	0
2	194	2115	0
2	195	2113	1
2	195	3014	0
2	197	2114	1
2	204	2112	0
2	205	3016	0
2	209	1211	0
2	212	1211	0
2	214	978	0
2	214	1879	0
2	214	3681	0
2	216	2021	0
2	216	4724	0
2	216	5625	0
2	216	7427	0
2	219	3013	0
2	221	1212	0
2	223	4816	0
2	223	5717	0
2	223	7519	1
2	228	3014	0
2	228	7518	0
2	228	8002	0
2	230	6618	0
2	230	7520	0
2	240	1209	1
2	240	4813	0
2	247	2111	1
2	252	2110	0
2	254	2730	0
2	254	3013	1
2	254	4814	0
2	257	1209	0
2	257	2110	1
2	260	699	0
2	262	2112	0
2	262	10220	0
2	262	12023	0
2	266	3912	0
2	267	4813	1
2	267	7515	0
2	268	11119	0
2	269	3912	0
2	269	10218	0
2	273	2111	0
2	273	3011	0
2	273	5714	0
2	273	6615	0
2	273	10219	0
2	273	16526	0
2	276	2796	0
2	284	1209	0
2	284	2110	0
2	284	3911	0
2	294	3011	0
2	295	2109	0
2	295	3911	0
2	295	7515	0
2	296	2109	0
2	304	1208	0
2	307	1209	0
2	308	3011	0
2	312	1208	0
2	315	1209	0
2	317	6524	0
2	323	3911	0
2	328	2109	0
2	331	1207	0
2	331	2109	0
2	335	1208	0
2	336	4812	0
2	337	1209	0
2	347	1208	1
2	348	2109	0
2	350	2109	0
2	356	2110	0
3	9	2111	0
3	10	9321	1
3	10	10223	0
3	12	1211	1
3	12	10223	0
3	12	12025	0
3	13	6618	0
3	13	13827	0
3	13	17433	0
3	13	19236	0
3	13	21040	0
3	13	21941	0
3	15	3738	0
3	19	4816	0
3	19	5717	0
3	21	2111	1
3	23	21040	1
3	23	24647	0
3	25	3013	1
3	25	6618	1
3	25	9321	0
3	29	2111	0
3	32	1211	1
3	33	1211	0
3	33	3013	1
3	33	6618	0
3	34	2111	1
3	34	3013	1
3	37	8419	0
3	40	4815	1
3	41	629	1
3	43	19232	0
3	43	20132	0
3	43	31852	0
3	48	2112	0
3	48	11125	0
3	56	3012	0
3	56	3914	0
3	61	1235	1
3	61	2137	0
3	62	1222	0
3	62	2124	0
3	64	1211	0
3	65	3915	1
3	65	4815	1
3	68	1441	0
3	70	3014	0
3	75	6833	1
3	75	10437	1
3	75	12239	1
3	76	2691	0
3	81	2111	0
3	81	3014	0
3	88	2111	0
3	89	2111	0
3	89	3012	1
3	89	4814	0
3	92	1162	1
3	93	1210	0
3	95	2111	0
3	96	3915	0
3	96	7519	0
3	101	7518	0
3	101	9320	0
3	102	9322	0
3	103	6620	0
3	111	4816	0
3	112	1211	1
3	113	3013	0
3	116	4814	1
3	116	7518	0
3	118	2113	1
3	118	3914	0
3	121	3013	1
3	121	8420	1
3	121	12026	0
3	121	18335	0
3	121	25546	0
3	122	27349	0
3	122	30052	0
3	122	31854	0
3	122	32755	0
3	122	35459	0
3	125	1211	0
3	126	1211	0
3	126	2112	0
3	128	3013	0
3	131	2112	0
3	131	11127	0
3	131	13831	0
3	131	26448	0
3	132	2111	1
3	134	1211	0
3	134	8423	0
3	136	6618	0
3	136	8419	0
3	136	11125	0
3	141	3014	1
3	143	1147	0
3	144	2112	1
3	148	7522	0
3	151	2814	0
3	151	4617	0
3	155	2113	0
3	159	1070	1
3	159	8281	1
3	159	12788	1
3	161	1210	0
3	161	3914	0
3	161	4815	0
3	165	3915	0
3	166	1211	0
3	170	2113	1
3	174	6620	0
3	174	9323	1
3	177	14731	1
3	177	19239	1
3	177	21940	0
3	177	30950	0
3	179	4817	0
3	179	10224	0
3	179	16534	0
3	180	1212	0
3	188	1211	0
3	189	3013	0
3	192	8421	0
3	193	2112	0
3	193	3916	1
3	194	3015	0
3	195	815	0
3	195	5320	0
3	195	8924	0
3	195	15233	0
3	201	4818	0
3	204	1211	0
3	204	4815	0
3	211	1211	1
3	214	5720	0
3	214	7524	0
3	214	13833	0
3	217	1211	0
3	225	1132	0
3	226	6621	0
3	226	14734	0
3	226	26448	0
3	227	5716	1
3	227	14728	0
3	228	3015	0
3	241	2113	0
3	241	3917	0
3	242	2112	0
3	244	3914	0
3	249	2113	0
3	249	6620	0
3	249	12028	0
3	249	14731	0
3	255	1212	0
3	258	3013	0
3	258	3914	0
3	260	3014	0
3	261	1211	0
3	264	5079	0
3	265	1211	0
3	268	1210	0
3	269	3917	1
3	269	10227	0
3	273	2112	0
3	275	7434	0
3	286	3013	0
3	288	7520	0
3	288	9321	1
3	291	3004	0
3	299	1213	0
3	301	4817	0
3	302	3014	0
3	305	1211	0
3	305	6617	0
3	307	3915	0
3	307	4816	0
3	307	10223	0
3	309	3013	1
3	310	5718	0
3	313	1212	0
3	314	1211	0
3	315	4816	0
3	316	10225	0
3	316	15630	0
3	316	16531	0
3	318	3914	0
3	318	11124	0
3	319	3014	0
3	320	1212	1
3	320	3014	0
3	321	1212	0
3	322	3014	0
3	322	6617	0
3	327	2112	0
3	327	6616	0
3	330	3913	0
3	331	3014	0
3	334	3012	0
3	343	2111	0
3	347	3915	0
3	348	1210	0
3	352	5716	0
3	352	8417	0
3	357	1210	0
3	358	4813	1
3	358	5714	0
3	360	2110	0
3	366	3012	0
3	366	3913	0
3	372	2110	0
4	2	3013	0
4	3	3013	0
4	5	4816	0
4	5	8421	1
4	5	9323	0
4	8	1210	1
4	12	3013	1
4	13	4816	0
4	14	11127	0
4	14	12028	0
4	15	4816	0
4	15	8421	0
4	19	1353	0
4	27	6618	0
4	29	2112	0
4	30	5717	1
4	31	1548	0
4	32	2112	0
4	34	1210	0
4	34	3914	1
4	43	2112	0
4	50	1263	1
4	50	3966	0
4	50	10274	0
4	50	12077	0
4	51	670	0
4	52	5285	0
4	53	11521	0
4	56	7999	0
4	57	768	0
4	57	2570	0
4	58	787	1
4	58	2589	0
4	59	1759	1
4	59	2661	1
4	70	1252	0
4	71	854	0
4	71	2658	0
4	72	1672	0
4	78	16186	0
4	78	17088	0
4	78	21594	0
4	79	982	0
4	79	1884	1
4	82	862	1
4	84	3274	0
4	84	4177	0
4	84	5078	1
4	87	829	0
4	87	3532	0
4	89	2521	0
4	92	2086	0
4	95	972	0
4	98	2666	1
4	105	2019	0
4	106	1163	0
4	110	3460	0
4	111	5161	0
4	113	4183	0
4	113	5083	0
4	113	5984	0
4	114	530	0
4	114	2333	1
4	115	2677	0
4	119	5014	0
4	119	12224	0
4	120	1719	0
4	121	5105	0
4	121	11413	1
4	121	12315	0
4	121	17727	0
4	121	18629	0
4	121	21334	0
4	121	22235	0
4	121	24037	0
4	125	2114	0
4	125	3917	0
4	130	6909	0
4	130	7701	0
4	130	12206	0
4	132	5632	0
4	133	1178	0
4	133	2080	0
4	133	2981	0
4	133	4785	0
4	134	2234	0
4	135	1236	0
4	135	2138	0
4	141	1503	0
4	142	4150	0
4	142	5954	0
4	144	3496	0
4	144	6200	0
4	144	14315	0
4	144	16117	0
4	144	24229	0
4	145	3015	0
4	146	1516	0
4	146	3318	1
4	146	4219	0
4	148	3951	0
4	148	8456	0
4	149	1156	0
4	149	4760	1
4	149	7462	0
4	149	12872	1
4	149	18279	1
4	152	1180	0
4	152	2984	0
4	152	3886	0
4	152	7489	0
4	155	1030	0
4	160	2516	1
4	160	3417	0
4	164	5644	0
4	167	2977	0
4	170	4706	0
4	173	8395	0
4	176	4472	0
4	177	2593	0
4	178	1715	1
4	180	3895	0
4	184	2885	1
4	187	2938	0
4	187	6545	0
4	187	9249	0
4	188	2273	0
4	188	5877	0
4	190	1250	0
4	190	2151	0
4	191	2107	0
4	192	2152	1
4	192	8460	1
4	192	10263	1
4	202	1765	0
4	202	3566	1
4	202	8073	0
4	204	2661	0
4	206	1479	0
4	209	7318	0
4	209	8219	0
4	212	1580	1
4	218	1656	1
4	218	3459	0
4	218	4360	0
4	218	7066	0
4	220	2782	0
4	221	3917	0
4	221	6621	0
4	222	3950	0
4	222	4852	0
4	225	7160	0
4	228	3445	0
4	229	3124	0
4	229	4926	1
4	229	13035	0
4	229	14838	1
4	230	1545	1
4	236	3666	0
4	244	2194	0
4	244	3995	0
4	244	4898	1
4	246	1210	0
4	248	1545	0
4	248	5151	0
4	248	6954	0
4	249	5717	1
4	252	1231	0
4	254	2210	0
4	254	7617	0
4	256	3013	0
4	258	7565	0
4	261	693	0
4	263	1900	0
4	264	8583	0
4	264	12187	1
4	264	14890	0
4	266	1453	0
4	267	3172	1
4	268	2277	0
4	268	4082	1
4	268	4983	0
4	279	1108	0
4	279	6516	0
4	282	615	0
4	287	982	1
4	288	7101	0
4	290	2501	0
4	298	3291	0
4	298	7796	0
4	298	9599	0
4	304	689	0
4	309	1767	0
4	314	1490	0
4	319	2123	0
4	319	7530	0
4	319	8431	0
4	319	14737	0
4	319	16539	0
4	320	4816	0
4	329	4030	0
4	330	3014	0
4	338	3950	0
4	339	1211	0
4	344	5716	1
4	350	1298	0
4	351	517	0
4	351	3220	0
4	357	1210	1
4	359	3915	0
4	361	4816	0
4	365	3916	0
4	365	8421	0
4	365	16529	0
4	369	1210	0
4	369	4814	0
4	369	9319	0
4	369	10220	0
4	369	12922	0
4	369	14724	0
4	369	16526	0
4	369	21932	0
4	371	2113	0
4	371	7518	1
4	375	1210	0
4	375	3013	0
4	375	10220	0
4	376	1211	0
4	376	3014	0
4	378	1182	1
4	378	3885	0
4	380	1210	0
4	380	3914	1
4	384	2113	1
4	384	3014	0
4	386	4814	0
4	386	5715	0
4	388	1210	0
4	388	4814	0
4	389	2111	0
4	390	3951	0
4	395	2111	0
4	395	3913	0
4	395	4814	0
4	396	3012	0
4	396	5715	0
4	399	1209	1
4	404	3912	0
4	405	3011	0
4	411	2110	0
4	414	1209	0
4	414	5715	0
4	414	6079	0
4	414	6614	0
4	414	10218	0
4	414	12921	0
4	415	2110	0
4	415	3912	0
4	417	6615	0
4	419	1210	0
4	419	2110	0
4	421	2110	0
4	421	3011	0
4	421	4813	0
4	425	11763	0
4	426	3011	0
4	426	4813	0
4	428	1209	0
4	428	2110	0
4	428	7515	0
4	430	1209	0
4	432	4813	0
4	433	3913	0
4	441	7515	0
4	443	1209	0
4	447	2111	0
4	450	8416	0
4	450	12921	0
4	450	13822	0
4	452	2110	0
4	454	2110	0
4	455	1209	0
4	456	10218	0
4	456	12020	0
4	456	13822	0
4	456	14723	0
4	457	3010	0
4	457	9317	0
4	459	1209	0
4	464	3911	0
4	465	1208	0
4	467	3911	0
4	469	1208	0
4	469	2109	0
4	473	3010	0
4	473	8416	0
4	474	1208	0
4	474	2109	0
4	479	2109	0
4	482	1200	0
4	483	3911	0
4	483	6614	0
4	486	3010	0
4	488	2745	0
4	490	5713	0
4	491	3010	0
4	491	4812	0
4	493	1208	0
4	503	2109	1
4	504	2109	0
4	509	1208	0
5	1	2115	0
5	1	3919	0
5	4	1213	1
5	4	11128	1
5	9	2053	0
5	13	10227	1
5	17	1213	0
5	18	5604	0
5	20	14734	0
5	20	15634	0
5	20	16537	0
5	37	6528	0
5	39	12029	0
5	42	1537	0
5	43	1391	0
5	43	3194	0
5	54	3017	0
5	54	10227	1
5	54	16537	0
5	54	21045	0
5	57	3083	1
5	59	2328	0
5	65	3919	0
5	65	7524	0
5	65	10227	1
5	65	12931	1
5	65	15635	0
5	77	1213	1
5	77	2116	0
5	97	4935	1
5	97	6031	0
5	97	7640	1
5	97	9443	0
5	97	13048	0
5	108	10789	1
5	112	3532	0
5	112	10743	0
5	112	12548	0
5	112	14351	0
5	114	2244	0
5	114	4948	0
5	114	8555	0
5	115	6445	0
5	116	4177	0
5	116	5079	0
5	116	9588	0
5	125	4355	0
5	136	7676	0
5	138	16608	0
5	140	6097	0
5	140	12406	0
5	148	4863	0
5	149	10317	0
5	149	16628	0
5	155	9561	1
5	158	3717	0
5	159	8809	0
5	173	5081	0
5	173	5983	1
5	174	2715	1
5	176	950	0
5	178	3371	0
5	183	15385	0
5	184	6210	0
5	188	4836	0
5	193	852	0
5	194	4713	1
5	197	5985	0
5	201	16138	0
5	206	5756	1
5	208	6680	1
5	208	10286	0
5	209	6038	0
5	215	2910	1
5	216	4499	0
5	220	2793	0
5	222	5083	0
5	223	8491	0
5	224	8525	1
5	224	9427	1
5	225	6588	0
5	225	9293	0
5	227	2103	0
5	227	3004	1
5	228	2136	0
5	229	6479	0
5	229	7381	0
5	229	10086	1
5	230	2086	1
5	230	2988	0
5	233	3174	1
5	235	2748	1
5	236	6016	1
5	236	6918	0
5	237	3320	1
5	238	11370	0
5	240	1093	0
5	244	7522	0
5	248	2927	0
5	249	2251	0
5	249	4054	0
5	249	10365	0
5	249	13973	0
5	250	2791	1
5	251	4363	0
5	257	6864	0
5	259	2704	0
5	263	4434	0
5	264	3496	0
5	269	2220	0
5	269	3123	1
5	269	4024	0
5	277	2426	0
5	287	5240	0
5	289	6573	0
5	290	4486	0
5	290	5386	0
5	290	8093	0
5	290	10797	1
5	290	13500	0
5	302	3818	0
5	313	8477	1
5	313	10280	1
5	317	3311	1
5	324	9257	1
5	324	11962	0
5	324	12863	0
5	329	1629	0
5	336	7891	0
5	339	1671	0
5	341	3473	0
5	358	4582	0
5	362	1411	0
5	362	4117	0
5	362	7723	0
5	376	1519	0
5	376	4225	0
5	381	5947	0
5	381	10455	0
5	381	13161	0
5	383	1517	0
5	383	5122	0
5	384	4197	0
5	385	2224	0
5	385	3125	0
5	385	5830	0
5	385	6732	0
5	388	5064	0
5	390	574	0
5	397	3323	0
5	398	640	1
5	398	3346	1
5	398	4248	1
5	402	678	0
5	402	1581	0
5	402	2483	0
5	418	3288	0
5	427	6584	0
5	427	7486	1
5	427	9290	0
5	437	2538	0
5	437	4340	0
5	437	5243	0
5	441	6217	0
5	441	8923	0
5	443	4211	0
5	449	3181	0
5	451	3779	0
5	451	4681	0
5	451	6485	0
5	459	1731	0
5	459	2633	0
5	473	789	0
5	473	3495	0
5	479	582	0
5	483	6143	0
5	493	1130	0
5	494	1977	0
5	494	7386	0
5	494	8287	0
5	496	1775	0
5	496	8087	0
5	512	4461	0
5	515	14261	0
5	520	3349	0
5	530	2150	0
5	530	5755	0
5	530	6656	0
5	531	1271	0
5	531	4876	0
5	533	1757	0
5	533	11674	0
5	538	770	0
5	547	6673	1
5	548	6785	0
5	549	5050	0
5	549	5950	0
5	549	8654	0
5	561	2257	0
5	563	2454	1
5	563	6962	1
5	563	11471	0
5	565	6835	0
5	566	1826	0
5	569	5018	0
5	572	3243	0
5	577	2261	0
5	581	1936	0
5	581	2837	0
5	581	6442	0
5	581	10048	0
5	587	1209	1
5	588	2007	0
5	589	1098	0
5	589	2903	0
5	589	6508	0
5	590	3485	0
5	592	1407	0
5	607	4260	1
5	617	6105	0
5	628	1213	0
5	637	810	0
5	638	3419	0
5	639	4261	0
5	647	3487	0
5	647	4389	0
5	649	1009	0
5	650	1339	0
5	651	581	0
5	651	2385	0
5	654	2320	0
6	4	4055	1
6	7	4251	0
6	8	1245	0
6	8	5836	0
6	9	4819	0
6	9	16550	0
6	9	21156	0
6	9	28392	0
6	10	2812	0
6	10	8236	0
6	20	3016	1
6	20	6622	0
6	21	2589	0
6	21	3491	0
6	23	1212	1
6	23	6622	0
6	23	10239	1
6	23	11139	1
6	23	12041	1
6	26	1587	0
6	34	3016	1
6	34	6622	0
6	34	11139	0
6	34	14745	0
6	34	15649	0
6	37	3918	0
6	38	1875	0
6	41	3264	0
6	41	5084	1
6	42	1212	1
6	42	5722	1
6	42	11139	0
6	42	14747	0
6	47	1146	0
6	55	1038	0
6	68	1142	0
6	68	2044	0
6	78	2268	1
6	79	6347	0
6	79	12758	0
6	79	13660	1
6	79	15471	1
6	79	21796	1
6	79	23682	0
6	80	4689	0
6	80	5603	0
6	82	1645	0
6	86	1750	1
6	96	2116	0
6	100	959	1
6	100	2761	1
6	100	5465	0
6	100	11786	0
6	118	3076	0
6	128	2243	1
6	130	2024	1
6	132	2340	1
6	139	2428	1
6	139	4232	0
6	139	6041	0
6	139	9653	0
6	146	8917	0
6	152	1902	0
6	157	7467	1
6	157	12907	0
6	160	6442	0
6	161	1453	0
6	164	4204	1
6	164	7813	1
6	164	23160	0
6	165	7922	0
6	166	12113	0
6	166	14838	0
6	166	20295	0
6	169	2492	0
6	169	7910	0
6	178	5363	0
6	178	7163	0
6	178	8969	1
6	180	981	0
6	181	5421	0
6	188	4323	1
6	188	8833	0
6	188	9734	1
6	189	1354	0
6	189	6765	0
6	189	8569	0
6	192	2169	0
6	196	966	1
6	200	4753	0
6	201	3260	0
6	201	6896	0
6	204	5051	0
6	206	7930	0
6	208	3527	0
6	208	4434	0
6	208	7138	0
6	220	10287	0
6	220	14815	0
6	220	22946	0
6	220	24760	0
6	221	4652	0
6	221	5553	0
6	230	16781	1
6	231	2494	1
6	237	2535	0
6	245	4678	0
6	248	6023	1
6	248	8829	1
6	250	5235	0
6	258	8573	1
6	268	7937	1
6	268	9742	0
6	268	11550	0
6	271	4913	0
6	274	5304	0
6	276	5371	0
6	276	7228	0
6	278	2419	0
6	278	3319	0
6	278	6028	1
6	278	12344	0
6	278	13247	0
6	280	15037	1
6	280	17743	0
6	280	20458	0
6	280	24180	0
6	280	39562	1
6	281	6161	1
6	285	4259	1
6	286	2163	1
6	288	11196	0
6	288	13004	0
6	289	2553	1
6	290	5130	0
6	290	12358	0
6	290	13257	0
6	292	4950	0
6	299	7295	0
6	299	8200	0
6	305	3649	0
6	308	7993	0
6	311	7529	1
6	311	10238	0
6	311	14909	1
6	312	1249	0
6	319	4595	1
6	343	4544	0
6	343	9138	0
6	343	11857	0
6	343	12767	0
6	348	5417	0
6	351	5107	0
6	356	5712	1
6	360	7788	0
6	364	6119	0
6	369	1080	1
6	374	4246	0
6	374	11469	1
6	381	4000	1
6	386	2272	0
6	397	3940	0
6	398	3944	0
6	413	3011	0
6	415	4973	0
6	425	3732	0
6	425	30925	0
6	425	31827	0
6	430	4647	0
6	432	2628	0
6	435	3668	0
6	435	8179	0
6	435	12696	0
6	435	13598	0
6	435	17211	0
6	438	2269	0
6	449	3627	0
6	453	3151	0
6	469	1922	0
6	469	2928	0
6	469	3829	0
6	470	5219	0
6	477	1611	0
6	478	7161	0
6	480	5344	0
6	481	1550	0
6	481	4303	0
6	482	4381	0
6	485	4373	0
6	486	2677	0
6	488	2778	0
6	491	889	0
6	491	1802	0
6	491	5410	0
6	493	6205	1
6	494	1447	0
6	499	897	0
6	511	2264	1
6	522	1500	1
6	524	1795	0
6	528	3412	1
6	528	7925	0
6	528	8825	0
6	529	4293	0
6	529	5198	0
6	532	4176	0
6	541	2300	0
6	543	7932	0
6	547	4362	0
6	548	2532	0
6	548	7040	0
6	551	2628	0
6	551	3528	0
6	553	2531	0
6	555	1470	0
6	558	1799	0
6	564	3128	0
6	566	6624	1
6	569	3507	0
6	571	10844	0
6	571	12781	0
6	575	5316	0
6	577	3224	0
6	585	3669	0
6	585	5474	1
6	586	2810	0
6	597	863	0
6	599	5695	1
6	601	4876	0
6	601	10293	0
6	602	3919	0
6	602	11140	0
6	605	2989	0
6	605	9349	0
6	605	12103	0
6	605	15727	0
6	608	3491	0
6	608	4394	0
6	610	4553	0
6	610	13625	0
6	615	4482	0
6	620	939	1
6	624	3792	0
6	634	2675	0
6	634	4484	0
6	638	1274	0
6	638	2179	0
6	640	7205	0
6	647	1351	0
6	648	3556	1
6	649	4118	0
6	653	5365	0
6	653	8073	0
6	653	11681	0
6	662	6805	0
6	663	1516	0
6	668	7548	0
6	670	2403	0
6	672	8570	0
6	672	13091	0
6	673	5102	0
6	676	7921	0
6	677	3506	0
6	686	3602	0
6	687	1737	0
6	687	2681	0
6	689	3222	0
6	697	7799	0
6	708	1926	1
6	709	3452	0
6	710	3108	0
6	711	5135	0
6	711	6949	0
6	712	6929	0
6	715	2082	0
6	715	2987	0
6	715	7514	0
6	715	9326	0
6	716	3903	0
6	718	2143	0
6	721	1338	0
6	730	6689	0
6	735	3399	1
6	737	2784	1
6	751	5171	0
6	751	6069	0
6	752	5384	0
6	755	5356	1
6	757	4309	0
6	761	3416	1
7	4	4824	0
7	8	4824	0
7	20	9336	0
7	21	6425	0
7	26	1216	0
7	59	4824	1
7	59	12945	0
7	59	15651	1
7	59	21967	0
7	59	28280	0
7	61	1229	0
7	86	1570	0
7	87	902	0
7	88	14537	0
7	89	4635	0
7	89	5539	0
7	108	11254	0
7	115	3877	0
7	115	4779	1
7	117	3743	1
7	117	23591	0
7	117	38036	0
7	154	622	0
7	159	8002	0
7	181	1892	1
7	188	3114	0
7	188	4921	0
7	188	5824	0
7	208	8544	0
7	233	8761	0
7	233	15972	0
7	237	2249	0
7	241	5848	1
7	251	2877	0
7	251	5582	0
7	263	5118	0
7	263	6920	0
7	278	1549	0
7	283	4628	1
7	283	8237	0
7	296	3138	0
7	305	724	0
7	319	12602	0
7	325	3414	0
7	334	4509	0
7	339	2563	1
7	344	2061	0
7	347	1630	1
7	357	2753	0
7	360	3042	0
7	393	1216	0
7	397	1241	0
7	406	6784	0
7	406	12199	0
7	415	7189	0
7	415	8991	0
7	421	6123	0
7	422	1587	0
7	423	2312	0
7	435	4837	0
7	435	5736	0
7	451	4684	0
7	456	11005	0
7	477	3063	0
7	497	612	0
7	499	1640	0
7	506	1808	0
7	510	596	1
7	511	2165	0
7	514	1379	0
7	520	10266	0
7	543	7551	0
7	544	1175	0
7	561	8165	0
7	573	3755	0
7	584	1207	0
7	613	3103	0
7	613	4004	1
7	614	2054	0
7	618	1246	0
7	618	4855	0
7	625	3992	1
7	625	6695	0
7	626	3207	0
7	634	2239	0
7	655	1176	0
7	659	2129	0
7	668	6810	0
7	669	3038	0
7	672	2462	1
7	692	10622	0
7	693	1639	0
7	699	2609	0
7	700	14496	0
7	701	9789	0
7	701	9996	0
7	713	1730	0
7	717	4267	0
7	718	5713	0
7	723	2599	0
7	723	7108	0
7	737	1134	0
7	770	3023	0
7	770	3924	0
7	781	6926	0
7	781	8729	0
7	781	9632	0
7	781	11455	0
7	784	1796	0
7	803	3644	0
7	807	2371	0
7	807	3275	0
7	807	5079	0
7	807	6885	0
7	807	7786	0
7	817	1603	0
7	818	2459	0
7	821	2278	0
7	831	1744	0
7	833	2627	0
7	836	2885	0
7	838	6201	0
7	838	7102	0
7	851	1554	0
7	857	1760	0
7	877	4059	0
7	894	2345	0
7	919	1902	0
7	921	3379	0
8	1	1217	0
8	5	1598	0
8	5	2501	1
8	17	3925	0
8	17	6631	0
8	17	11142	1
8	17	25569	1
8	17	26469	0
8	21	1218	1
8	21	6631	0
8	22	2117	1
8	28	3925	0
8	32	2056	1
8	32	3864	0
8	34	15651	0
8	36	3925	1
8	39	1274	0
8	43	3020	0
8	46	4020	0
8	51	3020	0
8	57	964	0
8	57	7282	0
8	57	8183	0
8	63	2905	0
8	64	4827	1
8	64	8436	1
8	64	9338	1
8	64	10239	1
8	65	6399	0
8	65	10007	0
8	67	10239	0
8	68	4827	0
8	68	6631	0
8	70	5728	0
8	76	1202	0
8	84	632	1
8	87	665	0
8	87	2469	0
8	89	4461	1
8	91	3733	1
8	91	12750	0
8	91	17259	0
8	91	21765	0
8	91	38892	0
8	91	39794	0
8	99	7674	1
8	99	8576	0
8	100	3288	0
8	102	1924	0
8	103	4278	0
8	105	2108	1
8	105	13830	0
8	105	14624	0
8	106	2256	0
8	108	4909	1
8	109	2525	0
8	113	1029	0
8	114	10084	0
8	114	10985	0
8	114	14592	0
8	118	1406	0
8	120	986	1
8	120	3690	0
8	120	4593	0
8	124	3898	0
8	124	5702	0
8	124	6604	0
8	124	20128	0
8	131	3125	0
8	135	1606	0
8	135	6114	0
8	136	4228	0
8	139	3462	1
8	144	12186	0
8	147	4240	0
8	150	2261	0
8	153	6166	0
8	159	4324	1
8	159	5226	0
8	159	7030	0
8	163	8863	0
8	164	6154	0
8	173	3509	0
8	173	9819	0
8	177	3652	1
8	177	9062	0
8	177	17179	0
8	177	18076	0
8	183	1365	0
8	192	4050	0
8	198	5290	1
8	202	3628	1
8	204	7027	0
8	207	5187	0
8	207	6090	0
8	212	958	0
8	219	9132	0
8	219	15440	0
8	227	1052	0
8	227	1953	0
8	230	7095	0
8	230	17012	0
8	230	18815	0
8	232	5109	0
8	239	6658	0
8	242	3055	0
8	242	4858	0
8	245	3392	0
8	255	5397	0
8	255	8100	0
8	255	10804	0
8	256	4436	1
8	259	1893	1
8	259	5500	1
8	264	3697	0
8	266	3007	0
8	269	3029	0
8	278	2397	1
8	278	6906	0
8	282	3632	1
8	282	6337	0
8	282	8142	0
8	283	2096	1
8	283	7506	1
8	293	1788	1
8	298	8402	1
8	298	9303	0
8	299	2953	0
8	299	6557	0
8	299	7460	0
8	299	8361	0
8	303	4837	0
8	308	2891	0
8	308	3373	0
8	315	3880	0
8	316	4763	0
8	317	2969	0
8	317	4772	0
8	321	6671	0
8	322	9763	0
8	322	12468	0
8	325	4551	1
8	325	6354	1
8	325	11764	0
8	325	17171	0
8	325	18977	0
8	325	23482	0
8	325	27989	0
8	328	2820	0
8	330	2966	0
8	330	6574	0
8	330	11085	0
8	331	3853	0
8	332	3728	0
8	346	3109	0
8	355	2610	0
8	357	2751	0
8	357	11768	0
8	357	12673	0
8	367	1138	1
8	373	1296	0
8	373	6704	0
8	378	2860	0
8	381	866	0
8	381	1767	0
8	381	2668	0
8	384	831	0
8	385	2672	1
8	385	5376	0
8	386	1817	1
8	389	1355	0
8	389	5864	0
8	390	2219	0
8	395	926	0
8	399	2356	0
8	399	5965	1
8	400	3330	1
8	400	8739	0
8	403	2419	0
8	403	3321	0
8	407	2434	1
8	407	4236	0
8	415	3001	0
8	419	755	0
8	420	1923	0
8	424	2925	1
8	425	1836	0
8	426	4570	0
8	428	1949	1
8	431	2352	0
8	431	7759	0
8	445	2145	0
8	446	5338	0
8	446	7141	0
8	446	8944	0
8	446	9847	0
8	446	10747	0
8	446	13451	0
8	448	2673	1
8	448	6281	1
8	449	2733	0
8	451	1641	0
8	452	3617	0
8	460	2846	1
8	461	2035	0
8	464	2797	0
8	465	2044	0
8	466	1855	0
8	469	1683	1
8	469	4390	0
8	471	2480	1
8	471	10591	0
8	471	12395	0
8	471	14199	0
8	471	16003	1
8	477	2596	1
8	477	4399	0
8	478	1737	1
8	490	581	0
8	493	897	1
8	497	557	1
8	498	1293	0
8	501	522	0
8	503	556	0
8	503	2358	0
8	503	7766	0
8	506	2147	0
8	511	2116	0
8	511	3016	0
8	511	3919	0
8	519	5026	0
8	520	4091	0
8	520	10403	0
8	520	11305	0
8	524	1142	0
8	529	3160	0
8	529	4963	0
8	529	9469	0
8	538	1653	0
8	549	831	0
8	557	9673	0
8	561	3179	0
8	564	4213	1
8	564	4588	0
8	567	799	0
8	568	1621	0
8	581	2559	1
8	582	2319	1
8	594	646	0
8	594	2447	0
8	594	3348	1
8	594	6051	0
8	594	6953	0
8	596	501	0
8	597	3199	0
8	597	4101	0
8	598	4085	0
8	598	5886	0
8	601	3112	0
8	610	5013	0
8	611	2562	0
8	611	5267	0
8	611	7069	0
8	611	7971	0
8	611	14280	0
8	613	628	0
8	615	3452	1
8	615	7059	0
8	622	956	0
8	629	2730	0
8	650	739	0
8	650	7051	0
8	671	4464	0
8	671	6266	0
8	672	2518	0
8	675	2544	0
8	676	723	0
8	678	670	1
8	683	1874	0
8	684	787	0
8	688	1454	1
8	696	1014	0
8	702	1333	1
8	703	1260	0
8	705	8422	0
8	707	968	0
8	713	2176	0
8	720	504	0
8	726	2400	0
8	730	1562	0
8	732	601	1
8	747	1426	0
8	747	5933	0
8	748	1348	0
8	749	1736	0
8	749	3540	0
8	749	6244	0
8	762	502	0
8	764	3274	1
8	768	713	1
8	771	611	0
8	772	1450	0
8	776	2114	0
8	777	2111	0
8	778	1211	0
8	790	2276	0
8	799	4191	0
8	799	5092	0
8	799	9600	0
8	803	7839	0
8	805	542	0
8	805	1443	0
8	811	3875	0
8	826	524	0
8	826	1431	0
8	830	586	0
8	831	1393	0
8	837	2112	1
8	842	3016	0
8	853	1299	0
8	854	2217	1
8	854	4019	1
8	858	5844	0
8	858	8548	0
8	862	3089	0
8	862	6695	0
8	862	8498	0
8	870	1158	1
8	870	2059	1
8	870	3861	1
8	870	7465	1
8	872	1299	0
8	874	6850	0
8	878	2293	0
8	878	4095	0
8	884	752	0
8	884	2554	0
8	884	7963	0
8	885	6161	1
8	885	7062	0
[truncated: 21 more rows]

## Sheet: AML67_Open_loop_expt_20210624
Folder index	worm track index	Frame number of stim (within worm track)	Worm reversed (1) or not (0)?
1	1	1215	0
1	1	2118	1
1	6	4120	0
1	8	2118	0
1	19	2118	1
1	26	4828	1
1	26	8435	0
1	27	3925	0
1	28	4234	0
1	31	2248	0
1	38	575	0
1	42	1382	1
1	66	9337	1
1	67	2797	0
1	67	6406	1
1	80	3197	1
1	80	6806	1
1	80	10409	0
1	80	18520	0
1	80	25737	0
1	80	28443	0
1	81	2118	0
1	85	1292	0
1	94	11590	0
1	94	16102	0
1	94	17001	1
1	94	20606	1
1	99	1460	1
1	107	1877	0
1	129	6385	1
1	132	9383	0
1	132	13906	0
1	133	19806	0
1	133	21611	0
1	139	5959	0
1	139	7767	0
1	140	3579	0
1	140	4481	0
1	144	1057	1
1	144	8293	0
1	145	3118	0
1	147	1055	1
1	148	18035	0
1	150	1953	1
1	150	11881	0
1	150	18190	0
1	150	21796	0
1	151	3668	0
1	151	7275	0
1	159	13812	0
1	169	3949	0
1	169	4846	0
1	189	3257	0
1	192	1582	0
1	192	6098	0
1	193	4375	0
1	194	4957	0
1	194	5858	0
1	194	15787	0
1	194	16687	0
1	227	925	0
1	227	4412	0
1	234	5945	0
1	235	3881	0
1	235	5685	0
1	235	6589	1
1	235	7492	0
1	236	4900	1
1	236	7612	1
1	236	10315	0
1	261	3003	0
1	278	6174	1
1	278	10687	0
1	278	11590	0
1	283	4379	0
1	296	3382	0
1	300	5208	0
1	301	2512	1
1	307	2066	1
1	310	2416	0
1	311	1141	1
1	323	1831	0
1	344	3143	0
1	356	1367	0
1	357	4074	0
1	371	1664	0
1	376	1147	0
1	376	2049	0
1	377	3078	0
1	384	9618	0
1	394	4862	0
1	394	7574	0
1	394	8475	0
1	395	1286	0
1	409	1799	0
1	413	1258	1
1	419	3228	0
1	419	4130	0
1	429	3050	0
1	429	3951	0
1	435	3369	0
1	435	12386	0
1	435	15994	0
1	435	22306	0
1	435	23208	0
1	436	2683	0
1	438	5798	0
1	438	8505	0
1	439	2157	0
1	439	7581	0
1	439	8485	0
1	439	13903	0
1	439	16606	0
1	439	22920	0
1	440	4301	0
1	440	8812	0
1	446	1134	0
1	446	3847	0
1	446	8352	0
1	447	5107	0
1	461	3660	0
1	466	2333	0
1	466	5942	0
1	466	6847	0
1	468	2135	0
1	468	5742	0
1	478	4109	1
1	478	8556	1
1	478	13132	0
1	478	14034	1
1	478	15837	0
1	481	2201	0
1	481	4911	0
1	502	5737	0
1	514	17541	0
1	515	2381	0
1	520	4337	0
1	521	4373	0
1	525	2747	0
1	529	12642	0
1	529	21662	0
1	529	25268	0
1	538	3177	1
1	540	2473	0
1	546	3956	1
1	548	4384	0
1	552	2670	0
1	555	6343	0
1	555	9953	0
1	555	13559	0
1	560	2580	1
1	560	11598	0
1	560	14306	0
1	560	19716	0
1	561	3870	1
1	561	9284	0
1	564	3789	0
1	576	2816	1
1	594	10346	0
1	597	2456	0
1	603	626	0
1	621	1515	0
1	621	1952	0
1	623	2865	0
1	630	2583	0
1	636	2755	0
1	648	3128	0
1	649	5787	0
1	664	2582	0
1	667	4822	0
1	670	3184	0
1	678	9235	0
1	680	3944	0
1	680	4845	0
1	680	11160	0
1	696	3155	1
1	697	3048	1
1	699	3166	0
1	707	2541	0
1	709	2625	0
1	712	3135	1
1	714	5078	0
1	716	6723	0
1	724	2028	0
1	733	2152	1
1	735	2302	0
1	739	11488	0
1	746	2137	0
1	764	2722	0
1	764	7235	0
1	767	9089	0
1	775	4075	1
1	775	5880	0
1	776	942	0
1	776	1846	0
1	780	4162	0
1	793	3589	0
1	793	7195	0
1	794	8207	0
1	799	1269	0
1	820	2765	0
1	820	7277	0
1	822	2449	0
1	825	909	1
1	830	2264	0
1	833	5016	0
1	833	7723	0
1	833	9527	0
1	835	534	0
1	836	3329	0
1	848	2368	0
1	852	2195	0
1	857	9374	0
1	857	10276	0
1	858	3108	0
1	858	5814	0
1	865	4876	0
1	866	3956	0
1	877	2585	0
1	878	5722	0
1	882	3007	0
1	888	869	0
1	889	2991	1
1	916	3316	0
1	919	1280	0
1	929	4828	0
1	932	3546	0
1	935	1441	0
1	938	3718	0
1	959	3051	0
1	963	2941	0
1	973	2299	0
2	1	6621	0
2	6	1211	1
2	6	2113	1
2	8	9007	0
2	8	9908	0
2	8	11711	0
2	8	12612	0
2	8	13513	0
2	8	14414	0
2	8	16217	0
2	13	2246	0
2	21	3915	0
2	27	8354	0
2	27	9255	0
2	30	1211	0
2	35	1211	1
2	36	727	0
2	41	7523	1
2	41	8423	1
2	41	11128	1
2	41	16536	0
2	41	18338	0
2	41	23747	1
2	47	1211	0
2	48	1211	1
2	48	2113	0
2	48	3014	0
2	50	1529	1
2	52	1211	1
2	52	3014	0
2	74	1128	0
2	90	1858	0
2	93	873	0
2	110	891	1
2	111	1793	0
2	114	1014	1
2	124	6704	0
2	127	1247	0
2	127	2149	1
2	133	5178	1
2	138	1363	1
2	150	2152	0
2	150	6659	0
2	155	5745	0
2	162	685	0
2	165	4695	0
2	165	5597	0
2	167	1843	1
2	167	3646	1
2	172	978	0
2	180	1613	0
2	185	3789	0
2	192	1132	0
2	197	5611	0
2	199	7814	0
2	222	1952	0
2	224	2551	1
2	230	989	0
2	231	6469	0
2	234	4692	1
2	234	5594	0
2	234	7397	0
2	235	5044	0
2	246	3722	1
2	251	2549	0
2	251	3450	0
2	251	4352	0
2	261	2244	0
2	262	3258	0
2	263	6751	0
2	265	2364	0
2	272	1506	0
2	272	4211	0
2	272	8717	0
2	277	2668	0
2	277	6324	0
2	279	2163	0
2	290	2661	0
2	292	3496	0
2	297	1594	1
2	309	3415	0
2	309	4317	0
2	311	2376	0
2	312	2296	0
2	312	3197	0
2	312	5002	0
2	314	1468	0
2	316	2419	0
2	339	3513	0
2	340	2448	0
2	340	3349	0
2	345	2651	0
2	353	3537	0
2	357	1519	0
2	364	10654	0
2	364	20571	0
2	371	1636	0
2	373	1647	0
2	377	1688	0
2	377	4392	0
2	377	5293	0
2	381	1955	1
2	381	4659	0
2	386	1729	1
2	400	4066	0
2	400	7673	0
2	400	11280	0
2	402	1811	0
2	406	3074	1
2	406	4877	0
2	413	3976	0
2	417	2465	0
2	421	2388	0
2	428	3460	0
2	428	9769	1
2	430	2201	0
2	433	1475	1
2	434	3005	0
2	434	3906	1
2	440	2038	0
2	441	1936	0
2	441	2836	0
2	446	5636	0
2	447	9368	0
2	448	1748	0
2	458	2869	0
2	459	4016	0
2	461	1399	0
2	463	3525	0
2	475	1333	0
2	480	764	1
2	483	1595	0
2	484	1572	1
2	496	1743	0
2	512	1575	0
2	514	3448	0
2	525	1656	0
2	528	674	0
2	529	4610	0
2	530	3579	1
2	530	4480	1
2	531	19598	0
2	537	13563	0
2	537	14465	0
2	541	729	0
2	544	2813	0
2	544	4617	1
2	549	1901	0
2	549	2804	0
2	560	3562	0
2	560	8069	0
2	563	2717	0
2	563	3619	0
2	564	534	0
2	569	1431	0
2	570	2414	0
2	575	1894	1
2	577	1138	0
2	577	2941	1
2	577	3843	1
2	577	9252	0
2	577	10154	1
2	578	1922	0
2	581	1577	0
2	601	1813	0
2	604	1821	0
2	606	6268	0
2	610	2826	0
2	611	1928	0
2	612	5594	0
2	613	5714	1
2	619	2306	0
2	619	3209	0
2	623	7861	0
2	623	9663	0
2	623	10565	0
2	632	4841	0
2	633	12979	0
2	642	2737	0
2	643	3655	0
2	643	8162	0
2	643	9965	0
2	643	12669	0
2	652	1874	0
2	652	2775	0
2	653	2219	0
2	655	2453	0
2	655	6058	0
2	670	5297	0
2	672	4489	0
2	677	8201	0
2	679	2047	0
2	680	2711	0
2	680	3613	0
2	687	4346	1
2	689	3408	0
2	694	2734	0
2	695	1858	0
2	696	9723	0
2	697	1259	1
2	700	2523	0
2	700	7028	0
2	700	9732	0
2	700	10632	0
2	701	2632	0
2	702	5604	0
2	705	3708	0
2	715	2056	0
2	716	4813	1
2	718	1713	1
2	725	1766	0
2	725	9878	0
2	728	4543	1
2	731	1800	0
2	739	3189	1
2	739	4993	0
2	742	2703	0
2	742	3603	0
2	743	889	0
2	743	3592	0
2	743	8102	0
2	744	3531	0
2	744	8039	0
2	745	4547	0
2	745	6348	0
2	745	10856	0
2	745	11757	0
2	747	1834	0
2	753	645	0
2	753	2447	0
2	754	638	0
2	756	701	0
2	756	6110	0
2	757	670	0
2	764	4358	0
2	764	7060	0
2	764	8863	0
2	764	9765	0
2	764	12468	0
2	765	3467	1
2	765	12485	0
2	765	20595	0
2	767	2602	0
2	774	3357	0
2	774	5159	1
2	777	1642	0
2	784	1820	0
2	784	3621	0
2	784	5425	0
2	787	1674	1
2	789	4400	0
2	790	4341	0
2	790	5243	0
2	795	1958	0
2	795	2860	0
2	795	4661	0
2	797	2131	1
2	798	573	0
2	802	3648	0
2	807	2716	0
2	807	3617	0
2	807	5420	0
2	807	8124	0
2	815	1494	0
2	816	6142	1
2	816	7945	1
2	816	8846	0
2	816	9749	0
2	816	11550	0
2	817	7051	0
2	820	1547	1
2	822	2449	0
2	822	3349	0
2	825	1662	0
2	825	2562	0
2	825	4365	0
2	825	12477	0
2	827	1844	0
2	827	3647	0
2	830	1790	0
2	836	4928	0
2	841	5250	0
2	843	6789	0
2	846	1269	0
2	851	7265	0
2	853	801	1
2	854	800	0
2	861	1802	0
2	863	3576	0
2	865	925	0
2	866	5362	0
2	867	3582	0
2	868	4512	0
2	868	5413	1
2	869	713	0
2	871	2739	0
2	872	10894	1
2	875	2843	0
2	876	6404	0
2	877	2875	0
2	880	2423	0
2	880	8730	0
2	889	2307	0
2	890	4212	0
2	893	1301	0
2	897	2488	0
2	897	9697	0
2	898	2561	0
2	901	1171	0
2	901	2073	0
2	903	1713	0
2	903	5317	0
2	904	4611	0
2	906	5477	0
2	906	10887	0
2	909	1916	0
2	909	2818	0
2	912	3155	0
2	913	3825	0
2	913	6529	0
2	914	3006	0
2	917	2174	1
2	917	9381	0
2	920	2711	0
2	927	1723	0
2	930	2041	0
2	930	4744	1
2	948	981	0
2	951	2177	1
2	953	4898	0
2	955	1214	0
2	959	1922	0
2	961	1142	0
2	966	3029	0
2	971	1413	0
2	977	4095	0
2	983	1049	0
2	985	2900	0
2	999	897	0
2	999	2700	0
2	1000	994	0
2	1007	2243	0
2	1010	1287	0
2	1026	1374	0
3	2	2012	0
3	2	4721	0
3	3	1212	0
3	3	4820	0
3	3	15648	0
3	4	3017	1
3	7	2115	0
3	13	2115	0
3	14	6627	1
3	15	1212	0
3	15	4820	0
3	31	1212	0
3	32	3017	0
3	38	1163	1
3	40	3919	0
3	41	2115	1
3	41	3919	1
3	44	1478	0
3	52	1212	0
3	52	2115	0
3	58	2936	0
3	73	3017	0
3	75	5238	1
3	75	14256	0
3	78	2257	0
3	80	1183	0
3	86	969	0
3	93	1453	0
3	109	968	0
3	115	1751	1
3	119	2803	0
3	121	932	1
3	126	3866	0
3	126	6573	0
3	127	3327	1
3	127	9638	1
3	129	2193	0
3	131	1376	0
3	141	2280	0
3	141	4983	0
3	142	6295	0
3	142	8101	1
3	143	3691	0
3	143	8201	0
3	143	12712	1
3	146	4043	0
3	146	8551	1
3	146	13961	0
3	146	15764	0
3	146	20274	0
3	153	16460	0
3	153	23676	0
3	161	4781	0
3	177	594	1
3	182	2540	1
3	183	3257	1
3	183	4158	0
3	186	1221	0
3	194	2360	1
3	195	3597	1
3	195	6303	0
3	195	7204	0
3	198	2731	0
3	204	5167	0
3	218	7736	0
3	220	11663	0
3	236	5251	0
3	236	6152	0
3	238	1689	0
3	241	1393	0
3	241	3197	0
3	243	4842	0
3	243	8447	0
3	243	24679	0
3	243	26482	0
3	243	30989	0
3	243	33695	0
3	245	6156	0
3	245	7962	0
3	245	8864	0
3	245	11572	0
3	248	9875	0
3	250	11087	1
3	250	21006	0
3	251	976	0
3	251	3680	0
3	259	3833	0
3	265	2167	0
3	285	5423	0
3	285	8130	0
3	290	5230	0
3	291	4412	1
3	291	7119	0
3	300	5079	0
3	312	2446	0
3	315	7219	0
3	315	8121	0
3	317	1223	0
3	320	1155	0
3	321	4161	0
3	325	3788	1
3	325	4692	0
3	325	9201	0
3	327	8974	0
3	328	4512	0
3	331	3462	1
3	331	4364	0
3	332	8220	0
3	333	3449	0
3	333	7053	0
3	333	7955	0
3	336	3785	0
3	341	2320	0
3	342	6911	0
3	342	9616	0
3	347	4277	0
3	350	1148	0
3	350	2951	0
3	367	7410	0
3	367	10114	0
3	379	2722	0
3	380	4670	0
3	380	8383	0
3	381	7269	0
3	401	4964	0
3	401	6769	0
3	404	848	0
3	407	7045	0
3	407	7947	0
3	422	4764	0
3	425	4739	0
3	426	5598	0
3	426	6500	0
3	433	1669	0
3	434	5635	0
3	436	2633	0
3	437	2278	0
3	446	2025	0
3	446	3829	0
3	446	11042	0
3	450	2175	0
3	451	2291	0
3	452	1069	0
3	452	2871	0
3	464	1580	0
3	466	6184	1
3	476	942	0
3	481	3227	0
3	492	3072	0
3	503	971	0
3	508	5317	0
3	513	1172	0
3	521	2999	0
3	527	3700	0
3	529	2006	0
3	529	9222	0
3	539	2138	1
3	540	4160	0
3	540	5962	0
3	545	4422	0
3	551	5450	0
3	554	736	0
3	554	2538	0
3	556	935	0
3	560	6772	0
3	560	9478	0
3	565	1429	0
3	566	703	0
3	566	1605	0
3	566	4310	0
3	576	1064	0
3	578	5106	0
3	603	1530	0
3	604	4961	0
3	604	6762	0
3	604	16678	0
3	604	18482	0
3	605	4862	0
3	606	22886	0
3	607	8624	1
3	610	1813	0
3	611	2833	0
3	625	4609	0
3	625	6165	0
3	629	1166	0
3	635	4436	0
3	635	5339	0
3	643	4628	0
3	646	4628	0
3	646	5530	0
3	649	4583	0
3	650	3143	0
3	660	1687	0
3	669	2643	0
3	677	2171	0
3	681	6809	1
3	682	8803	1
3	682	9706	0
3	686	5132	0
3	688	1133	0
3	688	2934	0
3	691	2289	0
3	693	4119	0
3	694	5125	0
3	696	15158	1
3	707	7670	0
3	707	9474	0
3	707	15786	0
3	708	5967	0
3	714	1376	0
3	717	6588	0
3	718	4679	0
3	734	4716	0
3	737	3493	0
3	743	2723	0
3	747	8620	0
3	747	17633	0
3	749	4078	0
3	749	5881	0
3	754	3112	0
3	754	5817	0
3	754	6718	1
3	754	8522	0
3	754	9424	0
3	754	10326	0
3	755	3885	0
3	760	8385	0
3	762	2000	0
3	763	5099	0
3	765	4902	0
3	766	5454	0
3	766	10862	0
3	766	11763	0
3	766	15370	0
3	766	19876	1
3	766	22581	0
3	779	4213	0
3	783	14244	0
3	786	1847	0
3	787	9931	0
3	787	13536	0
3	789	2421	1
3	795	6074	0
3	795	7876	0
3	795	8778	0
3	795	9679	0
3	800	5794	0
3	807	4487	0
3	808	8163	0
3	808	9063	0
3	808	10866	0
3	808	11767	0
3	810	9096	0
3	810	11800	0
3	813	2451	0
3	813	7859	0
3	815	645	0
3	815	6057	0
3	815	7860	0
3	817	4032	0
3	818	595	0
3	825	3964	0
3	827	7067	0
3	829	4915	0
3	829	7618	0
3	829	8520	0
3	832	4260	0
3	839	4180	0
3	839	7785	1
3	839	10490	0
3	841	1950	0
3	841	3753	0
3	841	4655	0
3	845	2920	0
3	846	3262	0
3	848	5096	0
3	849	6853	0
3	850	4462	0
3	852	3514	0
3	860	2183	0
3	866	5786	0
3	868	9865	0
3	869	7319	0
3	871	4026	0
3	872	4004	0
3	872	5807	0
3	875	5484	0
3	875	9090	0
3	881	3654	0
3	881	7259	0
3	883	3867	0
3	885	4345	0
3	887	3822	0
3	887	5625	0
3	887	7427	0
3	889	2717	0
3	890	749	0
3	896	2776	0
3	899	6744	0
3	899	7645	0
3	902	3860	0
3	902	4761	0
3	903	6452	0
3	913	2289	0
3	922	1280	0
3	922	2182	0
3	923	3837	0
3	924	2089	0
3	932	5759	0
3	937	2366	0
3	946	1487	0
3	950	2484	0
3	950	3386	0
3	955	1846	0
3	957	3479	0
3	960	3517	0
3	970	3239	0
3	971	2258	1
4	3	8420	0
4	12	3013	0
4	14	9323	0
4	16	3914	0
4	18	3013	0
4	19	5684	0
4	22	3013	1
4	26	1210	0
4	26	10224	0
4	29	1230	0
4	29	12051	0
4	42	2915	0
4	57	6891	0
4	58	3318	1
4	59	6322	0
4	62	2901	0
4	62	5604	0
4	63	11670	0
4	66	7582	0
4	66	10287	0
4	67	7422	0
4	69	1326	0
4	70	3860	0
4	70	10168	0
4	71	4369	0
4	71	6171	0
4	71	7974	1
4	71	8876	1
4	74	7255	0
4	75	5020	0
4	75	8626	0
4	77	10871	0
4	77	11773	0
4	77	14477	0
4	79	3659	0
4	80	8786	0
4	94	7058	0
4	95	4035	0
4	101	1650	0
4	111	2351	0
4	111	5056	0
4	117	10284	0
4	117	15692	0
4	117	18394	0
4	117	21101	0
4	121	1584	0
4	127	6698	0
4	127	8503	0
4	128	6834	0
4	134	12458	0
4	134	19670	0
4	146	3110	0
4	151	2234	0
4	163	6648	1
4	176	6155	0
4	177	6884	0
4	181	17618	0
4	184	2277	1
4	190	4373	0
4	190	9781	0
4	190	12487	0
4	190	17897	0
4	190	23309	0
4	208	13234	0
4	208	18645	1
4	208	24957	0
4	209	8851	0
4	216	1478	1
4	219	7160	0
4	220	1013	1
4	220	4619	0
4	220	5520	0
4	220	6422	0
4	220	8227	0
4	227	3826	0
4	230	3071	0
4	237	13509	0
4	243	1594	0
4	243	3399	0
4	243	7907	0
4	244	12320	0
4	244	15025	1
4	244	15926	1
4	244	17730	1
4	253	6273	0
4	253	7174	1
4	253	8977	0
4	253	11681	0
4	254	2979	0
4	254	3881	0
4	255	3139	0
4	255	5843	0
4	262	1887	0
4	272	6272	0
4	275	6364	0
4	275	19890	0
4	275	28001	0
4	277	3907	0
4	277	5712	0
4	277	15630	0
4	279	5865	1
4	279	13977	0
4	280	2791	0
4	281	5454	0
4	292	2919	0
4	304	1843	0
4	304	7254	0
4	304	8155	0
4	304	9057	0
4	311	7651	0
4	316	1117	0
4	316	2919	0
4	316	7427	0
4	319	1964	0
4	319	3766	0
4	321	3528	0
4	321	4430	0
4	326	3745	0
4	326	6450	0
4	327	16309	0
4	327	19015	0
4	331	2801	0
4	331	10918	0
4	332	3727	1
4	336	923	0
4	338	4719	0
4	343	7286	0
4	343	9088	0
4	343	18103	0
4	343	19906	0
4	343	20808	0
4	343	24413	0
4	343	28918	0
4	344	2835	0
4	344	4638	0
4	344	5540	0
4	344	12752	0
4	345	9290	0
4	345	10192	0
4	345	11094	0
4	346	3760	0
4	354	523	1
4	364	1656	0
4	365	5033	0
4	375	1343	0
4	377	16739	0
4	377	21248	0
4	380	1581	0
4	380	6090	0
4	384	4920	0
4	385	1162	0
4	387	614	0
4	390	2997	0
4	390	5700	1
4	391	820	0
4	391	6229	0
4	391	9836	0
4	392	1764	0
4	399	1239	0
4	400	2310	0
4	400	3212	1
4	400	4114	0
4	400	5016	0
4	400	10428	0
4	403	7758	0
4	405	1050	0
4	414	3811	0
4	414	16433	0
4	414	18238	0
4	415	2837	0
4	415	7346	0
4	417	1443	0
4	417	5954	0
4	418	891	0
4	418	10810	0
4	418	13515	0
4	418	18023	0
4	423	1549	0
4	423	2450	0
4	424	1598	0
4	430	15957	0
4	433	1434	0
4	433	5945	1
4	441	6227	0
4	459	3921	0
4	477	6619	0
4	478	3017	0
4	486	1213	0
4	487	1215	0
4	491	1213	0
4	491	3917	0
4	491	6624	0
4	493	4822	0
4	493	5723	0
4	494	1212	0
4	499	2115	0
4	500	4822	0
4	501	1214	0
4	501	4821	0
4	512	2118	0
4	512	3021	0
4	516	1214	0
5	3	3915	0
5	6	5717	0
5	6	6619	0
5	6	8422	0
5	8	1211	1
5	9	1211	0
5	10	1528	1
5	13	3915	0
5	13	5717	0
5	14	4246	0
5	16	5717	0
5	19	1211	1
5	22	1211	1
5	22	3014	0
5	24	3915	0
5	27	4816	0
5	27	6619	0
5	28	5717	0
5	28	8423	1
5	31	2112	0
5	32	4816	0
5	33	3014	0
5	36	6619	1
5	36	7521	0
5	37	1211	0
5	37	5717	0
5	38	2222	0
5	45	1308	0
5	46	3995	0
5	51	1478	1
5	51	2381	0
5	51	5086	0
5	51	17711	0
5	53	3260	0
5	53	4162	0
5	53	5063	0
5	53	7769	0
5	54	1478	0
5	58	763	0
5	58	6173	1
5	61	814	0
5	61	7126	0
5	62	1796	1
5	62	2697	0
5	63	9093	0
5	64	818	0
5	64	2622	0
5	64	11640	0
5	64	20655	0
5	65	1005	1
5	67	2012	0
5	67	3815	0
5	72	1207	0
5	72	3910	0
5	73	2211	0
5	73	3112	0
5	74	4239	1
5	79	4544	0
5	84	3067	1
5	85	1279	0
5	95	3080	0
5	95	12094	0
5	97	5712	1
5	99	3610	1
5	99	4513	0
5	99	7217	0
5	100	1227	1
5	105	3985	0
5	105	12098	0
5	107	5825	1
5	110	4470	0
5	113	3761	0
5	114	2034	0
5	115	2938	1
5	119	3986	1
5	123	2331	0
5	123	3233	0
5	124	4206	0
5	124	7813	0
5	127	3727	0
5	130	1678	0
5	141	6787	0
5	155	7380	1
5	160	1442	0
5	162	5636	0
5	163	3925	0
5	166	5298	0
5	167	10791	0
5	167	23407	0
5	168	2815	0
5	169	6355	0
5	169	10866	0
5	169	12670	0
5	169	14471	0
5	172	1165	0
5	173	2273	1
5	181	1569	0
5	181	6076	0
5	181	6978	0
5	181	9681	0
5	183	1815	0
5	186	2837	0
5	186	4642	0
5	189	8140	0
5	190	3569	1
5	192	2445	0
5	192	6051	0
5	193	3432	0
5	202	997	0
5	205	5264	0
5	210	764	0
5	210	3469	0
5	214	1375	0
5	215	1594	1
5	215	5200	1
5	218	11742	0
5	221	3089	1
5	223	2105	0
5	223	27354	0
5	223	33665	0
5	226	2428	0
5	229	16766	0
5	229	29392	0
5	229	30292	0
5	231	6819	0
5	231	10427	0
5	231	11327	0
5	239	4538	0
5	242	2817	0
5	242	3719	0
5	242	7324	0
5	243	1902	1
5	244	4153	0
5	244	5054	0
5	255	2622	0
5	258	19692	0
5	258	21495	0
5	260	7149	0
5	260	8050	0
5	261	743	1
5	279	1181	0
5	279	3887	0
5	279	8395	1
5	279	12904	0
5	279	13690	0
5	279	17410	1
5	279	24623	0
5	288	13245	0
5	289	5851	0
5	290	1351	0
5	290	1438	0
5	290	3240	0
5	293	5522	0
5	300	3035	0
5	304	3901	0
5	305	4325	0
5	306	1263	0
5	306	2165	0
5	312	4534	0
5	312	7239	0
5	312	13551	0
5	312	14452	0
5	312	18059	0
5	312	18961	0
5	314	2332	0
5	322	6076	0
5	323	2315	0
5	323	5017	0
5	324	1303	1
5	324	8514	0
5	327	3470	1
5	331	2077	0
5	331	2978	0
5	331	3879	0
5	333	4017	0
5	344	5289	0
5	349	2449	0
5	350	5289	0
5	351	671	0
5	352	7074	0
5	356	1699	0
5	356	4403	0
5	356	19733	0
5	356	24242	0
5	358	1803	1
5	359	852	0
5	364	4532	0
5	365	2786	0
5	365	3688	0
5	365	4591	0
5	368	7703	0
5	368	20325	0
5	368	23030	0
5	369	1951	0
5	371	6668	0
5	371	11175	0
5	371	19293	0
5	375	776	0
5	375	2580	1
5	376	2649	0
5	377	2715	0
5	377	3616	0
5	377	7222	0
5	379	1014	0
5	380	4373	0
5	380	12485	0
5	381	4533	0
5	382	2718	0
5	382	4522	0
5	383	2681	0
5	384	1986	0
5	385	2893	0
5	386	4445	0
5	394	12858	0
5	394	14662	0
5	395	2117	0
5	396	6645	1
5	396	10252	0
5	396	11153	0
5	402	916	0
5	405	1115	0
5	405	3819	0
5	406	2044	1
5	406	2946	1
5	410	1804	0
5	410	2708	0
5	410	7216	0
5	411	2203	0
5	413	1186	1
5	413	2988	0
5	414	3223	0
5	415	2351	0
5	415	5957	0
5	415	8663	0
5	416	5857	0
5	418	1237	0
5	419	1143	0
5	421	1325	1
5	424	5033	1
5	426	1171	0
5	427	8358	0
5	431	4476	0
5	432	644	1
5	434	944	0
5	435	5534	0
5	435	6437	0
5	436	2601	1
5	436	3503	1
5	437	2391	0
5	437	9603	0
5	440	1476	1
5	441	3260	0
5	441	4161	0
5	448	1435	0
5	448	9553	1
5	448	12258	1
5	448	17663	0
5	448	19465	0
5	448	23070	0
5	452	2197	0
5	457	3929	1
5	459	810	0
5	461	1145	0
5	462	3085	0
5	463	1415	1
5	464	4974	0
5	464	6777	0
5	464	9482	0
5	468	1203	0
5	472	1677	0
5	472	4380	0
5	473	4584	0
5	474	5476	0
5	475	1654	0
5	476	6515	0
5	477	548	0
5	477	3253	0
5	477	4154	0
5	477	5957	0
5	478	3759	0
5	480	1037	0
5	481	7331	0
5	482	2771	0
5	482	5476	0
5	483	1214	1
5	483	2116	1
5	486	799	0
5	487	2197	0
5	488	2272	0
5	489	1300	0
5	489	10316	1
5	490	2472	0
5	492	3570	1
5	492	7178	0
5	492	8080	0
5	492	12586	0
5	494	2959	0
5	494	13777	0
5	501	2476	0
5	501	3378	0
5	507	3652	0
5	510	5372	0
5	511	4249	0
5	514	1219	0
5	515	1201	0
5	517	11500	0
5	519	2565	0
5	521	4371	0
5	521	7074	0
5	525	826	0
5	525	2630	0
5	528	853	0
5	530	3664	1
5	530	6368	0
5	531	2724	0
5	531	3626	1
5	532	1359	0
5	536	1108	0
5	537	4574	0
5	547	1214	0
5	549	569	0
5	551	6222	0
5	553	1753	0
5	555	1586	0
5	556	4469	0
5	559	875	0
5	564	1214	1
5	566	2114	0
5	566	3918	0
5	566	4818	0
5	568	2113	0
5	568	5718	0
5	574	3916	0
5	578	3016	0
5	579	1212	0
5	582	3916	0
5	583	3918	0
5	585	1211	0
5	586	3012	0
5	587	1212	0
5	591	3015	0
5	592	3916	0
5	593	3687	0
5	593	4588	0
5	595	1213	0
5	596	3915	0
5	597	2112	0
5	601	3015	0
5	605	1211	0
5	606	1211	0
5	607	1211	0
5	612	1211	0
5	615	1210	0
6	8	5718	0
6	8	9326	0
6	15	16407	0
6	17	16542	0
6	17	17446	0
6	18	2455	0
6	19	3015	0
6	19	3916	1
6	25	5905	0
6	26	1577	1
6	26	4284	0
6	26	6088	0
6	26	12405	0
6	28	6621	1
6	28	11129	0
6	36	3015	1
6	36	3916	0
6	36	4817	0
6	37	2114	0
6	37	3015	0
6	37	5718	0
6	37	17446	0
6	42	1251	1
6	53	1213	0
6	62	2266	0
6	63	2072	0
6	65	775	1
6	65	2581	1
6	66	668	0
6	66	2473	0
6	79	1124	0
6	115	8988	1
6	122	3501	0
6	122	13425	0
6	138	2189	0
6	141	991	1
6	154	2722	0
6	189	5471	0
6	196	860	0
6	197	6587	0
6	222	41088	0
6	222	42891	0
6	222	43792	0
6	225	4832	0
6	239	7189	0
6	246	3601	1
6	265	2856	0
6	267	4262	0
6	268	2200	0
6	268	4002	0
6	274	5428	0
6	276	4239	0
6	277	1019	1
6	277	1921	0
6	310	7745	0
6	310	8646	1
6	310	10451	0
6	314	1795	1
6	319	5130	0
6	321	6707	0
6	321	8512	0
6	325	8501	0
6	326	2401	1
6	346	3348	0
6	347	5596	0
6	369	3817	0
6	372	2928	0
6	372	3830	0
6	372	6537	0
6	372	8343	0
6	373	1034	0
6	374	894	0
6	379	11078	0
6	379	15585	0
6	379	17391	0
6	393	9822	0
6	394	1304	0
6	398	1167	0
6	417	5877	0
6	423	6063	0
6	423	6965	0
6	427	3188	0
6	427	5892	0
6	433	8526	0
6	438	1059	1
6	439	2323	0
6	445	17866	0
6	446	2720	0
6	449	3388	0
6	462	7460	0
6	462	8361	0
6	462	13769	0
6	463	887	0
6	468	2305	0
6	470	3020	0
6	472	14904	0
6	475	5822	0
6	478	6150	0
6	479	8183	0
6	492	2975	0
6	510	3142	0
6	511	7691	0
6	525	3078	0
6	525	5781	0
6	525	6682	0
6	527	2854	0
6	538	5622	0
6	540	703	0
6	540	1604	0
6	547	3216	0
6	547	11331	0
6	547	12231	0
6	550	3250	0
6	555	904	0
6	560	719	0
6	560	1622	1
6	562	3712	0
6	562	6417	0
6	562	10927	1
6	562	16337	0
6	566	4394	0
6	569	2422	0
6	569	4226	1
6	586	4434	0
6	589	3415	0
6	593	2291	0
6	594	2446	0
6	594	4251	0
6	598	1378	0
6	598	4986	0
6	603	3241	0
6	606	3421	1
6	606	5227	0
6	607	6221	0
6	607	8928	0
6	617	2992	0
6	625	3016	0
6	632	2122	0
6	633	3082	0
6	633	3983	0
6	636	5846	0
6	641	3322	0
6	642	4183	1
6	642	8689	0
6	642	9591	0
6	644	3919	0
6	657	3137	0
6	664	3213	0
6	669	2487	0
6	670	1235	0
6	673	1453	0
6	683	2252	0
6	690	2104	0
6	690	3908	0
6	693	3197	0
6	694	2210	0
6	697	4352	0
6	700	1370	0
6	712	1337	0
7	3	6624	0
7	17	1498	0
7	18	3018	0
7	20	1214	0
7	20	3919	0
7	20	4819	0
7	20	6624	0
7	26	2388	0
7	27	2115	0
7	30	902	0
7	34	1129	0
7	35	5722	0
7	37	7413	0
7	39	2115	0
7	45	7707	0
7	53	4789	0
7	56	3018	1
7	56	6624	1
7	62	4385	0
7	63	4915	0
7	63	8520	1
7	64	12195	0
7	72	3323	0
7	74	670	1
7	76	1356	0
7	78	990	1
7	80	1103	0
7	80	2006	0
7	80	5612	0
7	80	11924	0
7	80	12826	0
7	80	15530	0
7	80	16430	0
7	80	18234	0
7	80	22742	0
7	85	2174	1
7	87	3502	0
7	87	6207	1
7	87	8010	1
7	90	1869	1
7	91	4287	0
7	93	7275	0
7	96	1801	0
7	100	4006	0
7	102	11066	0
7	102	11967	0
7	112	3311	0
7	113	5172	0
7	113	6975	0
7	114	3331	0
7	120	3359	1
7	120	5161	0
7	120	6064	0
7	121	4321	0
7	121	9730	0
7	130	2865	0
7	130	6471	1
7	138	1183	0
7	140	997	0
7	143	1429	0
7	148	13720	0
7	148	16425	0
7	150	4978	0
7	150	9485	0
7	150	15797	0
7	151	5812	0
7	153	5864	0
7	155	4888	0
7	156	2244	0
7	157	2461	0
7	157	5425	0
7	159	14068	0
7	162	1541	1
7	162	5149	0
7	162	6051	1
7	165	1816	0
7	165	9929	0
7	167	3564	0
7	167	12581	0
7	174	3277	0
7	178	2168	0
7	180	6064	0
7	180	6967	0
7	180	9671	0
7	180	13279	0
7	181	6377	0
7	198	1730	0
7	204	1388	0
7	222	7668	0
7	226	3620	0
7	227	2477	1
7	227	3377	0
7	228	2048	0
7	229	7072	0
7	229	10677	0
7	238	8484	0
7	238	10287	0
7	241	10946	0
7	241	11846	0
7	241	19062	0
7	241	24469	0
7	243	665	0
7	244	3580	0
7	246	2696	0
7	252	2203	0
7	254	1740	0
7	258	2276	0
7	258	5882	0
7	259	5112	0
7	261	5661	0
7	261	10170	0
7	261	22786	0
7	262	6808	0
7	262	9515	1
7	263	4895	0
7	263	12110	0
7	263	14815	0
7	263	16618	0
7	264	606	0
7	267	2294	0
7	269	3202	0
7	270	5074	0
7	275	2368	0
7	283	2841	0
7	284	4753	0
7	292	3279	0
7	292	4180	0
7	292	9590	0
7	292	12294	0
7	296	3527	1
7	296	7134	0
7	296	12543	0
7	298	2243	1
7	300	1726	1
7	303	1636	0
7	308	6160	0
7	310	3682	0
7	310	5338	0
7	310	5487	0
7	310	9092	0
7	312	2754	0
7	316	5386	0
7	319	5400	0
7	319	6303	0
7	322	2345	0
7	322	4150	0
7	324	3868	0
7	327	1606	1
7	327	2507	0
7	330	4941	0
7	331	2191	0
7	331	5797	0
7	336	3639	0
7	340	2370	0
7	340	4173	0
7	343	2451	0
7	343	3354	0
7	345	2896	0
7	345	5600	0
7	345	6501	0
7	349	5278	0
7	355	526	1
7	355	1428	0
7	359	3195	0
7	364	1245	0
7	368	3026	1
7	369	3331	0
7	374	2684	0
7	375	5752	0
7	375	13869	0
7	379	2463	0
7	384	4648	0
7	384	5550	0
7	385	3186	0
7	395	6581	0
7	395	7482	0
7	403	5210	0
7	403	7013	0
7	403	8816	0
7	405	1558	0
7	408	2437	0
7	409	1534	0
7	411	1670	0
7	415	3187	0
7	421	3588	0
7	421	5392	0
7	421	6293	0
7	423	3367	0
7	423	4268	0
7	424	5077	0
7	428	3325	0
7	428	14140	0
7	428	20448	0
7	431	9534	1
7	431	10435	0
7	437	1659	0
7	438	7971	0
7	445	3489	0
7	450	888	0
7	450	3593	0
7	450	5397	0
7	455	2796	0
7	457	1281	0
7	457	4888	0
7	464	2449	1
7	467	1465	0
7	474	1124	0
7	475	1967	0
7	476	5685	0
7	477	2099	0
7	479	2278	1
7	481	2998	0
7	483	3040	0
7	487	1089	1
7	487	2890	1
7	492	1909	0
7	495	5409	0
7	496	2690	0
7	497	2694	0
7	497	3596	1
7	498	1749	0
7	498	2650	0
7	507	3240	0
7	507	5042	0
7	509	2444	0
7	511	9070	0
7	516	2553	0
7	518	3406	0
7	518	4309	0
7	521	2684	0
7	523	2009	1
7	525	1798	0
7	525	7204	0
7	525	10809	0
7	529	8809	0
7	531	2472	0
7	536	1803	0
7	538	8780	0
7	538	11484	0
7	544	2026	1
7	545	2931	1
7	546	1062	0
7	547	730	0
7	548	1535	0
7	558	1211	0
7	558	3013	0
7	560	3016	0
7	561	1483	0
7	561	4187	0
7	561	9597	0
7	561	11399	0
7	561	13202	0
7	561	15004	0
7	561	16806	0
7	562	1556	0
7	563	3402	0
7	563	14219	0
7	563	15120	0
7	563	16021	0
7	565	17779	0
7	566	1683	0
7	566	2585	0
7	574	3306	0
7	580	1250	0
7	580	6657	0
7	580	8460	0
7	581	1301	0
7	581	4004	0
7	581	4904	0
7	584	2459	0
7	584	4261	0
7	584	5162	0
7	584	6965	0
7	584	7868	0
7	585	1540	1
7	587	6085	0
7	589	1410	0
7	590	517	0
7	590	3221	0
7	596	4249	0
7	599	651	0
7	599	2453	0
7	601	5871	0
7	603	667	0
7	606	3586	0
7	606	5389	0
7	612	3728	1
7	612	7333	0
7	616	1158	0
7	618	2868	0
7	618	4670	0
7	621	2740	0
7	621	4542	0
7	623	1052	1
7	627	5409	0
7	629	756	0
7	632	4322	0
7	635	857	0
7	635	1758	0
7	636	848	0
7	640	4080	0
7	644	2479	0
7	644	6086	0
7	652	639	1
7	654	1522	0
7	654	4226	0
7	655	1759	0
7	657	2811	0
7	664	1751	0
7	665	1676	0
7	665	5281	0
7	668	835	0
7	670	654	0
7	672	1599	0
7	675	666	1
7	678	4814	0
7	678	6617	0
7	682	1250	0
7	684	1211	0
7	687	6618	0
7	690	1211	0
7	699	1210	0
7	699	3013	0
7	702	3012	0
7	703	2112	0
7	711	1210	0
7	713	1210	0
7	713	2111	0
7	713	3013	0
7	715	1209	0
7	720	2112	0
7	725	586	0
7	728	1210	0
7	730	1210	1
7	737	2111	0
7	740	3913	0
7	743	1210	0
7	750	3014	0
7	758	2112	0
7	762	3014	0
7	764	2140	0
7	765	3036	0
7	782	1210	1
7	784	1210	0
8	1	2113	0
8	1	3014	0
8	3	2350	0
8	4	3400	0
8	8	2128	1
8	11	1212	1
8	11	3916	0
8	13	1579	1
8	14	8424	0
8	14	9324	0
8	20	8299	0
8	21	763	0
8	21	3469	0
8	21	7076	0
8	23	5719	0
8	24	1464	0
8	28	759	1
8	31	3398	0
8	32	2113	0
8	38	1212	1
8	39	4818	0
8	40	1212	0
8	46	1212	0
8	46	10227	0
8	46	12030	0
8	46	21048	0
8	46	24654	0
8	46	29163	0
8	47	1850	0
8	47	5456	0
8	48	2687	0
8	49	875	0
8	50	1530	0
8	50	2431	0
8	50	3333	0
8	50	4235	0
8	51	1212	1
8	52	2113	0
8	54	1212	0
8	56	3916	0
8	62	5156	0
8	69	2113	0
8	69	3014	0
8	70	1212	0
8	72	3772	0
8	73	2692	0
8	85	5047	0
[truncated: 639 more rows]

## Sheet: AML67_Open_loop_cont_20200902
Folder index	worm track index	Frame number of stim (within worm track)	Worm reversed (1) or not (0)?
1	3	4813	0
1	4	9318	0
1	12	2109	0
1	14	1209	0
1	14	9318	0
1	14	12930	0
1	16	4813	0
1	18	1209	0
1	18	3011	0
1	21	2109	0
1	23	3912	0
1	24	2109	0
1	24	5714	0
1	25	3010	1
1	25	8417	1
1	28	3011	0
1	36	3912	0
1	38	2168	0
1	39	6615	0
1	41	18327	0
1	42	3912	0
1	45	1209	0
1	48	3011	0
1	48	6615	0
1	49	3912	0
1	49	5714	0
1	49	7516	0
1	51	2934	0
1	51	4736	0
1	54	1209	0
1	55	10219	0
1	56	3912	0
1	56	4813	0
1	57	3011	0
1	61	822	0
1	69	7634	0
1	78	2110	0
1	80	1210	0
1	80	4815	0
1	80	19230	0
1	82	2110	0
1	82	6615	0
1	84	1333	1
1	84	2223	0
1	85	11117	0
1	85	12920	0
1	85	19233	0
1	88	1209	0
1	91	1209	0
1	93	3912	0
1	93	9316	0
1	99	1210	0
1	99	3914	0
1	100	11119	0
1	100	20131	0
1	100	28242	0
1	100	29143	0
1	120	2110	0
1	120	3012	0
1	120	8415	0
1	123	2113	0
1	123	9319	0
1	128	3020	0
1	133	1209	0
1	133	3912	0
1	134	7516	0
1	139	5715	0
1	144	5714	0
1	144	6615	0
1	145	9322	0
1	145	15624	0
1	147	3010	0
1	151	2109	0
1	153	7516	0
1	155	3917	0
1	156	4810	0
1	159	3913	1
1	159	6618	0
1	160	4811	0
1	160	7520	0
1	171	7461	0
1	174	3918	0
1	174	9323	0
1	174	12922	0
1	174	13823	0
1	176	7519	0
1	181	2118	0
1	190	7523	0
1	190	8417	0
1	209	3025	0
1	210	2123	0
1	219	1221	0
1	226	3013	0
1	238	5714	0
1	242	1209	0
1	242	2116	0
1	251	4813	0
1	261	2109	0
1	268	2110	0
1	273	4813	1
1	278	1209	0
1	278	4813	0
1	286	12925	0
1	286	17437	0
1	291	3912	0
1	291	8417	0
1	299	2110	0
1	299	3911	0
1	303	2110	0
1	306	3911	1
1	312	2109	0
1	313	3911	0
1	315	17208	0
1	325	2109	0
1	325	4818	0
1	328	654	0
1	328	1554	0
1	328	3361	0
1	328	4259	0
1	331	2109	0
1	332	2109	0
1	350	3912	0
1	350	11120	0
1	357	1209	0
1	359	2110	0
1	372	1209	0
1	400	1216	0
1	407	1212	0
1	409	11130	0
1	410	3012	0
1	410	6619	0
1	410	11129	0
1	418	2111	0
1	418	3914	0
1	424	1211	0
1	428	1216	0
1	433	1211	0
1	440	1210	0
1	461	1214	0
1	469	1208	0
1	471	8273	0
1	476	4826	0
1	487	1217	0
1	490	4821	0
1	495	3922	0
1	517	1221	0
1	521	1219	0
1	524	1218	0
1	524	2115	0
1	533	2112	0
1	536	1214	0
1	543	1211	0
1	545	1210	0
1	556	1209	0
2	1	1208	0
2	1	5713	0
2	6	3912	0
2	6	5713	0
2	7	5713	0
2	7	8417	0
2	13	3912	0
2	13	4813	0
2	14	2109	0
2	17	3912	0
2	20	3010	0
2	20	4813	0
2	21	1208	0
2	23	3010	0
2	23	8417	1
2	23	9319	0
2	24	23733	0
2	28	2109	0
2	34	3010	0
2	37	2110	0
2	39	2109	0
2	40	6615	0
2	51	10221	0
2	53	3912	0
2	56	7516	0
2	56	14726	0
2	57	12922	0
2	57	26436	0
2	60	7517	0
2	71	3011	0
2	79	1210	0
2	79	2110	0
2	82	1210	0
2	82	2110	0
2	84	2110	0
2	84	3011	0
2	100	1209	0
2	100	8419	0
2	105	1209	0
2	107	5716	0
2	107	18328	0
2	111	1210	0
2	112	2112	0
2	112	5718	0
2	129	2112	0
2	132	9323	0
2	137	2112	0
2	140	7516	0
2	145	3915	0
2	145	7516	0
2	159	1208	0
2	163	10219	0
2	168	6616	0
2	177	2111	1
2	177	5716	0
2	191	3011	0
2	194	2109	0
2	194	4829	0
2	197	1210	0
2	198	2110	0
2	205	1208	0
2	206	3016	0
2	213	6631	0
2	226	1227	0
2	232	5729	0
2	237	3933	0
2	237	6635	0
2	237	7516	0
2	239	3014	1
2	256	6618	0
2	256	11127	1
2	259	3027	0
2	269	3916	0
2	282	1209	0
2	283	4819	0
2	287	1216	0
2	293	4816	0
2	319	2114	0
2	322	3911	0
2	339	1210	0
3	2	1207	0
3	3	4812	0
3	3	11120	1
3	4	5712	0
3	4	6613	1
3	4	15623	0
3	5	13821	0
3	5	17426	0
3	5	18327	0
3	6	1207	0
3	7	5712	0
3	7	8416	0
3	8	2246	0
3	8	7652	0
3	8	13966	1
3	9	2108	0
3	24	7515	0
3	30	13822	0
3	34	5712	0
3	35	1208	0
3	42	3911	0
3	44	1208	0
3	46	7514	0
3	46	8415	0
3	47	3010	0
3	50	5944	0
3	50	9550	0
3	50	13153	0
3	50	15857	0
3	57	2109	0
3	62	3910	0
3	67	3010	0
3	68	2108	0
3	73	3009	0
3	77	1208	0
3	80	9318	0
3	89	1208	0
3	89	3010	0
3	92	1208	0
3	92	7515	0
3	100	3010	0
3	100	6614	0
3	103	3911	0
3	104	15242	0
3	104	17949	0
3	107	3009	0
3	108	12432	0
3	110	2109	0
3	111	5728	0
3	112	6623	0
3	115	3927	0
3	120	6631	0
3	121	4821	1
3	121	5729	1
3	123	4828	0
3	124	13822	0
3	124	14723	0
3	124	15626	0
3	125	2124	1
3	131	2126	1
3	134	4811	1
3	134	15624	0
3	135	1226	0
3	135	6615	0
3	152	1221	0
3	160	5714	0
3	160	7523	0
3	160	11121	0
3	175	1212	0
3	178	6620	0
3	181	3010	0
3	197	1208	0
3	202	1211	0
3	202	2109	0
3	204	1210	0
3	205	1208	0
3	212	7517	0
3	212	8416	0
3	214	2115	0
3	219	3011	0
3	221	1208	0
3	226	2111	0
3	226	4813	0
3	226	7521	0
3	233	3018	0
3	233	3910	0
3	233	6628	0
3	252	3025	0
3	256	1219	0
4	1	1208	1
4	10	2109	0
4	14	3010	0
4	17	6614	0
4	17	25535	0
4	18	1208	0
4	20	4812	0
4	20	9317	0
4	23	5713	0
4	24	1208	1
4	24	3010	0
4	28	3911	0
4	29	1208	0
4	29	2109	0
4	29	3911	0
4	35	2109	0
4	35	3010	0
4	35	6614	0
4	38	4527	0
4	38	8127	0
4	40	1015	0
4	42	4814	0
4	44	3911	0
4	44	15628	0
4	46	3010	0
4	46	6615	0
4	50	3911	0
4	53	2113	0
4	58	3010	0
4	58	4814	0
4	58	10219	0
4	58	16525	0
4	60	1212	0
4	62	4816	0
4	62	6614	0
4	70	1208	0
4	71	2111	0
4	72	2111	0
4	73	1208	0
4	75	2113	0
4	75	4812	0
4	76	1208	0
4	79	1210	0
4	80	1094	0
4	81	2109	0
4	83	11031	0
4	88	4815	1
4	88	5720	0
4	88	22832	1
4	89	1208	0
4	90	3010	0
4	90	4812	0
4	90	8417	0
4	97	2109	0
4	103	8419	0
4	106	1212	0
4	111	3013	0
4	118	1211	0
4	121	2109	0
4	125	3016	0
4	125	5713	0
4	127	1210	0
4	129	1214	0
4	129	3915	0
4	132	1033	0
4	135	3013	0
4	148	4605	0
4	152	2111	0
4	170	2115	0
4	170	4812	0
4	171	3010	0
4	176	3010	0
4	176	5713	0
4	182	2007	0
4	203	1208	0
4	204	1210	0
4	204	4814	0
4	207	1210	0
4	209	2111	0
4	209	4815	0
4	226	4817	0
4	226	5717	0
4	228	3712	0
4	229	10218	0
4	230	3010	0
4	233	1208	0
4	236	2115	0
4	244	5713	0
4	245	3010	0
4	247	2109	0
4	251	1208	0
4	252	4812	0
4	265	1208	0
4	273	1208	0
5	5	1210	0
5	10	3012	0
5	10	3913	0
5	15	7518	0
5	20	1210	1
5	23	1210	0
5	28	3913	0
5	40	3913	0
5	46	1210	0
5	51	4911	0
5	61	1040	0
5	65	669	1
5	70	11429	0
5	70	15936	0
5	70	20438	0
5	72	1564	0
5	73	2361	0
5	79	5831	0
5	79	21151	0
5	82	728	0
5	96	4239	0
5	103	4819	0
5	105	1334	0
5	114	3366	0
5	122	2113	0
5	126	1209	0
5	128	1211	1
5	133	3384	0
5	136	4233	0
5	136	13245	0
5	144	2286	0
5	145	501	0
5	146	3278	0
5	147	716	0
5	150	1410	0
5	166	1408	1
5	172	3460	0
5	174	501	1
5	182	3051	0
5	189	2114	0
5	192	4814	0
5	196	5719	0
5	196	11120	0
5	196	12923	0
5	204	3917	0
5	205	4817	0
5	216	3921	0
5	219	3014	0
5	225	2114	0
5	234	562	0
5	247	2114	0
5	266	1217	0
5	272	2110	0
5	282	595	0
5	285	11126	0
5	285	20133	0
5	287	1210	0
5	287	3014	0
5	289	3914	0
5	294	2168	0
5	300	1209	0
5	306	5728	0
5	312	2111	0
5	313	4824	0
5	316	3012	0
5	317	1211	0
5	325	6109	0
5	329	3015	0
5	334	4815	0
5	343	5720	0
5	347	3016	0
5	348	3016	0
5	348	4813	0
5	348	7518	0
5	348	11124	0
5	350	3011	0
5	363	7520	0
5	363	10220	0
5	378	1211	0
5	381	4826	0
5	381	5719	0
5	385	2113	0
5	389	3013	0
5	405	2111	0
5	410	1215	0
5	415	10218	0
5	415	12928	0
5	418	4814	0
5	418	11122	0
5	433	3018	0
5	433	4813	0
5	459	2110	0
5	461	3011	0
5	482	5714	0
5	482	7519	0
5	482	12023	0
5	487	1209	0
5	492	5717	0
5	498	1459	0
5	530	1210	0
5	538	2284	0
5	544	9328	0
5	550	2111	0
5	551	2111	0
5	554	3912	0
5	560	1879	0
5	561	12925	0
5	563	3019	0
5	567	3015	0
5	572	1211	0
5	578	2112	0
5	588	2112	0
5	588	3012	0
5	593	1214	0
5	611	12863	0
5	614	3915	0
5	614	13827	0
5	626	1214	0
5	643	2110	0
5	643	3013	0
5	644	3014	0
5	644	6618	0
5	646	2951	0
5	648	928	0
5	648	5442	0
5	648	6343	0
5	648	9939	0
5	648	10841	0
5	668	8433	0
5	681	3956	0
5	682	3065	0
5	699	5262	0
5	699	6168	0
5	701	4813	0
5	704	2118	0
5	705	4154	0
5	708	7676	0
5	711	5576	0
5	737	5718	0
5	737	7520	0
5	739	1209	0
5	739	4813	0
5	740	1215	0
5	742	10226	0
5	755	2118	1
5	759	3023	0
5	759	4818	0
5	764	1216	0
5	770	3031	0
5	782	3914	0
5	788	3011	0
5	791	1230	1
5	802	3011	0
5	810	2112	0
5	825	1210	0
6	26	1212	0
6	30	3014	0
6	30	11123	0
6	33	10222	0
6	33	15630	0
6	57	2112	0
6	62	2113	0
6	62	3014	0
6	62	3916	0
6	62	12025	0
6	62	14735	0
6	62	15693	0
6	83	3913	0
6	85	4813	0
6	85	6616	0
6	93	2050	0
6	101	8418	0
6	101	10221	0
6	105	4814	0
6	105	5724	1
6	105	6616	0
6	110	9320	0
6	112	3918	0
6	117	2111	0
6	122	6767	0
6	130	3913	0
6	175	3012	0
6	180	6616	0
6	181	8419	0
6	181	10219	0
6	184	4814	0
6	191	5452	0
6	191	10859	0
6	192	2110	0
6	194	3912	0
6	194	4812	0
6	203	4814	0
6	203	18329	0
6	213	3012	0
6	213	7518	0
6	214	3913	1
6	214	9320	0
6	222	1209	0
6	226	1209	0
6	226	3915	0
6	226	8417	0
6	245	3915	0
6	248	1210	0
6	250	2111	0
6	251	4814	0
6	279	1210	0
6	297	5714	0
6	297	7516	0
6	317	3011	0
6	319	7527	0
6	331	1210	0
6	333	1213	0
6	337	1210	0
6	338	4816	0
6	347	3473	0
6	350	3018	0
6	358	5722	0
6	360	1209	0
6	365	2113	0
6	374	4815	0
7	3	3911	0
7	5	1209	0
7	5	5713	0
7	7	4424	0
7	7	8932	0
7	11	1209	0
7	11	3911	0
7	11	5713	0
7	15	6985	0
7	17	7517	0
7	18	1209	0
7	24	1209	0
7	27	4813	0
7	33	2110	0
7	42	1209	0
7	43	1209	0
7	54	1209	0
7	55	1209	0
7	67	2110	0
7	67	3912	0
7	71	1209	0
7	73	1208	0
7	75	5718	0
7	76	4812	0
7	79	1209	0
7	80	1208	0
7	83	4812	0
7	84	3011	0
7	84	5715	0
7	84	9318	0
7	84	12921	0
7	87	3012	0
7	89	10218	0
7	89	12020	0
7	89	13823	0
7	89	15624	0
7	89	16524	0
7	94	1212	0
7	95	1209	0
7	104	3011	0
7	108	10220	0
7	126	2109	0
7	127	2112	0
7	137	3011	0
7	137	3912	0
7	151	1209	0
7	152	5713	0
7	168	4811	0
7	170	1209	0
7	180	3010	0
7	180	5714	0
7	187	2110	0
7	196	3772	0
7	196	5574	0
7	215	5723	0
7	217	1211	0
7	219	3011	0
7	229	1209	0
7	235	4829	0
7	246	1211	0
7	257	14731	0
7	258	11120	0
7	258	14731	0
7	261	1217	0
7	263	12838	0
7	263	15542	0
7	263	23656	0
7	279	1219	1
7	282	3027	0
7	282	3923	0
7	282	6614	0
7	286	4816	0
7	286	7514	0
7	287	4820	0
7	289	2127	0
7	289	9321	0
7	293	4814	0
7	293	10219	0
7	300	5153	0
7	300	13266	0
7	300	19567	0
7	316	3912	0
7	320	1216	0
7	327	1211	0
7	336	3012	0
7	341	2112	0
7	353	2110	0
7	353	3019	0
7	353	5715	0
7	365	1210	0
7	372	5724	0
7	379	1216	0
7	384	1208	0
7	397	2110	0
7	399	4814	0
7	403	3913	0
7	421	2115	0
7	435	1212	0
7	448	1211	0
7	451	1218	0
7	457	1218	0
7	460	2122	0
7	460	3915	0
7	469	1209	0
7	486	1225	0
8	4	1208	0
8	4	4812	0
8	7	13822	0
8	8	3010	0
8	15	2109	0
8	15	7517	0
8	15	17426	0
8	21	4812	0
8	25	2109	0
8	25	8416	0
8	26	4812	0
8	31	1208	0
8	54	3911	0
8	55	10218	0
8	55	12924	0
8	56	2109	0
8	59	1208	0
8	65	1208	0
8	69	2112	0
8	71	3013	0
8	76	4814	0
8	82	5713	0
8	84	3911	0
8	88	3914	0
8	88	6614	0
8	88	23733	0
8	88	27336	0
8	91	1208	0
8	92	1208	0
8	98	5713	0
8	99	2112	0
8	107	2109	0
8	115	5715	0
8	115	9318	0
8	115	18328	0
8	119	3792	0
8	119	5596	0
8	121	1208	1
8	127	3914	0
8	132	3913	0
8	138	2111	0
8	140	590	0
8	148	1208	0
8	154	1208	0
8	155	1208	0
8	165	2109	0
8	172	1208	0
8	173	2117	0
8	173	7515	0
8	174	1208	0
8	176	8417	0
8	179	9317	0
8	186	4813	0
8	186	6618	0
8	196	3017	0
8	197	2113	0
8	214	18334	0
8	221	1208	0
8	222	4812	0
8	224	2109	0
8	224	3010	0
8	224	3911	0
8	227	3010	0
8	228	1208	0
8	231	4812	0
8	237	14729	0
8	238	2117	0
8	241	3913	0
8	241	4812	0
8	244	3915	0
8	244	4813	0
8	247	2111	0
8	251	1208	0
8	253	2040	0
8	254	1214	0
8	258	1221	0
8	259	1213	0
8	264	3010	0
8	264	5714	0
8	270	4824	0
8	275	1208	0
8	282	1212	0
9	4	4813	0
9	5	3011	0
9	5	7515	0
9	5	11126	0
9	5	15624	0
9	5	24645	0
9	7	3911	0
9	9	1209	0
9	10	2109	0
9	12	6614	0
9	15	1209	0
9	16	5714	0
9	16	7515	0
9	17	1209	0
9	18	2109	0
9	19	1930	0
9	20	2109	0
9	20	3011	0
9	20	3911	0
9	21	12923	0
9	28	7516	0
9	31	1209	0
9	32	1209	0
9	40	2110	0
9	42	2109	0
9	42	7517	0
9	43	1209	0
9	44	1209	0
9	46	2110	0
9	52	7519	0
9	52	20131	0
9	55	3911	0
9	55	14726	0
9	58	1208	0
9	62	9319	0
9	62	16527	0
9	64	4813	0
9	68	2110	0
9	68	3911	0
9	68	12021	0
9	68	14936	0
9	70	1209	1
9	76	6618	0
9	78	2109	0
9	82	3912	0
9	83	2109	1
9	83	9317	0
9	88	19235	0
9	88	25550	0
9	92	1213	0
9	97	1209	0
9	98	1210	1
9	99	3918	0
9	99	10218	1
9	100	2112	0
9	100	3018	0
9	101	1209	0
9	106	1209	0
9	111	1210	0
9	120	3010	0
9	121	17433	0
9	132	2109	0
9	133	5713	0
9	143	3010	0
9	147	2109	0
9	148	3011	0
9	151	3911	0
9	154	3915	0
9	154	5715	0
9	154	7515	0
9	156	4819	1
9	159	2109	0
9	164	3010	0
9	165	3010	0
9	165	3914	0
9	173	1216	0
9	178	3919	0
9	178	5713	0
9	195	761	0
9	198	9326	0
9	205	7515	0
9	205	14733	1
9	208	3920	0
9	209	7517	0
9	228	2109	0
9	230	1214	0
9	231	4821	0
9	234	1208	0
9	235	1208	0
9	236	3014	0
9	245	3912	0
9	246	3912	0
9	249	1211	0
9	249	2110	0
9	251	4812	0
9	258	1215	0
9	258	2117	0
9	260	2110	0
9	260	4815	0
9	260	5715	0
9	273	6618	0
9	276	8422	0
9	281	4819	0
9	288	2110	0
9	288	7522	0
9	295	6624	0
9	295	10218	0
9	295	13826	0
9	300	3010	0
9	312	1214	0
9	313	1208	0
9	320	3011	0
9	321	4815	0
9	322	1220	0
9	322	2112	0
9	334	1210	0
9	347	657	0
9	349	5715	0
9	352	5715	0
9	355	5714	0
9	366	4831	0
9	368	1209	0
9	378	2117	0
9	383	2109	0
9	391	1208	0
10	1	4814	0
10	5	7518	1
10	11	12925	0
10	12	3012	0
10	12	4814	0
10	13	7518	0
10	16	1211	0
10	16	3012	0
10	19	4814	0
10	24	1211	0
10	30	1584	0
10	30	7903	0
10	42	2112	0
10	42	3012	0
10	42	24636	0
10	48	8421	0
10	50	1211	0
10	55	4438	0
10	62	1274	0
10	65	7346	0
10	88	2112	0
10	94	11121	0
10	95	4814	0
10	96	1211	0
10	97	1211	0
10	103	1211	0
10	103	2112	0
10	118	3012	0
10	119	1211	0
10	119	3012	0
10	126	2939	0
10	126	4738	0
10	129	2113	0
10	140	3912	0
10	141	2113	0
10	141	3011	0
10	143	1218	0
10	146	8417	0
10	147	3011	0
10	164	1210	0
10	169	1209	0
10	169	4813	0
10	169	7515	0
10	171	2111	0
10	171	5714	0
10	171	7516	0
10	171	11119	0
10	171	12022	0
10	188	1208	0
10	190	1209	0
10	193	2110	0
10	193	3010	0
10	193	6616	0
10	197	3011	0
10	204	2112	0
10	207	4812	0
10	224	2109	0
10	225	1209	0
10	225	2109	0
10	236	3010	0
10	237	1210	0
10	237	17426	0
10	241	2109	0
10	245	5715	0
10	246	3914	0
10	248	1209	0
10	254	11120	0
10	266	2109	0
10	270	1208	0
10	271	8417	0
10	272	7521	0
10	279	1208	0
10	286	1208	0
10	297	1208	0
10	297	3911	0
10	297	4812	0
10	298	3010	0
10	301	5716	0
10	304	6614	0
10	313	3013	0
10	313	5713	0
10	315	11120	0
10	316	4813	0
10	316	5715	0
10	321	3911	1
10	335	3926	0
10	339	4813	0
10	344	1208	0
10	353	2109	1
10	363	13823	0
10	366	2110	0
10	366	3011	0
10	378	2110	0
10	378	12925	0
10	380	5714	0
10	383	2110	0
10	389	2109	0
10	391	1218	0
10	396	3010	0
10	420	2113	0
10	429	1209	0
10	435	1209	1
10	438	1209	0
10	439	1209	0
10	439	2110	0
10	441	3485	0
10	442	3013	1
10	443	2110	0
10	451	5714	0
10	453	2120	0
10	460	1211	0
10	462	1210	0
10	466	3011	0
10	467	1212	0
10	467	3912	1
10	468	3011	0
10	486	3010	0
10	491	2109	0
10	491	3910	0
10	493	1208	0
11	1	3911	0
11	5	3010	0
11	6	3010	0
11	9	2109	1
11	10	2109	0
11	12	10221	0
11	12	20132	0
11	13	1208	0
11	14	23733	0
11	22	8420	0
11	22	9317	0
11	26	4812	0
11	31	3010	0
11	43	2109	0
11	46	12020	0
11	52	12923	0
11	54	13228	0
11	56	7515	0
11	57	1213	0
11	57	15624	0
11	62	2110	0
11	64	1208	0
11	68	3911	0
11	68	5721	0
11	74	3011	0
11	79	1208	0
11	84	6614	1
11	84	7515	0
11	87	1208	0
11	96	3010	0
11	96	7515	0
11	96	8415	0
11	98	3010	0
11	98	7515	0
11	98	19229	0
11	100	1208	0
11	105	3911	0
11	105	19235	0
11	105	20129	0
11	107	1208	0
11	108	1208	0
11	109	2109	0
11	118	5714	1
11	122	7515	0
11	122	9317	0
11	122	10218	0
11	122	11119	0
11	122	21037	0
11	123	2109	0
11	129	2109	0
11	131	1208	0
11	141	3010	0
11	141	3913	0
11	141	5713	0
11	141	7520	0
11	149	11129	1
11	150	1209	0
11	166	2110	0
11	167	3912	0
11	170	1207	0
11	171	7518	0
11	175	1208	0
11	177	4812	0
11	179	3913	0
11	189	1210	0
11	189	2114	0
11	195	1586	0
11	196	5721	0
11	200	3010	0
11	207	2116	0
11	209	1208	0
11	209	2117	0
11	209	7100	0
11	212	1209	0
11	212	3911	0
11	219	5728	0
11	221	5715	0
11	224	7515	0
11	228	1210	0
11	235	5714	0
11	239	1211	0
12	3	5713	0
12	20	1017	0
12	20	6425	0
12	22	3011	0
12	22	5713	0
12	22	11120	0
12	23	1209	0
12	24	3911	0
12	33	3011	0
12	35	1209	0
12	36	3911	1
12	36	8421	0
12	36	9319	0
12	41	1209	0
12	43	1209	0
12	48	8502	0
12	50	1209	0
12	58	2110	0
12	58	3010	0
12	65	1209	0
12	65	7517	0
12	66	3911	0
12	67	3010	0
12	68	3010	0
12	75	3911	0
12	75	11119	0
12	89	2109	0
12	92	2113	0
12	92	4817	0
12	103	3012	0
12	107	2109	0
12	116	1208	0
12	117	3016	0
12	122	3014	0
12	140	10226	0
12	140	12937	0
12	140	13823	0
12	140	15631	0
12	140	24635	0
12	146	1210	0
12	151	3010	0
12	173	11119	0
12	175	6615	0
12	175	7519	0
12	175	14728	0
12	176	4819	0
12	205	2115	0
12	208	1212	0
12	210	1215	0
12	211	1215	0
12	242	1212	0
12	270	1218	0
12	271	3011	0
12	272	3915	0
12	287	8422	0
12	299	2117	0
12	322	6615	0
12	323	1213	0
12	323	8416	0
12	328	5717	0
12	333	1216	0
12	334	1216	0
12	334	2119	0
12	342	1208	0
12	343	1208	0
12	343	2114	0
12	356	1213	0
12	356	10219	0
12	356	11123	0
12	357	2111	0
12	365	1057	0
12	370	2111	0
12	377	1210	0
12	395	1209	0
12	396	3011	0
12	398	3011	0
12	415	2109	0
12	419	3068	0
12	422	3016	0
12	423	1210	1
12	430	3911	0
12	430	4818	1
12	434	1212	0
12	442	6614	0
12	446	3913	0
12	446	9318	0
12	447	3918	0
12	452	1208	0
12	460	1208	0
12	460	2112	0
12	462	1208	0
12	470	1216	0
12	478	1210	0
12	483	3015	0
12	489	3020	0
12	489	4813	0
12	497	3912	0
12	497	4813	0
12	503	3011	0
12	513	3011	0
12	518	1208	0
12	522	1210	0
12	524	1209	0

## Sheet: AML67_Open_loop_cont_20210614
Folder index	worm track index	Frame number of stim (within worm track)	Worm reversed (1) or not (0)?
1	2	4815	0
1	2	5717	0
1	3	1209	0
1	10	3914	1
1	11	3183	0
1	13	10223	0
1	13	14729	1
1	13	17434	0
1	13	17547	0
1	13	19236	0
1	13	26446	1
1	17	3012	0
1	17	7518	0
1	17	8421	0
1	18	1209	0
1	26	1209	0
1	33	1209	0
1	33	5717	0
1	33	6618	0
1	34	2110	0
1	37	3914	0
1	40	2110	0
1	43	2110	0
1	43	10223	0
1	43	14729	1
1	56	1086	0
1	56	6493	0
1	57	4917	0
1	57	8523	0
1	58	2187	0
1	58	13906	0
1	58	15708	0
1	58	16609	0
1	59	1330	0
1	59	3132	0
1	61	3131	0
1	64	5626	0
1	70	3893	0
1	72	4806	0
1	76	2751	0
1	78	5055	0
1	78	7997	0
1	79	779	0
1	79	7087	1
1	80	8878	0
1	80	10681	0
1	81	5269	0
1	82	7156	0
1	82	8058	0
1	82	9861	0
1	82	12564	0
1	84	12171	0
1	86	1252	0
1	86	15674	0
1	86	16575	0
1	86	17477	0
1	86	28290	0
1	87	8866	1
1	88	1758	0
1	88	4462	0
1	89	1409	0
1	91	2680	0
1	95	3996	0
1	96	4917	0
1	97	2113	0
1	99	2237	0
1	100	14856	1
1	100	23869	0
1	102	5727	0
1	104	1385	0
1	105	4097	0
1	106	2467	1
1	106	5172	0
1	108	18963	0
1	108	24370	0
1	108	28877	0
1	114	5564	0
1	114	6466	0
1	114	10971	0
1	114	12773	0
1	114	16378	0
1	114	17279	0
1	115	6000	0
1	117	1407	0
1	125	4227	0
1	125	8735	0
1	125	9635	0
1	126	1211	0
1	126	2112	0
1	126	3014	0
1	131	1210	0
1	133	3013	0
1	134	1312	1
1	134	7621	0
1	134	11226	0
1	134	12126	0
1	134	13930	0
1	139	12194	0
1	139	13095	0
1	139	14898	0
1	139	17600	0
1	146	5716	0
1	149	2028	1
1	149	3829	0
1	149	11938	0
1	150	5826	1
1	150	15741	0
1	150	28359	0
1	150	31962	1
1	150	33763	0
1	150	38269	0
1	150	41873	0
1	151	4873	0
1	156	1244	0
1	156	3045	0
1	156	3947	0
1	156	6651	0
1	156	8454	0
1	158	7550	0
1	166	1210	0
1	170	3912	0
1	172	16532	0
1	172	21036	0
1	172	39958	0
1	173	6618	0
1	173	10223	0
1	174	15629	0
1	174	18333	0
1	175	5719	0
1	175	6621	0
1	177	8420	0
1	177	11122	0
1	177	12926	0
1	177	18334	0
1	177	19235	0
1	177	23743	0
1	177	24644	0
1	177	30049	0
1	177	31850	0
1	177	34446	0
1	178	1210	0
1	179	12027	0
1	181	6617	0
1	181	8420	0
1	181	17431	0
1	181	19233	0
1	183	1210	0
1	183	3914	0
1	186	1210	0
1	188	3914	0
1	189	1211	0
1	197	3011	0
1	198	2113	0
1	198	3915	0
1	199	3915	0
1	200	2111	0
1	200	11124	0
1	200	12026	0
1	201	1210	0
1	204	1211	0
1	205	2111	0
1	205	3912	0
1	205	4813	0
1	205	10219	0
1	205	12022	0
1	207	7319	0
1	207	11824	0
1	208	9318	0
1	208	10219	0
1	208	13826	0
1	210	1211	0
1	213	3014	0
1	214	3915	0
1	224	2111	0
1	226	12926	0
1	228	1133	0
1	228	8344	0
1	228	10147	0
1	232	1210	0
1	233	7519	0
1	234	3012	0
1	234	3913	0
1	234	4815	0
1	238	14728	0
1	238	23737	0
1	238	25540	0
1	239	4815	0
1	239	12025	0
1	241	2111	0
1	241	3012	0
1	245	1211	1
1	245	4815	0
1	246	1210	0
1	248	4817	0
1	248	9323	0
1	248	12028	0
1	248	12929	0
1	248	13829	0
1	251	1210	0
1	253	4815	0
1	253	9322	0
1	254	12024	0
1	257	1211	0
1	257	3013	0
1	259	1208	0
1	260	2112	0
1	271	3014	0
1	272	3014	0
1	279	3913	0
1	281	2112	0
1	283	4834	0
1	283	18348	0
1	284	6616	0
1	287	1209	0
1	289	2112	0
1	295	1211	0
1	297	1210	0
1	297	3012	0
1	299	1211	0
1	301	5715	0
1	301	11120	0
1	301	13824	1
1	302	5716	0
1	305	2111	0
1	306	1210	0
1	306	3013	0
1	307	1211	0
1	307	2111	0
1	310	10220	0
1	310	11120	0
1	317	1210	0
1	318	1210	0
1	319	774	0
1	321	4812	0
1	322	2110	0
1	322	3011	0
1	322	3912	0
1	322	4812	0
1	322	8417	0
1	325	1209	0
1	326	1209	0
1	326	11120	0
1	328	2110	0
1	328	4813	0
1	328	10219	0
1	329	2110	0
1	331	1209	0
1	332	1209	0
1	333	2110	0
1	335	8417	0
1	336	3010	0
1	337	1209	0
1	339	2110	0
1	349	1208	0
1	350	3011	0
1	350	4813	0
1	351	2110	0
1	351	3912	0
1	362	1209	0
2	1	4815	0
2	1	12928	0
2	1	16535	0
2	1	23749	0
2	1	25552	0
2	1	26453	0
2	2	1210	0
2	2	10224	0
2	3	1210	0
2	3	3013	0
2	6	3722	0
2	6	4623	0
2	7	1210	1
2	7	2111	0
2	7	3013	0
2	7	6619	0
2	7	12024	0
2	7	15633	0
2	7	17437	0
2	7	21946	0
2	8	10224	0
2	8	16535	0
2	8	18338	0
2	8	26453	0
2	10	2111	0
2	10	14732	0
2	10	15633	0
2	10	16535	0
2	10	25552	0
2	11	1210	0
2	13	5717	0
2	16	4815	0
2	20	5367	0
2	23	1210	1
2	23	4815	0
2	24	2111	1
2	24	6619	0
2	27	4815	0
2	30	6619	0
2	30	14732	0
2	31	4815	0
2	31	12928	0
2	33	9323	0
2	34	12024	0
2	37	2111	0
2	37	3914	0
2	39	5717	0
2	39	7520	0
2	39	11125	0
2	39	13830	0
2	39	16535	0
2	39	19241	0
2	39	21946	0
2	39	26453	0
2	39	30058	0
2	40	12024	0
2	42	7520	0
2	42	17437	0
2	44	8753	0
2	48	5762	0
2	52	5717	0
2	54	2981	0
2	54	8388	0
2	56	772	0
2	58	1603	0
2	60	2393	0
2	62	895	1
2	67	718	0
2	67	7927	0
2	68	4891	0
2	70	1993	0
2	70	18219	0
2	70	21828	0
2	72	872	0
2	73	2763	0
2	73	5467	0
2	73	8172	0
2	73	10875	0
2	73	15381	0
2	75	3855	0
2	76	6075	0
2	77	2426	0
2	81	5288	1
2	84	2018	0
2	85	2210	0
2	87	2157	0
2	87	7564	0
2	89	1710	0
2	91	5511	0
2	92	11405	0
2	92	12307	0
2	93	2444	0
2	94	5298	0
2	95	1015	0
2	96	2775	0
2	98	2685	0
2	99	2070	0
2	104	1668	0
2	104	2570	0
2	105	2205	0
2	106	4121	0
2	110	1708	0
2	110	4414	0
2	111	15890	0
2	112	1364	0
2	112	4069	0
2	112	4969	1
2	112	7674	0
2	114	6678	0
2	115	12795	0
2	115	13696	0
2	117	754	0
2	117	1656	1
2	117	2557	0
2	118	3464	0
2	120	4227	0
2	121	6837	0
2	121	10443	0
2	122	1377	0
2	126	687	0
2	126	10603	0
2	129	3421	0
2	129	8829	0
2	130	1813	0
2	134	2487	0
2	136	1017	0
2	137	978	0
2	140	15366	0
2	141	939	0
2	141	6350	0
2	141	9956	0
2	141	15364	0
2	141	16265	0
2	142	4469	0
2	142	5370	0
2	142	6270	0
2	143	754	0
2	145	940	1
2	147	4522	0
2	147	9931	0
2	149	13000	0
2	149	30120	0
2	149	32823	0
2	149	34625	0
2	150	7740	0
2	154	2849	0
2	157	583	0
2	157	2387	0
2	158	3286	0
2	160	1040	0
2	161	631	0
2	161	4238	0
2	161	6944	0
2	162	13256	0
2	162	15060	0
2	162	23168	0
2	162	24069	0
2	162	24970	0
2	168	887	0
2	169	4476	0
2	178	3015	0
2	180	2113	0
2	181	2114	0
2	181	4819	0
2	182	1255	0
2	184	1213	0
2	184	7522	0
2	184	9324	1
2	188	1212	0
2	189	1212	0
2	195	3915	0
2	201	1214	0
2	203	1213	0
2	204	1211	0
2	208	1212	0
2	208	3014	0
2	213	1211	0
2	213	2112	0
2	213	3012	0
2	214	2780	0
2	223	3915	0
2	223	6617	0
2	223	9321	1
2	223	12024	0
2	224	1211	0
2	225	1210	0
2	230	1212	0
2	230	2113	0
2	230	8421	0
2	239	4814	0
2	242	3011	0
2	242	4814	0
2	243	1210	0
2	244	2112	0
2	246	3913	0
2	246	4815	0
2	256	4815	0
2	258	3013	0
2	260	1599	0
2	260	2501	0
2	263	7517	1
2	265	1209	0
2	266	7515	0
2	266	9317	0
2	266	10218	0
2	267	2111	1
2	267	11119	0
2	268	12020	0
2	269	4813	0
2	269	8416	0
2	269	14723	0
2	272	2110	0
2	273	1210	0
2	273	9319	1
2	273	14724	0
2	277	1044	0
2	280	2110	0
2	280	4812	0
2	284	3010	0
2	287	3011	0
2	290	1209	0
2	293	1209	0
2	295	6614	0
2	300	1208	0
2	307	3911	0
2	308	2109	0
2	313	1973	0
2	313	8280	0
2	318	2110	0
2	320	3010	0
2	326	3010	0
2	326	7515	0
2	331	3010	0
2	335	5713	0
2	336	1208	0
2	336	3911	0
2	339	4812	0
2	341	3010	0
2	341	5714	0
2	344	1973	0
2	353	2109	0
2	356	3011	0
2	357	3011	0
2	358	1208	0
3	1	3013	0
3	1	3914	0
3	7	7518	0
3	10	5717	0
3	12	11123	0
3	12	12926	0
3	13	18335	0
3	15	1035	0
3	17	2808	0
3	19	8419	0
3	21	1211	0
3	21	3914	0
3	21	5717	0
3	23	10223	0
3	23	11125	0
3	28	3013	0
3	28	3914	0
3	29	1211	0
3	30	3013	1
3	37	1211	0
3	37	2111	0
3	38	1703	1
3	40	3914	0
3	41	1531	0
3	43	3012	0
3	43	6616	0
3	43	10221	0
3	43	12923	0
3	43	23738	0
3	43	27344	0
3	48	3013	0
3	48	5716	1
3	48	7519	0
3	48	8420	0
3	48	21037	0
3	48	21939	0
3	48	26448	0
3	48	30052	0
3	52	1210	0
3	55	1211	0
3	56	1210	0
3	70	1211	0
3	75	13141	0
3	75	15846	0
3	76	8099	0
3	76	10804	0
3	76	11705	0
3	78	5719	1
3	80	2110	0
3	83	1210	0
3	89	3189	0
3	90	1210	0
3	92	2062	0
3	92	4765	0
3	92	5666	0
3	96	1211	0
3	96	2112	0
3	96	5717	0
3	97	1211	0
3	97	3013	0
3	99	2113	0
3	101	4815	0
3	102	3915	0
3	102	6619	0
3	102	7519	0
3	103	3915	0
3	104	4814	1
3	104	11123	0
3	105	1209	0
3	105	2111	0
3	105	5714	0
3	106	1209	0
3	112	9321	0
3	113	1211	0
3	113	3914	0
3	116	10222	0
3	118	3014	0
3	120	3013	0
3	121	4816	0
3	121	7519	0
3	121	16533	0
3	121	21038	0
3	121	27351	0
3	122	2112	0
3	122	9320	0
3	122	14729	0
3	122	17432	0
3	122	26447	0
3	122	28250	0
3	131	1211	0
3	131	3013	0
3	131	25547	0
3	131	27348	0
3	131	30953	0
3	133	1210	0
3	133	2111	0
3	133	8418	0
3	134	3013	0
3	134	6620	0
3	136	7518	0
3	137	510	0
3	139	3013	0
3	141	2112	0
3	147	1210	1
3	159	13689	0
3	160	1212	0
3	165	2112	0
3	165	3013	0
3	169	1212	0
3	170	3014	0
3	171	1211	0
3	172	1211	0
3	173	1144	0
3	177	2111	0
3	177	20139	0
3	177	21040	0
3	179	3014	0
3	179	11127	0
3	179	12928	0
3	186	1780	0
3	191	2113	1
3	191	3916	0
3	192	3914	0
3	192	4816	0
3	192	9322	1
3	194	4818	0
3	194	11126	0
3	195	1716	0
3	195	4419	0
3	195	12529	0
3	195	13431	0
3	195	16134	0
3	201	2113	0
3	202	4817	0
3	205	1210	0
3	206	3916	0
3	206	6621	0
3	206	8424	0
3	214	4818	0
3	214	12030	0
3	214	17439	0
3	215	1213	0
3	219	1211	0
3	222	3014	0
3	226	1211	0
3	226	7523	0
3	226	16536	0
3	226	20141	0
3	227	12924	0
3	227	16530	0
3	232	2113	0
3	237	2114	0
3	237	9323	0
3	237	10224	0
3	241	3015	0
3	241	8425	0
3	243	3014	0
3	246	3916	0
3	246	4817	0
3	249	20139	0
3	249	23744	0
3	253	1344	0
3	253	3013	0
3	255	2113	0
3	256	1212	0
3	257	3914	0
3	258	1211	0
3	258	2112	0
3	260	1211	0
3	261	5717	0
3	261	9322	1
3	264	1473	0
3	264	4177	0
3	265	3014	0
3	269	8425	0
3	270	9324	0
3	271	3559	0
3	272	1211	0
3	273	4816	0
3	274	2113	0
3	274	4817	0
3	275	10138	0
3	278	3915	0
3	280	2114	0
3	300	3916	0
3	307	1211	0
3	307	7520	0
3	307	12926	0
3	307	15630	0
3	308	1212	0
3	311	1211	0
3	315	3012	0
3	316	6619	0
3	318	4816	0
3	318	10223	0
3	320	3915	0
3	322	4816	0
3	323	1211	0
3	323	4816	0
3	324	4814	0
3	326	1212	0
3	327	8418	0
3	328	5716	0
3	329	1211	1
3	329	4816	0
3	338	1211	0
3	338	6619	0
3	339	1210	0
3	339	2112	0
3	339	5718	0
3	339	7520	0
3	339	10224	0
3	340	3013	0
3	340	3914	0
3	345	1211	0
3	345	5717	0
3	347	1211	0
3	347	2112	0
3	352	4813	0
3	352	7517	0
3	357	2110	0
3	357	5714	0
3	357	7516	0
3	359	3913	0
3	361	3011	0
3	363	2111	0
3	366	1210	0
3	369	1209	0
3	372	1209	0
3	377	1209	0
4	2	2112	0
4	4	3914	0
4	7	1210	0
4	10	1495	0
4	11	3914	0
4	11	4816	0
4	13	3914	0
4	13	5717	0
4	14	6618	0
4	14	7520	0
4	27	3013	0
4	30	4816	0
4	33	1210	0
4	34	2112	0
4	41	3914	0
4	43	3013	0
4	45	1374	0
4	50	6668	0
4	50	9373	0
4	52	778	0
4	52	1679	0
4	52	4383	0
4	53	5211	0
4	53	7014	0
4	53	7915	0
4	54	10581	0
4	55	1724	0
4	56	3494	0
4	56	6198	0
4	56	7099	0
4	60	2557	0
4	61	866	1
4	62	767	1
4	65	931	0
4	67	903	0
4	68	638	0
4	71	4460	0
4	74	1848	0
4	78	18891	0
4	78	22495	0
4	79	2785	0
4	82	2665	0
4	82	5369	0
4	87	4433	0
4	87	5335	0
4	91	694	0
4	92	1184	0
4	93	1599	0
4	94	1719	1
4	94	4422	0
4	98	8975	0
4	111	6062	1
4	113	577	0
4	113	8690	0
4	121	1500	0
4	121	2402	0
4	121	3302	0
4	121	7808	1
4	121	10511	0
4	125	4818	0
4	128	1262	1
4	130	1392	0
4	130	17614	0
4	130	22119	0
4	130	23920	0
4	144	4398	0
4	144	15215	0
4	144	17919	0
4	144	20624	0
4	144	26030	0
4	146	2417	0
4	148	3049	0
4	149	3859	0
4	149	19821	0
4	152	4786	0
4	152	11996	0
4	153	780	0
4	164	2039	0
4	164	3841	0
4	165	1698	0
4	172	1244	0
4	176	866	0
4	176	9879	0
4	177	1692	0
4	187	3840	0
4	187	7446	0
4	188	4976	0
4	192	1250	0
4	192	3954	0
4	192	4855	0
4	192	11164	0
4	192	12065	0
4	193	3033	0
4	202	14382	0
4	203	5341	0
4	204	3563	1
4	205	970	0
4	205	1872	0
4	205	5476	0
4	206	6888	0
4	207	2787	0
4	207	3688	0
4	208	1054	0
4	209	3712	1
4	209	4612	0
4	210	2731	0
4	211	725	0
4	219	882	0
4	220	979	0
4	228	1642	0
4	228	2543	0
4	229	4025	0
4	230	2446	0
4	236	1864	0
4	247	1211	0
4	248	645	0
4	248	3348	0
4	252	2133	0
4	252	8441	0
4	252	9344	0
4	253	1213	0
4	254	1308	0
4	254	6716	0
4	256	1211	0
4	256	4815	0
4	258	6663	0
4	259	1212	1
4	259	2113	0
4	262	1050	0
4	263	928	0
4	263	2731	0
4	264	3175	0
4	264	4978	0
4	264	7681	0
4	264	13989	0
4	267	5875	0
4	267	7678	0
4	267	8579	0
4	270	1003	0
4	273	725	0
4	274	5496	0
4	279	2910	0
4	279	3812	0
4	281	4391	0
4	284	1152	0
4	285	1482	0
4	286	1525	0
4	286	3327	1
4	287	3686	0
4	287	9092	0
4	288	3496	0
4	288	5299	0
4	296	2446	0
4	298	588	0
4	298	5994	0
4	298	10500	0
4	298	11401	0
4	304	1590	0
4	311	6766	0
4	311	7669	0
4	313	1283	0
4	319	15638	0
4	320	3012	0
4	320	6618	0
4	325	1974	0
4	326	10310	0
4	328	2193	0
4	328	3094	0
4	329	4932	0
4	330	1211	0
4	331	2112	0
4	333	3913	0
4	334	1211	0
4	343	1211	0
4	344	3012	0
4	344	4815	0
4	348	2112	0
4	352	518	0
4	355	2112	0
4	355	3914	0
4	356	3915	0
4	359	1211	1
4	360	1210	0
4	360	2112	0
4	361	3014	0
4	365	15628	0
4	367	2019	0
4	369	3913	0
4	369	15625	0
4	371	1211	0
4	372	1210	0
4	372	3011	0
4	372	5714	0
4	375	6617	1
4	376	2112	0
4	378	2984	0
4	379	1210	0
4	379	2111	0
4	384	3916	0
4	386	3012	0
4	388	3913	0
4	388	8418	0
4	388	10219	0
4	388	12922	0
4	390	1248	0
4	394	1210	0
4	395	3012	0
4	395	9318	0
4	396	6616	0
4	407	1211	0
4	408	1211	0
4	414	4813	0
4	414	13822	0
4	415	4813	0
4	417	3912	0
4	417	4813	0
4	417	7515	0
4	417	8416	0
4	421	1209	1
4	423	3012	0
4	425	4556	0
4	426	3912	0
4	428	3912	0
4	428	4813	0
4	431	1209	0
4	433	1210	0
4	433	5406	0
4	441	1209	0
4	441	3011	0
4	441	6614	0
4	441	8416	0
4	444	3011	0
4	447	4812	0
4	447	7515	0
4	447	11119	0
4	450	1209	0
4	450	6614	0
4	450	7515	0
4	450	12020	0
4	450	14723	0
4	454	1209	0
4	454	4812	0
4	454	7515	0
4	454	9317	0
4	456	7515	0
4	457	1209	0
4	457	7515	0
4	457	8416	0
4	461	2109	0
4	461	3010	0
4	464	3010	0
4	468	2109	0
4	472	4812	0
4	474	4812	0
4	474	9317	0
4	474	10218	0
4	476	1208	1
4	478	1208	0
4	484	1208	0
4	484	2109	0
4	484	3010	0
4	485	3911	0
4	486	1208	0
4	486	4812	0
4	486	5713	0
4	488	1208	0
4	489	4812	0
4	490	3009	0
4	490	4812	0
4	491	1208	0
4	500	2109	0
4	503	1207	0
5	3	3919	0
5	3	6623	0
5	4	3919	0
5	13	14733	1
5	18	3803	0
5	20	13832	0
5	21	1213	0
5	23	9414	0
5	37	11033	0
5	39	5722	0
5	40	8838	0
5	43	4098	0
5	54	6623	0
5	54	8425	0
5	54	18340	0
5	54	19241	0
5	54	21947	0
5	56	4820	1
5	56	6623	1
5	57	1281	1
5	57	2183	0
5	58	1193	0
5	61	1213	1
5	61	2116	0
5	61	3017	0
5	61	9327	0
5	65	3017	0
5	67	3021	0
5	70	2814	0
5	71	3919	0
5	77	4820	1
5	77	6623	0
5	77	9327	0
5	82	1359	0
5	93	11166	0
5	97	1331	0
5	100	2492	0
5	103	1420	0
5	103	5026	0
5	111	1312	0
5	112	11645	0
5	114	13967	0
5	116	6882	0
5	119	4687	0
5	122	2482	0
5	122	4285	0
5	127	1017	0
5	129	5373	0
5	129	6275	0
5	134	5050	0
5	135	5335	0
5	136	8578	0
5	138	15706	0
5	140	11504	0
5	140	19620	0
5	148	9370	0
5	149	5811	1
5	149	11218	0
5	149	21137	0
5	158	5520	0
5	158	10931	0
5	158	11832	0
5	159	7908	0
5	159	13315	0
5	178	6979	0
5	190	7636	0
5	201	17039	0
5	204	2161	0
5	208	7582	0
5	209	5136	0
5	216	2694	0
5	216	3598	0
5	216	7204	0
5	216	8106	0
5	219	2441	0
5	219	4245	0
5	219	11460	0
5	222	2377	0
5	223	2182	0
5	223	4886	0
5	223	5787	0
5	223	7590	0
5	224	10328	0
5	225	7489	1
5	225	11096	0
5	225	11999	0
5	225	12902	0
5	229	8282	0
5	230	1185	1
5	230	3890	0
5	231	4040	0
5	231	5844	0
5	235	1847	0
5	236	3310	0
5	236	4210	0
5	237	6926	0
5	237	11436	0
5	238	10469	0
5	238	14074	0
5	243	2445	0
5	247	1595	0
5	249	4956	0
5	249	13072	0
5	251	2560	0
5	268	4221	0
5	268	10535	0
5	270	4071	0
5	281	3071	0
5	290	2683	0
5	290	11698	0
5	292	5178	0
5	294	4552	0
5	295	7292	0
5	295	9096	0
5	302	4720	0
5	302	6524	0
5	307	3384	0
5	310	744	0
5	313	3066	0
5	313	5771	0
5	313	6673	0
5	313	11181	0
5	313	12083	0
5	319	2613	0
5	319	5318	0
5	324	13764	0
5	336	5186	0
5	341	2572	0
5	347	4042	0
5	348	2324	0
5	348	3226	0
5	348	4128	0
5	352	2221	1
5	362	2313	0
5	362	6821	0
5	362	10426	0
5	363	1316	0
5	366	8643	0
5	372	1585	0
5	378	1392	0
5	381	2337	0
5	381	12260	0
5	386	1294	0
5	393	6663	1
5	393	11170	0
5	401	1524	0
5	406	12701	0
5	426	1871	0
5	426	4429	0
5	427	1175	0
5	427	2077	0
5	427	4783	0
5	429	2655	0
5	429	3558	0
5	429	5361	0
5	433	596	0
5	436	4283	0
5	437	1636	0
5	442	5313	0
5	460	1656	0
5	472	1743	0
5	473	2593	0
5	483	1637	0
5	483	4341	0
5	490	3631	0
5	491	786	0
5	492	1966	0
5	494	9189	0
5	496	5382	0
5	497	7363	0
5	501	3376	1
5	509	5816	0
5	509	6718	0
5	510	743	0
5	515	9752	0
5	515	15164	0
5	516	1339	0
5	529	1239	0
5	529	2141	0
5	530	3052	0
5	530	7558	0
5	533	2658	0
5	544	1115	0
5	544	2017	0
5	544	3820	0
5	547	7574	0
5	549	6852	0
5	549	9556	0
5	549	12261	0
5	561	3159	0
5	563	1552	0
5	563	3357	0
5	563	4259	0
5	563	7865	0
5	563	12374	0
5	565	2328	0
5	565	3229	0
5	578	2122	0
5	580	1898	0
5	581	8245	0
5	586	806	0
5	600	641	0
5	600	1544	0
5	617	4302	0
5	621	638	0
5	647	1684	0
5	648	984	0
5	651	3286	0
5	663	1035	0
5	664	1213	0
5	674	1827	0
6	4	6765	0
6	4	7667	0
6	6	2333	0
6	8	4933	0
6	8	7641	0
6	8	8544	0
6	9	3918	0
6	9	5722	0
6	9	12943	0
6	9	13844	0
6	9	15648	0
6	9	17503	0
6	9	19334	0
6	9	23870	0
6	10	5521	0
6	10	9150	0
6	16	4819	0
6	16	6622	0
6	16	7528	0
6	20	3918	0
6	20	11139	0
6	21	1686	0
6	23	13844	0
6	23	16550	0
6	28	5722	0
6	34	9331	0
6	34	12041	0
6	37	4819	0
6	39	1424	0
6	42	3016	1
6	42	7528	0
6	42	12943	0
6	42	13844	0
6	49	2116	0
6	49	5722	0
6	67	5137	0
6	67	8748	0
6	67	10552	0
6	69	2349	0
6	75	2116	0
6	77	2116	0
6	78	1368	0
6	79	18187	0
6	79	19089	0
6	79	24585	0
6	79	25487	0
6	80	1974	0
6	96	1212	0
6	97	5722	0
6	97	7528	1
6	100	3662	0
6	100	12687	0
6	108	1212	0
6	110	504	0
6	110	2309	1
6	112	966	0
6	123	3246	0
6	125	1928	0
6	125	3732	0
6	128	4949	0
6	128	6756	0
6	141	5175	1
6	142	966	0
6	153	3714	0
6	153	6423	0
6	153	8227	0
6	153	9135	0
6	156	4728	0
6	157	3859	0
6	157	11104	0
6	161	4197	0
6	161	6908	0
6	161	9614	0
6	164	12327	0
6	164	13230	0
6	164	18644	0
6	164	22259	0
6	164	25866	0
6	164	26769	0
6	166	21196	0
6	168	4997	0
6	169	5197	0
6	169	6102	0
6	169	8811	0
6	173	5110	0
6	173	7819	0
6	174	6044	0
6	178	2655	0
6	188	3420	0
6	193	3125	0
6	201	2357	0
6	201	5086	0
6	205	6992	0
6	208	8038	0
6	208	8947	0
6	209	1902	0
6	220	13914	0
6	220	17537	0
6	223	7036	0
6	223	12502	0
6	223	16162	0
6	228	846	0
6	230	9549	0
6	230	14977	1
6	231	3396	0
6	231	4338	0
6	234	844	1
6	249	1814	0
6	250	1070	0
6	250	2468	0
6	258	7669	0
6	258	11277	0
6	258	12177	0
6	261	5810	0
6	276	3519	1
6	278	7833	0
6	278	9637	0
6	278	10542	0
6	280	9613	0
6	280	13235	1
6	280	21360	0
6	280	23279	0
6	280	38650	0
6	289	1654	0
6	290	7833	0
6	290	11443	0
6	293	4991	0
6	300	973	1
6	304	829	0
6	304	1733	0
6	309	5954	0
6	310	8796	1
6	312	5812	0
6	316	2363	0
6	320	6544	0
6	320	8348	0
6	320	11211	0
6	323	1198	0
6	337	1683	0
6	339	3704	0
6	343	14579	0
6	347	5428	0
6	347	6331	0
6	350	4704	0
6	350	8335	0
6	351	6009	0
6	356	3906	0
6	360	6880	0
6	364	5196	0
6	374	9659	0
6	374	12373	0
6	382	810	0
6	397	4841	0
6	397	5744	0
6	398	5748	0
6	405	8614	0
6	405	9526	0
6	406	669	0
6	408	1172	0
6	411	984	0
6	414	3983	0
6	415	4070	0
6	415	6781	0
6	416	5516	0
6	423	6841	0
6	423	7743	0
6	424	4664	0
6	425	4635	0
6	425	5559	0
6	426	2978	0
6	430	1925	0
6	430	2835	0
6	430	3747	0
6	435	10891	0
6	447	2355	0
6	447	5062	0
6	457	3140	0
6	457	5861	0
6	458	4853	0
6	470	4318	0
6	473	2638	0
6	478	3543	0
6	478	5357	0
6	480	2506	1
6	480	8050	0
6	480	18966	0
6	482	2579	0
6	482	3478	0
6	484	1378	0
6	485	5280	0
6	493	2559	0
6	493	3460	0
6	498	1835	0
6	498	3646	0
6	506	3175	0
6	506	5089	0
6	516	3075	0
6	519	1807	0
6	528	7023	0
6	528	9726	0
6	528	14248	0
6	528	17100	0
6	545	516	0
6	548	5237	0
6	555	2369	0
6	555	3272	0
6	555	4178	0
6	558	898	0
6	566	8437	1
6	571	2711	0
6	571	5426	0
6	571	7232	0
6	571	9944	0
6	573	5164	0
6	577	5929	0
6	577	7732	0
6	577	11341	0
6	577	12244	0
6	579	641	0
6	581	3320	0
6	591	1802	0
6	599	1190	0
6	599	3892	0
6	601	3071	0
6	602	3016	0
6	602	5723	0
6	603	5739	0
6	603	6641	0
6	608	775	0
6	620	2754	0
6	623	3701	1
6	624	5737	0
6	632	2845	0
6	634	3576	0
6	634	12627	0
6	635	2426	0
6	639	6141	0
6	640	3550	0
6	640	4460	0
6	642	1978	1
6	643	3801	0
6	643	4705	0
6	644	1003	0
6	644	3717	0
6	646	995	0
6	647	2250	0
6	652	4082	0
6	662	7787	0
6	662	9592	0
6	668	3916	0
6	672	4047	0
6	672	11274	0
6	672	12180	0
6	672	13997	0
6	673	2384	0
6	673	6907	0
6	673	7932	0
6	674	2818	0
6	676	4186	1
6	676	6896	0
6	676	12480	0
6	679	2660	0
6	682	2999	0
6	685	3865	0
6	686	4506	0
6	690	2778	0
6	691	2481	0
6	691	6088	0
6	695	2427	0
6	710	2204	0
6	710	4010	0
6	710	4914	0
6	711	6047	0
6	712	2393	0
6	718	3054	0
6	718	6680	0
6	729	3223	0
6	729	5939	1
6	730	2997	0
6	730	5745	0
6	748	4077	0
6	748	4982	0
6	750	4653	0
6	752	3576	0
6	761	2512	0
7	4	9335	0
7	4	14748	0
7	12	1216	0
7	20	16553	0
7	31	1305	1
7	31	2206	1
7	39	9141	0
7	59	1216	0
7	59	2117	0
7	59	8434	0
7	59	11139	0
7	59	23771	0
7	59	27378	0
7	59	31891	0
7	59	32794	0
7	59	33694	0
7	59	34595	0
7	61	2131	0
7	63	1001	1
7	88	3703	0
7	88	11826	0
7	89	1927	0
7	90	17301	0
7	96	4816	0
7	96	6623	0
7	99	1467	0
7	108	4035	0
7	108	5504	0
7	112	5516	0
7	115	7487	0
7	117	10055	0
7	117	13663	0
7	117	20887	0
7	117	30818	0
7	174	2220	1
7	176	1925	0
7	188	7631	1
7	191	3999	0
7	203	6417	0
7	205	7351	0
7	232	718	0
7	233	2435	0
7	283	5528	0
7	283	12743	0
7	306	2966	0
7	312	10946	0
7	319	13504	0
7	342	1830	0
7	347	3438	0
7	349	1751	0
7	357	947	0
7	357	5459	0
7	385	2457	0
7	388	2964	0
7	390	6405	0
7	390	7305	0
7	393	3021	0
7	397	2143	1
7	406	7688	0
7	406	14906	0
7	415	8089	0
7	443	510	0
7	447	776	0
7	447	1679	0
7	448	2722	0
7	448	5429	0
7	464	1077	0
7	464	1980	0
7	477	1260	0
7	523	3001	0
7	535	1164	0
7	540	3926	0
7	541	1223	1
7	543	2138	0
7	578	8005	0
7	578	9807	0
7	581	1059	0
7	591	3211	0
7	596	2018	0
7	597	2067	0
7	618	5756	0
7	622	1436	0
7	625	3090	0
7	626	4110	0
7	634	3140	0
7	658	3845	0
7	678	1618	0
7	680	1601	0
7	692	2504	0
7	713	5337	0
7	718	3007	0
7	723	9813	0
7	740	3663	0
7	754	3001	0
7	754	3903	0
7	779	2240	0
7	781	1514	0
7	781	4221	0
7	786	3407	0
7	807	1468	0
7	810	808	0
7	821	1378	0
7	831	3552	0
7	831	4452	0
7	831	8058	0
7	832	1713	0
7	838	4396	0
7	839	1648	0
7	839	2551	0
7	847	2451	0
7	852	2480	0
7	863	2876	0
7	882	2946	0
7	921	4285	0
7	947	3307	0
7	965	1742	0
8	14	3020	0
8	17	1218	0
8	17	3020	0
8	17	9338	0
8	17	12945	0
8	17	14749	0
8	17	22864	0
8	17	24667	0
8	20	774	0
8	21	3925	0
8	22	3020	0
8	30	4827	0
8	32	2959	0
8	32	4766	1
8	34	4827	1
8	34	6631	0
8	34	10239	0
8	34	12044	0
8	35	2117	0
8	36	3020	0
8	36	11142	0
8	38	4827	0
8	39	5728	0
8	40	2538	0
8	51	4827	0
8	52	1186	1
8	53	5002	0
8	63	1102	0
8	67	2117	0
8	68	5728	0
8	70	2117	0
8	70	3925	0
8	76	3908	0
8	77	1421	0
8	89	5363	0
8	90	2702	0
8	91	7340	0
8	91	10947	0
8	91	19062	0
8	91	24471	0
8	91	27177	0
8	91	32584	0
8	91	37089	0
8	92	2109	0
8	99	4068	0
8	105	12027	0
8	105	15635	0
8	105	26454	0
8	110	5184	0
8	110	6989	1
8	110	7889	0
8	114	7380	0
8	114	12790	0
8	116	5488	0
8	116	8194	1
8	123	984	0
8	124	7505	0
8	124	10209	0
8	124	12914	0
8	124	14718	0
8	127	1069	0
8	135	2508	0
8	135	5212	0
8	136	6936	0
8	143	4764	0
8	144	7675	1
8	144	8577	1
8	153	7067	0
8	159	1616	0
8	163	10665	0
8	164	1646	1
8	168	3208	0
8	168	4111	0
8	168	7718	0
8	173	7115	0
8	173	11623	0
8	173	12526	0
8	176	3383	0
8	177	6356	1
8	177	8160	0
8	177	11767	0
8	181	1196	0
8	181	6605	0
8	192	4952	0
8	197	2693	0
8	200	1461	0
8	201	2690	0
8	201	7198	0
8	209	4480	0
8	221	6486	0
8	223	5569	0
8	228	886	0
8	230	8900	0
8	230	17912	0
8	230	21520	0
8	232	4206	0
8	239	4857	0
8	242	9367	0
8	244	3957	0
8	253	1956	0
8	255	3593	0
8	255	7198	0
8	259	4600	1
8	259	6403	0
8	265	11167	0
8	269	2128	0
8	269	3932	0
8	269	5734	0
8	274	6241	0
8	278	9610	0
8	282	7239	0
8	282	13550	0
8	282	14452	0
8	283	3901	0
8	284	3553	0
8	295	3398	1
8	298	2090	0
8	299	5655	0
8	300	2055	0
8	304	3738	1
8	304	4639	0
8	304	6443	0
8	305	1966	0
8	311	1319	0
8	313	3805	0
8	317	2067	0
8	321	3065	0
8	321	3967	0
8	321	4867	0
8	322	2550	0
8	322	10664	0
8	322	13367	0
8	323	4220	0
8	325	5453	0
8	325	8158	0
8	325	14534	0
8	326	3740	0
8	326	4641	0
8	326	5543	0
8	333	7125	0
8	336	1035	0
8	337	2339	0
8	353	2168	0
8	360	3473	0
8	365	1719	0
8	370	1201	0
8	373	2197	0
8	380	700	0
8	381	8076	0
8	385	8080	0
8	386	915	0
8	389	4962	0
8	389	8568	0
8	389	9470	0
8	389	15782	0
8	399	3260	0
8	399	4161	1
8	400	4231	0
8	400	6937	0
8	403	4222	0
8	406	1497	0
8	407	5138	1
8	409	3652	1
8	412	2769	0
8	412	7277	0
8	412	9080	0
8	413	2788	0
8	413	4591	0
8	415	1198	1
8	417	3762	0
8	426	1866	0
8	426	2767	0
8	430	5194	0
8	431	4155	0
8	443	2391	0
8	446	1730	0
8	446	11649	0
8	450	1607	0
8	451	2542	0
8	459	1997	0
8	464	1895	0
8	468	561	0
8	468	1462	0
8	471	13297	0
8	471	15102	0
8	472	1706	0
8	477	3498	0
8	483	2884	0
8	486	1009	0
8	490	1482	0
8	490	2383	1
8	495	909	0
8	498	3095	0
8	502	2322	0
8	503	9568	0
8	506	4851	0
8	512	1274	0
8	515	1303	0
8	516	2209	0
8	517	3093	0
8	519	4124	0
8	519	11335	0
8	520	3188	0
8	520	5894	0
8	520	7698	0
8	520	14912	0
8	523	2471	0
8	532	606	0
8	539	1623	0
8	541	1211	0
8	541	2112	0
8	555	1526	0
8	557	1555	0
8	557	2457	0
8	557	3358	0
8	557	4261	0
8	557	8771	0
8	561	1378	0
8	567	604	0
8	568	718	0
8	573	854	0
8	579	708	0
8	579	1609	0
8	581	754	0
8	586	1242	0
8	589	704	0
8	589	1605	0
8	589	2506	0
8	591	1049	0
8	594	1547	1
8	597	2298	0
8	598	3183	0
8	601	1307	1
8	608	521	0
8	610	504	0
8	610	4112	0
8	611	8873	0
8	611	12477	0
8	613	1530	0
8	614	4338	0
8	615	4354	0
8	625	1937	0
8	627	2317	0
8	627	3219	0
8	628	2823	0
8	637	1285	0
8	642	1774	0
8	642	2674	0
8	644	874	1
8	645	939	0
8	650	2542	0
8	671	5364	0
8	677	664	0
8	678	1571	0
8	680	710	0
8	687	559	0
8	691	1213	0
8	691	2113	0
8	694	2115	0
8	696	1916	0
8	705	4816	0
8	726	1500	0
8	731	632	0
8	735	1782	0
8	736	2599	0
8	741	780	0
8	747	4129	0
8	749	8046	0
8	749	9849	0
8	749	11653	0
8	750	1306	0
8	757	3246	0
8	757	6850	0
8	757	8654	0
8	759	571	0
8	759	1472	0
8	764	569	0
8	766	1468	0
8	768	1613	0
8	770	2358	0
8	771	3315	0
8	771	3662	0
8	777	3013	0
8	783	991	0
8	783	1893	0
8	790	1375	0
8	790	3177	1
8	792	1226	0
8	799	583	0
8	799	1485	0
8	799	2387	0
8	799	5994	0
8	804	1536	0
8	807	602	0
8	819	2342	0
8	839	831	0
8	843	1209	0
8	844	1211	0
8	845	1211	0
8	848	2113	0
8	848	4898	0
8	848	5720	0
8	862	1286	0
8	862	2188	0
8	874	4146	0
8	874	8653	0
8	878	1392	0
8	880	4189	0
8	881	607	0
8	881	2410	0
8	884	6161	0
8	888	806	0
8	888	1708	0
8	889	2610	0
8	889	3511	0
8	892	3144	0
8	898	606	0
8	905	1596	0
8	905	3400	0
8	905	6104	0
8	908	3613	0
8	916	1374	0
8	917	1374	0
8	918	637	0
8	919	4187	0
8	919	5989	0
8	928	3397	0
8	934	717	0
8	943	877	0
8	952	2518	0
8	956	535	0
8	956	2337	0
8	957	1412	0
8	961	1211	0
8	962	1211	0
8	969	2113	0
8	972	1228	0
8	977	1284	0
8	982	581	0
8	982	1483	0
8	983	595	0
8	998	818	0
8	1000	619	0

## Sheet: AML67_Open_loop_cont_20210624
Folder index	worm track index	Frame number of stim (within worm track)	Worm reversed (1) or not (0)?
1	1	3022	0
1	1	6631	0
1	3	4827	0
1	8	3022	0
1	17	10107	0
1	26	2118	0
1	26	9337	0
1	27	1215	0
1	27	2118	1
1	30	2822	0
1	36	925	0
1	46	5146	0
1	59	1215	0
1	59	3022	0
1	61	4827	0
1	61	5730	0
1	65	1050	0
1	66	2118	0
1	66	5730	1
1	66	8435	0
1	77	2118	0
1	77	3022	0
1	77	8435	0
1	79	1422	0
1	80	1393	0
1	80	5901	0
1	80	13111	0
1	80	24834	0
1	80	29345	0
1	91	1021	0
1	94	10690	0
1	94	21508	0
1	94	26014	0
1	95	1215	0
1	106	4547	0
1	108	1293	0
1	115	3917	0
1	129	3678	0
1	129	4580	0
1	129	7287	0
1	129	12704	0
1	130	2355	0
1	130	4159	0
1	132	3970	0
1	132	8479	0
1	132	13005	0
1	132	15713	0
1	133	4472	0
1	135	1766	0
1	138	2482	0
1	144	9198	0
1	145	8530	0
1	148	3596	0
1	148	5399	0
1	148	9010	0
1	148	11719	0
1	149	3602	0
1	149	9911	0
1	149	12621	0
1	149	17132	0
1	150	2857	0
1	150	19093	0
1	150	19995	0
1	151	10880	0
1	155	8420	0
1	165	4465	0
1	180	2550	0
1	185	4386	0
1	188	3182	0
1	189	2357	0
1	192	8810	0
1	192	9712	0
1	194	4055	0
1	194	7666	0
1	194	9472	0
1	194	23009	0
1	195	7609	0
1	197	2185	0
1	234	9559	0
1	235	2077	0
1	236	11217	1
1	252	1311	0
1	252	3111	0
1	252	4012	0
1	264	2249	0
1	278	13392	0
1	284	1261	0
1	284	3969	0
1	284	4869	0
1	286	7824	1
1	294	1122	0
1	300	2505	0
1	303	3623	1
1	304	2432	0
1	330	2575	0
1	340	1625	1
1	341	1663	0
1	342	2940	0
1	345	3034	0
1	349	1166	0
1	350	4116	0
1	362	3715	0
1	364	2960	0
1	364	3860	0
1	365	2070	0
1	371	2099	0
1	371	2565	0
1	375	7579	0
1	377	5784	0
1	377	9393	0
1	384	3305	0
1	384	10523	0
1	394	2155	0
1	394	5764	0
1	394	9377	0
1	395	3091	0
1	396	3068	0
1	396	4868	0
1	401	1200	0
1	428	1446	0
1	429	2150	1
1	429	7562	0
1	435	18698	0
1	436	1780	0
1	438	6702	0
1	439	3977	1
1	439	4877	0
1	439	11197	0
1	439	14804	0
1	439	21119	0
1	440	1596	0
1	440	5203	0
1	446	7451	0
1	448	1272	0
1	450	1228	0
1	458	2022	0
1	458	2924	0
1	462	1429	1
1	466	3235	0
1	466	4135	0
1	473	1621	0
1	478	3207	0
1	478	16739	0
1	478	17642	0
1	481	5812	0
1	498	2088	0
1	511	3030	0
1	512	1082	0
1	513	2977	0
1	513	3881	0
1	514	3109	1
1	514	4911	0
1	514	8519	0
1	514	10323	0
1	514	12130	0
1	515	3284	0
1	517	6233	0
1	521	1667	0
1	521	8036	0
1	524	2276	0
1	524	10395	0
1	529	4523	0
1	529	5424	0
1	529	8129	0
1	529	19857	0
1	538	2275	0
1	539	4605	0
1	552	3571	0
1	555	5442	0
1	555	10856	0
1	555	18070	0
1	560	9796	0
1	560	15208	0
1	564	2887	0
1	584	2478	0
1	594	6738	0
1	594	7641	0
1	594	8543	0
1	594	9446	0
1	595	2620	0
1	602	1577	1
1	603	1530	0
1	606	2355	0
1	606	3258	0
1	610	4442	0
1	621	3757	0
1	623	1962	0
1	628	4639	0
1	630	3484	1
1	630	5288	0
1	637	1791	0
1	649	8492	0
1	660	4985	0
1	665	2141	0
1	670	2283	0
1	670	4088	0
1	671	3124	0
1	678	8332	0
1	680	13867	0
1	682	2967	0
1	693	517	1
1	697	4850	0
1	702	3592	0
1	711	9148	0
1	714	4176	0
1	719	812	0
1	724	8338	0
1	728	657	1
1	733	1250	0
1	734	1074	0
1	739	16899	0
1	751	2311	1
1	767	4580	0
1	777	5278	0
1	777	7083	0
1	780	1454	0
1	780	3258	0
1	782	3324	0
1	793	2686	0
1	793	12607	0
1	793	13509	0
1	794	6404	0
1	795	1220	0
1	804	9839	0
1	806	3524	0
1	820	4571	0
1	820	5472	0
1	821	1178	0
1	821	2080	0
1	825	1811	0
1	830	6777	0
1	833	8626	0
1	833	11328	0
1	852	4001	0
1	852	5805	0
1	857	3065	0
1	857	4869	0
1	858	4010	0
1	865	2171	0
1	865	3974	0
1	866	8462	0
1	867	4058	0
1	873	2755	0
1	875	4968	0
1	878	3919	0
1	881	2591	0
1	881	3494	0
1	881	9806	0
1	888	1769	0
1	892	5552	0
1	906	3629	0
1	914	5820	0
1	929	3926	0
1	930	3635	0
1	932	2644	0
1	938	2815	0
1	939	3041	0
1	958	750	0
1	963	3841	0
1	965	3846	0
1	966	3776	0
1	982	2601	0
2	8	15316	0
2	8	18922	0
2	8	19824	0
2	15	3014	0
2	27	3848	0
2	27	6551	0
2	41	17437	0
2	41	21043	0
2	45	1211	0
2	48	3914	0
2	49	2113	0
2	50	2431	1
2	52	3915	0
2	54	1368	0
2	56	1380	0
2	57	1100	0
2	57	3804	0
2	58	1440	0
2	58	4144	0
2	63	1356	0
2	64	3250	0
2	69	1614	0
2	84	1171	0
2	87	1511	0
2	90	3661	0
2	90	4561	0
2	95	930	0
2	95	1832	0
2	98	863	0
2	109	901	0
2	121	900	0
2	124	3097	0
2	124	4900	0
2	127	4854	0
2	133	4277	0
2	134	3059	0
2	134	4862	0
2	138	2264	0
2	138	4968	0
2	142	1263	0
2	150	3054	0
2	150	5757	0
2	150	9363	0
2	155	7548	0
2	159	1138	0
2	162	1371	0
2	165	3793	1
2	167	942	0
2	172	1880	0
2	181	1131	0
2	182	1097	0
2	185	2888	0
2	185	4690	0
2	192	2035	0
2	199	9617	0
2	200	544	1
2	202	1031	0
2	202	3735	0
2	205	1940	0
2	205	2842	0
2	207	2128	0
2	210	2186	0
2	210	3988	0
2	210	4890	0
2	212	1025	0
2	216	748	0
2	220	3736	0
2	220	4638	0
2	221	2935	0
2	222	2853	0
2	233	626	0
2	234	3791	0
2	235	2340	0
2	235	3241	0
2	241	2652	0
2	249	1861	1
2	261	4045	0
2	262	5963	0
2	263	4046	0
2	263	5914	0
2	272	6915	0
2	274	1850	0
2	283	648	0
2	295	1696	0
2	298	3554	0
2	308	3355	0
2	309	7022	0
2	310	2372	0
2	316	1519	0
2	335	5316	0
2	339	1710	0
2	341	2694	0
2	341	3595	0
2	344	512	0
2	345	1748	0
2	353	2634	0
2	354	2600	0
2	355	1517	0
2	357	3322	0
2	359	1559	0
2	364	2540	0
2	364	6146	0
2	364	9753	0
2	364	13358	0
2	364	16066	0
2	364	17868	0
2	364	28684	0
2	367	1338	1
2	372	1600	0
2	377	2590	0
2	381	3757	0
2	389	1473	0
2	400	6771	0
2	400	8575	0
2	400	12180	0
2	400	13983	0
2	402	910	0
2	402	4516	0
2	406	5778	0
2	407	712	0
2	409	2099	0
2	426	4291	0
2	434	4808	0
2	443	1008	1
2	443	5514	0
2	446	9241	0
2	447	2154	0
2	447	7565	0
2	449	4748	0
2	455	2798	0
2	455	6405	0
2	455	8207	0
2	455	9109	0
2	455	13619	0
2	459	3115	0
2	463	1722	0
2	465	2474	0
2	471	3244	0
2	480	1665	0
2	480	4368	0
2	481	4191	0
2	489	2545	0
2	490	1833	0
2	494	1543	0
2	510	2030	0
2	516	1502	0
2	518	2615	1
2	529	1005	0
2	530	6283	0
2	531	4276	0
2	531	9686	0
2	531	11487	0
2	531	13290	0
2	537	1845	0
2	537	10860	0
2	541	2532	0
2	543	1396	0
2	546	3150	0
2	551	1872	0
2	552	2025	0
2	555	1846	0
2	558	2594	1
2	558	3496	0
2	561	6376	0
2	569	3235	0
2	569	4137	0
2	576	3680	0
2	577	6548	0
2	577	11056	0
2	585	1630	0
2	585	2533	0
2	585	5238	0
2	588	1631	1
2	592	1622	0
2	593	2919	0
2	593	4722	0
2	596	1292	0
2	606	1761	0
2	607	5187	0
2	608	3972	0
2	608	7577	0
2	608	9380	0
2	609	2003	0
2	610	1923	0
2	612	7396	0
2	613	2109	0
2	613	4814	0
2	617	2302	0
2	626	6877	0
2	630	4983	0
2	633	3066	0
2	633	11177	0
2	638	709	0
2	640	3421	0
2	640	4323	0
2	642	1836	0
2	642	3638	0
2	642	7242	0
2	642	13551	0
2	642	16256	0
2	643	4556	0
2	643	6359	0
2	643	9063	0
2	645	1692	0
2	645	2592	0
2	655	3355	0
2	655	6959	0
2	658	1015	0
2	664	3485	0
2	665	2572	0
2	670	4396	0
2	671	2751	0
2	672	3588	0
2	674	2659	0
2	680	5416	0
2	680	9022	1
2	687	3444	0
2	691	3227	0
2	694	1833	0
2	695	2758	0
2	695	4561	0
2	696	4315	0
2	696	7921	0
2	699	2388	0
2	700	5226	0
2	700	8831	0
2	702	6505	0
2	703	2888	0
2	704	9180	0
2	705	4608	1
2	707	2681	0
2	709	3188	0
2	711	2842	0
2	712	1882	0
2	716	9320	0
2	716	10221	0
2	717	2154	0
2	723	2315	0
2	728	2740	0
2	728	5445	0
2	729	2716	0
2	729	7223	0
2	729	8125	0
2	730	1802	0
2	732	1708	0
2	734	1730	0
2	735	1612	0
2	739	2288	0
2	743	4495	0
2	743	9905	0
2	743	12610	0
2	744	828	0
2	744	2631	0
2	745	1844	0
2	745	5448	0
2	745	8152	0
2	745	9955	0
2	745	21673	0
2	747	3635	0
2	754	1539	0
2	754	5144	0
2	754	7847	0
2	756	2503	0
2	756	4306	0
2	756	5207	0
2	761	2422	0
2	763	3249	0
2	764	1654	0
2	764	3457	0
2	765	763	0
2	765	15188	0
2	765	17893	0
2	766	5079	0
2	767	3504	0
2	772	1379	0
2	773	1516	0
2	774	1553	0
2	774	4258	0
2	775	2522	0
2	778	1501	0
2	782	1796	0
2	783	3584	0
2	783	4486	0
2	783	5387	0
2	784	4523	0
2	784	6326	0
2	784	7228	0
2	785	2774	0
2	786	4574	0
2	786	5474	0
2	790	7045	0
2	792	2373	0
2	800	2042	0
2	802	2746	0
2	803	3615	0
2	803	7219	0
2	806	1803	0
2	811	1496	0
2	814	1551	0
2	815	2395	0
2	815	5099	0
2	816	2538	0
2	817	3446	0
2	817	7952	0
2	819	2712	1
2	820	2447	0
2	823	1334	0
2	824	1659	0
2	825	6168	0
2	825	7070	0
2	825	13379	0
2	825	16084	0
2	826	1691	0
2	827	2745	0
2	828	1808	0
2	828	2708	0
2	832	2839	0
2	832	3741	0
2	834	3585	0
2	837	1636	0
2	841	2546	0
2	843	4085	0
2	843	4986	0
2	843	7691	0
2	844	3203	0
2	851	955	0
2	851	4561	0
2	852	3675	0
2	854	6208	0
2	863	873	0
2	864	2678	0
2	866	1757	0
2	866	2659	0
2	866	3560	0
2	867	879	0
2	867	2681	0
2	868	6314	0
2	872	9089	0
2	872	11795	0
2	875	1040	0
2	876	1898	0
2	876	4602	0
2	877	1072	0
2	877	4677	0
2	877	6480	0
2	879	2154	0
2	880	7829	0
2	880	10535	0
2	882	5657	0
2	889	4109	0
2	890	2410	0
2	890	3311	0
2	893	2202	0
2	894	4029	0
2	894	4929	0
2	895	1557	0
2	895	6062	0
2	897	10597	0
2	903	3516	0
2	903	6219	0
2	904	1006	0
2	904	2809	1
2	905	1792	0
2	906	6378	0
2	906	9085	0
2	910	2974	0
2	912	1353	0
2	913	1122	0
2	913	2023	0
2	914	4809	0
2	917	6677	0
2	917	8481	0
2	929	2005	0
2	929	2906	0
2	929	4709	1
2	930	3844	0
2	934	2808	0
2	938	4178	0
2	941	1213	0
2	941	4817	0
2	941	5719	0
2	944	2007	0
2	945	1930	0
2	946	1960	0
2	947	962	0
2	951	3078	0
2	960	6651	0
2	961	3113	0
2	961	5648	0
2	963	2203	0
2	963	6712	0
2	964	5771	0
2	965	1055	0
2	966	2128	0
2	969	5857	0
2	973	1444	0
2	981	4648	0
2	988	968	0
2	988	4575	0
2	991	769	0
2	991	3472	0
2	993	827	0
2	995	914	0
2	996	1833	0
2	996	2735	0
2	996	3636	0
2	998	925	0
2	1000	1896	0
2	1003	725	0
2	1006	1976	0
2	1009	2388	0
2	1014	2586	0
2	1025	1155	0
3	2	2916	0
3	2	3819	0
3	2	6524	0
3	3	2115	0
3	3	7530	0
3	3	13844	0
3	5	599	0
3	5	3307	1
3	14	1212	0
3	15	2115	0
3	16	3017	0
3	16	5723	0
3	17	1212	0
3	26	1212	0
3	26	2115	0
3	26	5723	0
3	38	2066	0
3	40	1212	0
3	41	6627	0
3	42	1212	0
3	50	1135	0
3	62	2802	0
3	62	5507	0
3	62	6409	0
3	68	717	0
3	74	1212	0
3	75	725	0
3	75	13356	0
3	75	16063	0
3	82	553	0
3	91	1251	1
3	93	2355	0
3	97	1455	0
3	98	608	0
3	99	2302	0
3	108	1084	0
3	109	12686	0
3	110	2951	1
3	122	958	0
3	127	5131	0
3	127	19565	0
3	146	3142	0
3	146	11255	0
3	146	19373	0
3	146	21175	0
3	153	5637	0
3	153	20972	0
3	153	25476	0
3	161	5682	0
3	170	2722	0
3	180	4323	0
3	180	6125	0
3	180	9734	0
3	198	3633	0
3	200	2090	0
3	202	2498	0
3	203	2481	0
3	204	2460	0
3	213	1029	0
3	218	8637	0
3	219	2658	0
3	220	1740	0
3	220	3545	0
3	220	6251	0
3	234	3861	0
3	236	3448	0
3	243	21974	0
3	246	5387	0
3	250	2066	0
3	250	3871	0
3	250	5674	0
3	250	11989	0
3	250	16499	0
3	250	18303	0
3	251	6382	0
3	257	2171	0
3	272	9085	0
3	285	4522	0
3	285	6324	0
3	289	3554	0
3	289	4455	0
3	291	9823	1
3	296	734	0
3	299	1468	0
3	300	2373	0
3	314	2344	0
3	317	3027	0
3	321	3258	0
3	325	8298	0
3	326	687	0
3	326	1590	0
3	328	3611	0
3	331	2559	0
3	331	5265	0
3	331	9775	0
3	332	11828	0
3	333	2547	0
3	333	4350	0
3	334	1639	0
3	336	1979	0
3	336	2882	0
3	338	867	0
3	342	10517	0
3	355	2331	0
3	367	5608	0
3	375	3039	0
3	381	8171	0
3	389	4840	0
3	391	2081	0
3	400	5840	0
3	400	7644	0
3	400	8545	0
3	401	9473	0
3	401	11275	0
3	407	5243	0
3	419	2539	0
3	422	5667	0
3	425	5641	0
3	425	8350	0
3	427	5908	0
3	427	6809	0
3	430	1378	0
3	430	2281	0
3	458	1016	0
3	467	3127	0
3	476	2744	0
3	488	2553	0
3	498	767	0
3	513	3877	0
3	519	2864	0
3	533	1947	0
3	543	2413	0
3	551	6351	0
3	554	1637	0
3	560	4070	0
3	561	4108	0
3	567	6264	0
3	570	4251	0
3	572	4287	0
3	573	578	0
3	573	1478	0
3	575	540	0
3	576	2866	0
3	585	630	0
3	592	1665	0
3	593	5598	0
3	604	7665	0
3	604	10369	0
3	604	11269	0
3	604	12171	0
3	604	13973	0
3	604	14876	0
3	604	19383	0
3	606	6654	0
3	606	18377	0
3	606	21984	0
3	607	5918	0
3	610	912	0
3	610	4517	0
3	610	5419	0
3	610	6319	0
3	621	632	0
3	622	894	0
3	623	616	0
3	625	4360	0
3	628	2745	1
3	628	4550	0
3	631	5340	0
3	632	1388	0
3	641	2546	0
3	641	6156	0
3	642	5706	0
3	677	3973	0
3	681	5006	0
3	684	5023	0
3	688	3837	0
3	688	5641	0
3	688	6542	0
3	688	10150	0
3	694	3321	0
3	694	6028	0
3	695	4470	0
3	696	5240	0
3	696	13356	0
3	696	16059	0
3	707	3163	1
3	707	11277	0
3	707	14885	0
3	708	6869	0
3	708	8672	0
3	712	3898	0
3	714	2277	0
3	716	524	0
3	717	9291	0
3	719	1369	0
3	724	5200	0
3	724	6101	0
3	732	4989	0
3	738	701	0
3	738	5208	0
3	738	11518	0
3	740	1644	0
3	747	505	0
3	747	2309	0
3	747	14928	0
3	749	4980	1
3	754	2211	0
3	757	1384	0
3	758	5210	0
3	760	4781	0
3	760	9286	0
3	762	2900	0
3	763	595	0
3	763	6001	0
3	768	1526	0
3	776	2285	0
3	776	3186	0
3	782	3477	0
3	783	4329	0
3	783	7034	0
3	783	8835	0
3	783	12442	0
3	783	16947	0
3	785	6052	0
3	785	6952	0
3	786	11765	0
3	788	4535	0
3	791	2382	0
3	810	12701	0
3	812	2832	0
3	817	6737	0
3	819	3854	1
3	827	7968	0
3	828	3103	0
3	829	5816	0
3	831	3209	0
3	831	4109	0
3	831	5010	0
3	831	8618	0
3	835	3164	0
3	835	5868	0
3	836	3459	0
3	836	9767	0
3	839	2378	0
3	848	9605	0
3	853	4343	1
3	853	5245	0
3	859	4073	0
3	859	5876	0
3	860	1281	0
3	866	4884	0
3	869	3711	0
3	869	4613	0
3	869	9123	0
3	871	6731	0
3	871	8534	0
3	879	4937	0
3	880	3740	0
3	884	3972	0
3	886	4314	0
3	888	2647	0
3	891	2861	0
3	893	2368	0
3	893	3270	0
3	903	1946	0
3	903	3748	0
3	905	2773	0
3	905	4575	0
3	909	1210	0
3	913	1387	0
3	923	2936	0
3	926	1271	0
3	932	4858	0
3	935	6060	0
3	936	2336	0
3	936	3237	0
3	937	1465	0
3	944	3086	0
3	947	1351	0
3	947	2253	0
3	947	3155	0
3	953	2729	0
3	954	2596	0
3	955	3650	0
3	955	4551	0
3	956	2472	0
3	959	1140	0
3	960	4418	0
3	969	3378	0
3	972	2360	0
3	973	2254	0
3	976	2379	0
3	983	2168	0
4	14	3914	0
4	14	4815	0
4	14	5717	0
4	14	8421	0
4	19	1177	0
4	19	6585	0
4	24	1210	0
4	24	3914	0
4	25	3013	0
4	26	7519	1
4	26	9323	0
4	26	14731	0
4	35	2004	1
4	36	2112	0
4	53	1210	0
4	56	1483	0
4	56	2384	0
4	56	3286	0
4	59	3616	0
4	61	3378	0
4	61	6984	0
4	61	8786	0
4	61	9687	0
4	62	3802	0
4	63	4458	0
4	67	2013	0
4	68	1359	0
4	69	2228	0
4	70	8365	0
4	71	1663	0
4	71	7073	1
4	74	8156	0
4	75	2315	1
4	77	9068	0
4	94	1649	1
4	94	9762	0
4	94	10665	0
4	95	5837	0
4	95	6739	0
4	100	1505	0
4	102	1879	0
4	102	2780	0
4	109	1448	0
4	111	4154	0
4	117	8989	0
4	117	11184	0
4	117	14791	1
4	117	17493	0
4	117	19297	0
4	117	20199	0
4	117	22003	0
4	127	1289	0
4	127	5797	0
4	128	2327	0
4	132	5913	0
4	134	4345	0
4	142	1983	0
4	161	1347	0
4	176	2549	0
4	176	4351	0
4	176	5254	0
4	176	10664	0
4	177	8627	0
4	177	9528	0
4	177	10430	0
4	179	794	1
4	179	1696	0
4	180	3919	1
4	182	3308	0
4	184	1376	0
4	185	602	0
4	190	8880	0
4	190	13390	0
4	208	6923	0
4	208	12333	0
4	208	15038	0
4	208	15939	0
4	208	17743	0
4	208	24057	0
4	208	26760	0
4	209	3442	0
4	211	1528	0
4	216	5988	0
4	216	9591	0
4	219	6259	0
4	220	3718	0
4	220	13637	0
4	226	2053	0
4	237	1788	0
4	237	2691	0
4	237	5395	0
4	237	7198	0
4	243	7006	0
4	244	7811	0
4	244	8714	0
4	244	18632	0
4	244	25844	0
4	246	2109	0
4	248	2148	0
4	253	5371	0
4	253	15290	0
4	255	2237	0
4	255	4041	1
4	272	4469	0
4	274	4498	0
4	275	12672	0
4	275	16282	0
4	277	7514	0
4	280	3692	0
4	280	6395	0
4	280	10002	0
4	284	6606	0
4	287	4142	0
4	292	6525	0
4	292	7427	0
4	293	3979	0
4	299	12805	0
4	314	2876	0
4	316	8329	0
4	318	2615	0
4	318	4417	0
4	319	4667	0
4	319	7373	0
4	319	9178	0
4	321	5331	0
4	323	2797	1
4	326	7353	0
4	327	18113	0
4	331	4604	0
4	343	973	0
4	343	6383	0
4	343	11791	0
4	343	15398	0
4	343	17203	0
4	343	19004	0
4	343	23512	0
4	344	8245	0
4	344	10949	0
4	344	13654	1
4	345	2074	0
4	345	2975	0
4	345	3878	0
4	345	4780	0
4	345	6584	0
4	345	7486	0
4	345	8388	0
4	346	2858	1
4	351	4052	0
4	355	5193	0
4	364	2558	0
4	364	6169	0
4	365	1428	0
4	365	14954	0
4	366	3085	0
4	369	1668	0
4	375	3146	0
4	379	2156	0
4	390	3898	0
4	391	1721	0
4	391	3524	0
4	391	5327	0
4	392	862	0
4	392	5369	0
4	400	8623	0
4	404	1318	0
4	414	1105	0
4	414	17335	0
4	415	4640	0
4	415	6444	0
4	415	9149	0
4	417	5051	0
4	417	10461	0
4	417	11362	0
4	417	12264	0
4	418	12613	0
4	420	701	0
4	423	6957	0
4	433	4139	0
4	433	13155	0
4	436	5177	0
4	436	9684	0
4	441	817	0
4	441	4424	0
4	441	7130	0
4	441	8030	0
4	441	10738	0
4	459	8430	0
4	459	9332	0
4	477	2111	0
4	478	3918	0
4	486	3015	0
4	488	6624	0
4	488	8428	0
4	491	3015	0
4	491	4818	0
4	491	9326	0
4	499	1213	0
4	500	1214	0
4	500	5723	0
4	501	7526	0
4	502	1214	0
4	502	2116	0
4	502	3019	0
4	502	6627	0
4	511	3017	0
4	516	3017	0
4	528	2115	0
5	3	1211	1
5	6	2112	0
5	6	3915	0
5	6	11125	0
5	9	4816	0
5	10	627	0
5	13	4816	0
5	13	6619	0
5	13	8422	0
5	16	3014	0
5	17	3014	0
5	19	3915	0
5	19	6619	0
5	25	1211	0
5	26	1211	0
5	27	5717	0
5	28	2112	0
5	28	9323	0
5	29	2112	1
5	31	1211	0
5	32	1211	0
5	32	2112	0
5	36	3014	0
5	36	3915	0
5	36	8423	0
5	36	9323	0
5	39	2112	0
5	40	1211	0
5	44	4816	0
5	51	4184	0
5	51	14102	0
5	51	19512	0
5	51	21314	0
5	51	22217	0
5	51	24921	0
5	53	9573	0
5	53	10474	0
5	55	749	1
5	55	5259	0
5	55	6161	0
5	55	7061	0
5	55	14275	0
5	55	16078	0
5	56	5639	0
5	56	9243	0
5	58	5272	0
5	59	640	0
5	61	4421	0
5	64	3524	0
5	64	10738	0
5	64	15245	0
5	64	17047	0
5	64	17949	0
5	65	2808	0
5	65	7314	0
5	66	1794	0
5	66	2695	0
5	70	1416	0
5	72	2107	0
5	73	4013	0
5	74	1535	0
5	75	2346	0
5	79	1838	0
5	83	2139	0
5	84	2167	0
5	84	6672	0
5	87	1924	0
5	87	4629	0
5	92	2300	0
5	95	2178	0
5	95	4883	0
5	95	5784	0
5	95	6686	0
5	95	10291	0
5	95	13896	0
5	96	3191	0
5	96	4994	0
5	96	6795	0
5	99	906	0
5	99	9921	0
5	105	1281	0
5	105	6690	0
5	105	7591	0
5	106	1411	0
5	106	3214	0
5	109	1224	0
5	109	3931	0
5	109	6635	0
5	109	7537	0
5	111	1354	0
5	112	1954	0
5	113	4663	0
5	114	4737	0
5	118	2224	0
5	119	2183	0
5	120	2269	1
5	129	2616	0
5	130	2580	0
5	131	4137	0
5	133	5902	0
5	133	8608	0
5	137	1493	0
5	138	1748	1
5	141	4657	0
5	143	1774	0
5	153	2855	0
5	154	1992	0
5	154	2894	0
5	155	5576	0
5	161	1354	0
5	164	2063	0
5	167	1774	0
5	167	2675	0
5	167	5379	0
5	167	6282	1
5	167	7182	0
5	167	9887	0
5	167	15297	0
5	167	16197	0
5	168	3715	0
5	169	7257	1
5	174	3690	0
5	180	2583	0
5	181	2470	0
5	181	3372	0
5	181	7879	0
5	183	2715	0
5	183	3618	0
5	183	6323	0
5	183	7225	0
5	183	9929	0
5	187	2880	0
5	189	5436	0
5	192	8754	0
5	192	9658	0
5	193	5235	0
5	193	6137	0
5	193	7040	0
5	199	3519	0
5	205	7015	0
5	211	5994	0
5	211	6895	0
5	213	3598	0
5	214	3176	0
5	215	3396	0
5	218	3625	0
5	218	6332	0
5	218	8135	0
5	218	10839	0
5	218	12643	0
5	220	915	0
5	221	3990	0
5	223	11123	0
5	223	12924	0
5	223	19237	0
5	223	20139	0
5	223	21040	0
5	223	21943	0
5	223	30057	0
5	224	3902	0
5	226	5132	0
5	229	9558	0
5	229	27588	0
5	231	2314	0
5	233	5288	0
5	236	1852	0
5	237	554	0
5	246	4490	1
5	255	3524	0
5	255	5327	0
5	258	2567	0
5	258	5271	0
5	258	13381	0
5	258	14284	0
5	258	22397	0
5	258	24200	0
5	260	12560	0
5	261	2546	0
5	261	3447	0
5	261	7054	0
5	265	4239	0
5	268	3640	0
5	279	7494	0
5	279	9296	0
5	279	15607	0
5	279	21015	0
5	279	23720	0
5	279	28228	0
5	281	2407	0
5	282	3070	0
5	285	1831	0
5	285	3634	0
5	285	9044	0
5	288	11442	0
5	288	12343	0
5	289	4047	0
5	291	1269	0
5	293	2817	0
5	302	3227	0
5	304	2099	1
5	304	2999	0
5	304	5703	1
5	305	2523	0
5	305	5226	0
5	305	7030	0
5	307	2973	0
5	308	1477	0
5	309	3986	0
5	312	5436	0
5	312	9042	0
5	315	962	0
5	315	1863	0
5	322	2469	0
5	323	1413	0
5	323	6821	0
5	324	5811	0
5	324	6713	0
5	324	10318	0
5	326	6989	0
5	343	3493	0
5	344	7995	0
5	347	1539	0
5	347	4244	0
5	347	6047	0
5	351	2475	0
5	352	763	0
5	352	3466	0
5	352	4368	0
5	354	709	0
5	355	1542	0
5	356	797	0
5	356	8010	0
5	356	21538	0
5	362	789	1
5	362	4394	0
5	363	4582	0
5	365	6395	0
5	365	7297	0
5	368	16721	0
5	368	17619	0
5	370	1294	0
5	370	2195	0
5	371	10273	0
5	371	12979	0
5	371	17488	0
5	374	4728	0
5	377	913	0
5	380	7077	0
5	380	9779	0
5	380	16994	0
5	380	17897	0
5	381	928	0
5	381	2731	0
5	381	3632	0
5	381	5434	0
5	382	9928	0
5	386	1740	0
5	390	2760	0
5	391	856	0
5	394	9253	0
5	394	11958	0
5	396	1236	0
5	396	5743	0
5	396	12955	0
5	396	13857	0
5	404	2185	0
5	405	2016	0
5	407	2249	0
5	408	916	0
5	408	1818	0
5	413	2087	0
5	415	1450	0
5	415	5055	0
5	416	4955	0
5	425	1798	0
5	427	1146	0
5	427	7457	0
5	431	870	0
5	431	2673	0
5	431	4052	0
5	435	3730	0
5	437	3292	0
5	437	4195	0
5	437	5998	0
5	437	7801	0
5	440	573	0
5	443	3064	0
5	443	4867	0
5	448	532	0
5	448	3240	0
5	448	13159	0
5	448	21268	0
5	451	3184	0
5	457	3027	0
5	458	670	0
5	458	2472	0
5	459	1712	0
5	462	3987	0
5	462	4890	0
5	470	6135	0
5	470	7036	0
5	472	3480	0
5	473	5486	0
5	474	3674	0
5	477	5054	0
5	478	8267	0
5	481	2820	0
5	481	3723	0
5	481	6429	0
5	482	1870	0
5	482	8181	0
5	482	9084	0
5	482	9985	0
5	483	3018	0
5	488	1370	0
5	488	3173	0
5	489	3102	0
5	491	727	0
5	494	6566	0
5	494	11973	0
5	494	12876	0
5	498	1501	0
5	501	1575	0
5	503	1271	0
5	505	2045	0
5	505	5342	0
5	505	8357	0
5	507	2750	0
5	508	3181	0
5	510	2668	0
5	515	3006	0
5	515	4810	0
5	516	1235	0
5	516	3038	0
5	517	4207	0
5	517	6009	0
5	517	8712	0
5	517	11415	0
5	521	3469	0
5	522	904	0
5	524	1488	0
5	529	942	0
5	542	2865	0
5	542	5571	0
5	543	1479	0
5	547	2115	0
5	549	1470	0
5	551	10728	0
5	554	1881	0
5	554	2783	0
5	555	7893	0
5	557	2697	0
5	566	6620	0
5	572	3014	0
5	574	6619	0
5	575	1213	0
5	579	3014	0
5	582	1211	0
5	587	2112	0
5	591	1212	0
5	592	1212	0
5	593	983	0
5	595	3017	0
5	598	1212	0
5	598	3013	0
5	601	2113	0
5	605	3013	0
6	12	591	0
6	12	2396	0
6	15	6481	0
6	17	3916	1
6	17	4817	0
6	17	15640	0
6	17	18348	1
6	17	21054	0
6	19	6621	0
6	19	12030	0
6	25	4101	0
6	26	9697	0
6	28	4817	0
6	28	5718	0
6	28	15640	0
6	37	4817	0
6	37	11129	0
6	37	14738	0
6	37	18348	1
6	52	2579	1
6	65	1677	0
6	67	1465	0
6	67	2367	0
6	88	1678	0
6	107	1804	0
6	115	7186	0
6	122	4403	0
6	122	12525	0
6	134	4173	0
6	154	918	1
6	171	2585	0
6	190	3958	0
6	194	5590	0
6	196	6269	0
6	197	7489	0
6	230	2273	0
6	231	1943	0
6	236	6054	0
6	239	1773	0
6	239	6284	0
6	246	895	0
6	246	1797	0
6	251	3588	0
6	251	4488	0
6	251	6291	0
6	259	10018	0
6	265	1051	0
6	276	631	0
6	299	6165	0
6	300	523	0
6	302	2125	1
6	304	1730	0
6	304	5339	0
6	304	8044	0
6	310	5040	1
6	313	4554	0
6	313	12667	1
6	314	3597	0
6	317	1143	0
6	317	2947	1
6	319	1521	0
6	325	6696	0
6	338	3012	0
6	342	3931	0
6	342	5735	0
6	371	859	0
6	379	5668	0
6	393	12528	0
6	398	2070	1
6	398	3874	0
6	399	8746	0
6	399	9648	0
6	409	5495	0
6	415	2347	0
6	416	759	0
6	417	4072	0
6	417	4975	0
6	423	7867	0
6	439	5029	0
6	440	3356	0
6	445	8849	0
6	445	16964	0
6	449	2487	0
6	451	3863	0
6	462	2048	0
6	462	5657	0
6	462	11965	0
6	462	17379	0
6	465	2926	0
6	478	3445	0
6	478	4347	0
6	479	9987	0
6	494	6144	0
6	496	2478	0
6	496	3381	1
6	496	4284	0
6	506	3253	0
6	507	2245	0
6	510	8552	0
6	510	12157	0
6	511	5888	0
6	513	1945	0
6	535	3870	0
6	536	5522	0
6	540	3405	0
6	540	11520	0
6	546	7293	0
6	547	6823	0
6	547	10430	0
6	553	4657	0
6	553	5561	0
6	557	1551	0
6	558	3774	0
6	562	2811	0
6	562	12731	0
6	562	14532	0
6	563	4662	0
6	569	3323	0
6	569	6028	0
6	571	8732	0
6	572	2552	0
6	583	1577	0
6	583	2481	0
6	592	6239	1
6	594	3348	0
6	600	3166	0
6	604	3224	0
6	604	5028	0
6	607	8025	0
6	616	4838	0
6	616	5741	0
6	633	6690	0
6	641	2421	0
6	642	2377	0
6	644	8424	0
6	664	4114	0
6	669	1583	0
6	673	2354	0
6	678	4547	0
6	678	5448	0
6	680	1337	0
6	700	845	0
6	701	2298	0
6	701	3199	0
6	702	2188	0
6	702	3089	0
6	708	1049	0
6	719	1330	0
6	720	1217	0
7	3	3018	0
7	6	2115	0
7	8	4287	0
7	11	2115	0
7	21	1258	0
7	30	3607	0
7	34	3833	0
7	35	6624	0
7	37	4706	0
7	37	11018	0
7	45	1394	0
7	47	3919	0
7	49	5954	0
7	51	2115	0
7	58	2094	0
7	58	2997	0
7	58	3898	0
7	58	5703	0
7	60	1214	0
7	62	779	0
7	62	6190	0
7	63	12128	0
7	63	13029	0
7	72	4225	0
7	73	3362	0
7	80	3810	0
7	80	6514	0
7	80	8317	0
7	80	13727	0
7	80	17332	0
7	80	27250	0
7	85	3154	0
7	86	816	0
7	87	4404	0
7	87	7109	0
7	87	14324	0
7	92	6172	0
7	92	7975	0
7	93	6373	0
7	97	8153	0
7	98	4601	0
7	102	5658	0
7	102	14673	0
7	103	4897	0
7	110	594	0
7	114	6939	0
7	117	5461	0
7	117	7266	0
7	120	11473	0
7	120	13278	0
7	120	15081	0
7	120	17788	0
7	121	5222	0
7	121	7926	0
7	121	13335	0
7	122	914	0
7	124	3376	0
7	125	4914	0
7	125	6718	0
7	136	1292	0
7	140	1900	0
7	145	4329	0
7	148	4701	0
7	148	5602	0
7	148	8307	0
7	148	11011	0
7	153	6767	0
7	157	3623	0
7	159	5052	1
7	159	9561	0
7	162	6952	0
7	163	6751	0
7	165	5421	0
7	167	6268	0
7	178	1266	0
7	179	3528	0
7	179	5332	0
7	181	5475	1
7	183	6060	0
7	191	1065	0
7	191	1967	0
7	191	10983	0
7	195	3112	0
7	205	3879	0
7	212	3264	0
7	217	580	0
7	218	2198	0
7	222	8569	0
7	224	2953	1
7	228	2950	0
7	229	5269	0
7	229	8873	0
7	231	4573	0
7	235	2327	0
7	238	3072	0
7	238	5776	0
7	240	5539	0
7	241	2830	0
7	241	3731	0
7	241	15452	1
7	241	16354	1
7	241	21764	0
7	244	7189	0
7	252	3103	0
7	254	837	0
7	257	2365	0
7	261	7465	0
7	261	8366	0
7	261	12873	0
7	261	18281	0
7	261	19183	0
7	261	23688	0
7	262	3202	0
7	267	4999	0
7	271	2616	0
7	272	3620	0
7	272	4522	0
7	278	5098	0
7	278	14114	0
7	279	2470	0
7	284	3851	0
7	284	7458	0
7	285	1566	0
7	285	2467	0
7	288	3951	0
7	292	11393	0
7	292	14099	0
7	296	5330	0
7	297	1922	0
7	299	1535	0
7	301	1790	0
7	305	2585	0
7	307	2618	0
7	308	2554	0
7	308	4359	0
7	315	1913	0
7	316	6287	0
7	318	6408	0
7	319	1795	0
7	319	4501	0
7	323	3858	0
7	324	2063	0
7	324	2964	0
7	324	4771	0
7	325	1941	0
7	327	705	0
7	328	3015	0
7	328	4820	0
7	331	4895	0
7	331	6698	0
7	343	648	0
7	343	4255	0
7	344	3128	0
7	345	1993	0
7	348	9394	0
7	349	3475	0
7	354	521	0
7	354	1423	0
7	354	2324	0
7	360	3970	0
7	365	3700	0
7	369	4233	0
7	372	3601	0
7	372	6306	0
7	375	2146	0
7	375	3950	0
7	375	15672	0
7	375	18375	0
7	378	8684	0
7	390	1317	0
7	392	2775	0
7	395	2076	0
7	395	3878	0
7	399	2842	0
7	403	3408	0
7	415	2286	0
7	420	1722	0
7	421	4491	0
7	421	8097	0
7	423	5169	0
7	424	8683	0
7	425	940	0
7	428	7832	0
7	428	10536	0
7	428	13239	0
7	431	4128	0
7	446	1612	0
7	448	2463	1
7	448	3365	0
7	449	2029	0
7	452	2154	0
7	452	3055	0
7	453	5307	0
7	454	2221	0
7	455	1894	0
7	457	3085	0
7	463	2141	0
7	464	1547	0
7	466	4955	0
7	466	5858	0
7	468	1325	0
7	469	1410	0
7	470	1381	0
7	471	3079	0
7	473	2928	0
7	473	5632	0
7	476	2981	1
7	478	1293	0
7	483	4843	0
7	495	6310	0
7	495	7212	0
7	495	10819	1
7	496	889	0
7	497	1793	0
7	497	4497	0
7	497	5398	0
7	500	2830	0
7	500	3731	0
7	503	2133	0
7	508	4203	0
7	516	3454	0
7	521	3584	0
7	524	1993	0
7	525	2697	0
7	525	9908	0
7	527	1583	0
7	527	2485	0
7	528	1633	0
7	529	6105	0
7	538	16894	0
7	545	1128	0
7	545	2031	0
7	550	1592	0
7	550	2494	0
7	552	1466	0
7	556	1439	0
7	557	1312	0
7	558	2112	0
7	561	582	0
7	561	5989	0
7	561	12300	0
7	563	1599	0
7	563	4304	0
7	563	11514	0
7	563	13317	0
7	565	5160	0
7	570	1892	0
7	574	1503	0
7	575	1439	0
7	577	626	0
7	580	3954	0
7	580	4855	0
7	580	7558	0
7	583	2536	0
7	584	655	0
7	584	11472	0
7	596	1544	0
7	596	3348	0
7	601	4068	0
7	602	1700	0
7	604	2604	0
7	604	3506	1
7	606	883	0
7	606	4488	0
7	608	1766	0
7	612	2827	0
7	612	4630	0
7	613	3460	0
7	617	1059	0
7	618	1966	0
7	618	3770	0
7	620	3712	0
7	620	5515	0
7	621	1838	0
7	622	1077	0
7	624	1077	0
7	628	686	0
7	629	6161	0
7	637	877	0
7	637	2680	0
7	640	1376	0
7	640	4981	0
7	644	3380	0
7	649	661	1
7	650	2505	0
7	654	2424	0
7	658	2718	0
7	659	1864	0
7	660	1757	0
7	664	850	0
7	666	794	0
7	667	656	0
7	674	1619	0
7	675	1567	0
7	676	2596	0
7	677	4814	0
7	677	6617	0
7	677	8420	0
7	681	3013	0
7	687	2110	0
7	687	3912	0
7	691	1102	0
7	692	3013	0
7	699	5716	1
7	701	1210	0
7	701	2112	0
7	702	3914	0
7	703	3012	0
[truncated: 759 more rows]

## Sheet: AML67_Closed_loop_expt_20200902
Folder index	worm track index	Frame number of stim (within worm track)	Worm reversed (1) or not (0)?
1	23	849	0
1	26	833	0
1	45	946	0
1	61	2106	0
1	65	1190	1
1	66	7606	0
1	66	11808	0
1	84	4163	0
1	95	2375	0
1	108	7161	0
1	129	3948	0
1	213	1241	0
1	216	1448	0
1	264	12544	0
1	284	2686	1
2	4	16403	0
2	4	17986	0
2	42	2288	0
2	115	5140	0
2	193	1964	0
3	1	661	0
3	7	5843	0
3	12	3530	1
3	53	2712	0
3	57	744	0
3	97	7061	0
3	105	1080	0
3	108	1217	0
3	125	4269	0
3	132	2078	0
3	133	7519	0
3	153	7637	0
3	155	2095	0
3	155	8003	0
3	159	1130	0
3	166	1765	0
3	177	4386	0
3	177	8656	0
3	178	8596	0
3	185	5705	0
3	195	6788	0
3	198	2411	0
3	210	2911	0
4	2	1005	0
4	52	729	0
4	75	1060	0
4	92	5246	1
4	98	1401	0
4	104	1109	0
4	107	8337	1
4	114	1237	0
4	210	2586	0
4	220	7489	0
4	230	3129	0
4	251	2190	0
4	267	6992	0
4	287	566	0
4	310	2135	0
4	313	1467	0
4	335	882	0
5	4	3814	0
5	54	3321	0
5	67	880	0
5	74	1360	1
5	88	2307	0
5	89	14385	0
5	114	3866	0
5	156	12364	0
5	244	4598	0
5	244	5499	0
5	263	1315	0
5	275	1029	0
5	276	1923	0
5	319	1395	0
6	5	4232	0
6	7	2788	1
6	8	5065	0
6	16	1194	0
6	20	969	0
6	22	2367	0
6	64	3726	0
6	75	9463	1
6	99	3115	0
6	105	8995	0
6	157	4057	0
6	175	563	0
6	182	30720	0
6	189	1614	0
6	189	4802	0
6	206	12593	0
6	206	20625	0
6	221	3604	0
6	228	1305	0
6	251	707	0
6	261	3495	0
6	272	815	0
6	279	5602	0
6	302	555	0
6	309	2390	0
6	342	3057	1
6	357	6199	0
6	366	1690	0
6	401	1280	0
6	408	1140	0
6	421	4047	0
7	5	4159	0
7	28	10779	0
7	31	1311	0
7	38	20009	0
7	51	2284	1
7	97	2939	0
7	132	702	0
7	146	787	0
7	149	11267	0
7	211	2300	0
7	260	1566	0
8	7	1234	0
8	11	8533	0
8	12	5632	0
8	13	16808	0
8	42	5153	0
8	49	3290	0
8	73	6551	0
8	101	647	0
8	132	675	1
9	4	1395	1
9	11	2031	0
9	15	4064	1
9	28	999	0
9	29	3213	0
9	33	5384	0
9	38	968	0
9	39	2465	0
9	44	12825	0
9	59	9564	0
9	71	1869	0
9	73	1053	0
9	93	2465	0
9	96	1138	0
9	118	4327	0
9	127	2255	0
9	127	9168	0
9	132	2366	0
9	142	4773	0
9	179	601	0
9	184	2829	0
9	200	2035	0
9	204	3503	0
9	244	992	0
10	67	7335	0
10	191	1884	0
10	203	1654	0
10	205	4362	0
10	208	4873	0
10	232	6190	0
10	275	917	0
11	6	916	0
11	11	4704	0
11	26	4154	0
11	48	827	1
11	64	648	0
11	67	1692	0
11	109	1070	0
11	113	1187	0
11	131	571	0
11	146	1319	0
11	174	550	0
11	178	2784	0
11	184	6931	0
11	184	9019	0
11	186	11648	0
11	191	6667	0
11	209	3227	0
11	220	1378	0
11	241	2759	0
11	335	3004	0
11	343	5075	0
11	357	742	0
11	361	1235	0
11	379	1725	0
11	385	718	0
11	392	518	0
12	21	2900	0
12	24	730	0
12	26	3643	0
12	30	816	0
12	33	2284	0
13	1	1694	0
13	18	552	1
13	31	780	1
13	34	7011	0
13	51	1494	0
13	54	5349	0
13	56	1952	0
13	66	1997	0
13	68	1728	0
13	90	1802	0
13	98	11165	0
13	121	14833	0
13	125	1041	0
13	131	7141	0
13	134	12595	0
13	170	2271	0
14	12	1017	0
14	20	5721	0
14	35	743	0
14	38	4456	0
14	38	8202	1
14	45	923	0
14	45	15805	0
14	55	649	0
14	59	608	0
14	68	1576	0
14	76	538	0
15	17	558	1
15	30	628	0
15	33	3019	0
15	44	2492	0
15	50	12235	0
15	64	4038	1
15	65	1720	0
15	67	8497	0
15	82	1099	0
15	87	7107	0
15	161	2336	0
16	6	929	0
16	12	632	0
16	12	4600	0
16	16	7043	0
16	29	1322	0
16	29	2258	0
16	38	4057	0
16	39	2327	0
16	40	1778	0
16	52	2590	0
16	53	2251	0
16	65	1126	0
16	79	592	0
16	100	5780	0
16	114	2355	0
16	120	4320	0
16	124	1397	0
16	128	10045	0
16	192	2218	0
16	229	707	0
16	232	4322	1
16	245	871	0

## Sheet: AML67_Closed_loop_expt_20210614
Folder index	worm track index	Frame number of stim (within worm track)	Worm reversed (1) or not (0)?
1	3	1035	0
1	6	3038	0
1	53	2076	0
1	109	3274	1
1	123	1635	0
1	155	14318	0
1	172	12160	0
1	174	944	0
1	185	560	0
1	252	4656	0
1	255	553	0
1	270	553	0
1	370	3197	0
1	377	1641	0
1	571	3250	0
1	643	4824	0
1	682	2916	0
1	703	7053	1
1	713	1923	0
2	2	4200	0
2	16	9294	0
2	18	1981	0
2	53	3684	0
2	137	13637	0
2	142	3404	0
2	142	6633	0
2	149	2824	1
2	155	2567	0
2	200	1106	0
2	250	1938	0
2	276	807	0
2	284	1952	0
2	292	1298	1
2	308	4882	0
2	322	3400	0
2	354	3683	0
2	366	1770	0
2	391	833	1
2	413	1999	0
2	419	1774	0
2	472	1323	0
2	519	2773	0
2	529	2073	0
2	558	5340	1
2	561	2926	0
2	586	2192	0
2	587	823	1
2	587	5380	1
2	633	4187	0
2	636	826	1
2	688	4509	0
2	730	7316	0
2	799	4507	1
2	826	1842	0
2	885	1606	0
2	909	2424	0
2	932	2544	0
2	975	4704	0
3	2	3238	0
3	23	7379	1
3	37	9485	0
3	42	572	0
3	82	1256	0
3	83	3065	0
3	85	1421	0
3	115	792	0
3	115	11858	0
3	140	2936	0
3	143	3987	0
3	181	5312	0
3	217	3249	0
3	226	2017	0
3	252	2469	0
3	262	10835	0
3	265	1639	0
3	275	1165	0
3	300	1262	0
3	304	6054	0
3	343	4037	0
3	361	3403	0
3	448	4299	1
3	452	5239	0
3	501	2996	0
3	506	1637	0
3	546	7463	0
3	583	9809	0
3	602	11378	0
3	604	5336	0
3	611	1822	0
3	616	4250	0
3	637	1115	0
3	644	11035	0
3	646	4703	0
3	656	2727	0
3	660	1098	0
3	679	3620	0
3	684	5151	0
3	705	1672	0
3	708	1075	1
3	720	1605	0
3	735	1880	0
3	756	1921	0
3	781	939	0
3	785	13055	0
3	817	5625	0
3	828	1125	0
3	837	2192	0
3	905	1606	0
3	914	925	0
3	917	1061	0
3	939	1119	0
3	945	1093	0
3	953	662	1
4	1	1359	0
4	47	23585	0
4	49	18873	0
4	54	5560	0
4	125	2287	0
4	129	1945	0
4	162	2174	0
4	182	2448	0
4	190	2137	0
4	198	1628	0
4	234	6922	1
4	240	4095	0
4	253	1077	0
4	258	1288	1
4	370	2603	0
4	438	6584	0
4	590	586	0
4	643	19100	1
4	715	1757	0
4	738	3504	0
4	790	2399	0
4	822	1255	0
4	878	2707	0
4	880	8622	0
4	887	4095	1
4	972	3309	0
5	6	3346	0
5	13	1628	0
5	25	3031	0
5	35	3486	0
5	36	2865	0
5	39	3436	0
5	53	5632	0
5	56	9169	0
5	66	666	0
5	66	3255	0
5	85	11213	0
5	91	3204	0
5	119	984	0
5	125	1485	0
5	146	1434	0
5	155	4486	0
5	161	1156	0
5	162	3630	0
5	186	2527	0
5	195	3942	0
5	223	2511	0
5	232	2681	0
5	291	1307	0
5	299	2708	0
5	322	1015	0
5	328	1885	0
5	342	1792	0
5	365	3615	0
5	368	2215	0
5	386	6615	0
5	397	8418	0
5	407	1745	0
5	410	8017	0
5	411	993	0
5	418	1240	0
5	431	1949	0
5	459	871	0
5	476	2823	0
5	491	2609	0
5	523	2762	0
5	533	4506	0
5	561	1821	0
5	591	5761	0
5	610	4666	0
5	610	6096	0
5	623	5206	0
5	624	770	0
5	650	2045	0
5	670	832	0
5	679	4064	0
5	682	612	0
5	690	1502	0
5	694	1566	0
5	699	1984	0
5	717	1109	0
6	1	2571	0
6	8	3570	0
6	16	7217	0
6	20	524	0
6	54	2011	0
6	57	4782	0
6	58	1713	0
6	169	892	0
6	198	743	0
6	217	1751	0
6	255	1510	0
6	291	1739	0
6	302	960	0
6	314	3127	0
6	382	3999	0
6	390	4425	0
6	413	1402	0
6	424	677	0
6	442	908	0
6	453	3246	0
6	461	4596	1
6	494	768	0
6	497	4519	0
6	509	1292	0
6	544	835	0
6	564	664	0
6	584	9211	0
6	627	924	0
6	639	4289	0
6	674	902	0
6	677	717	0
6	679	759	0
6	682	10774	0
6	709	622	0
6	709	1581	0
6	711	1628	0
6	773	2549	0
6	806	2133	0
6	807	8311	0
6	815	739	0
6	820	895	0
6	826	5450	0
6	874	1152	0
6	876	1029	0
6	877	3053	0
6	890	696	0
6	891	2513	0
7	10	5159	0
7	14	2554	0
7	45	6130	0
7	49	5448	0
7	64	722	0
7	73	1638	0
7	87	3037	0
7	90	976	0
7	116	6113	0
7	133	3005	0
7	188	8432	0
7	197	4962	1
7	203	17630	0
7	224	4212	0
7	227	3292	0
7	247	2318	0
7	266	5915	0
7	284	6448	0
7	330	4219	0
7	332	3992	0
7	402	1459	0
7	410	3818	0
7	413	3013	0
7	424	2943	0
7	442	736	0
7	522	5500	0
7	522	11368	0
7	561	2575	0
7	561	8778	0
7	562	2880	0
7	563	2537	0
7	630	3741	1
7	718	5433	0
7	732	2717	0
8	12	765	0
8	12	5781	0
8	16	4908	0
8	27	4367	1
8	39	974	0
8	156	16805	0
8	210	1292	0
8	228	5039	0
8	231	3153	0
8	240	1428	1
8	243	9752	0
8	245	15020	0
8	325	3702	0
8	370	1989	0
8	380	1888	0
8	388	1260	0
8	398	1567	0
8	416	1402	0
8	435	1567	0
8	444	25008	0
8	461	5496	0
8	467	3674	0
8	469	1723	0
8	476	4027	0
8	477	1497	0
8	477	3223	0
8	503	2813	0
8	509	9316	0
8	544	2367	0
8	584	896	0
8	602	4797	0
8	610	3632	0
8	637	1600	0
8	638	2561	0
8	666	896	0
8	675	1617	0
8	681	1235	0
8	682	2967	0
8	716	3022	0
8	717	3000	0
8	723	1299	0
8	723	4853	0
8	745	5333	0
8	770	502	0
8	770	3345	0
8	780	1332	0
8	784	3113	0
8	823	995	0
8	834	3417	0
9	11	633	0
9	15	1708	0
9	48	11146	0
9	91	4616	0
9	108	1762	1
9	112	6871	0
9	122	3655	0
9	253	1327	0
9	268	2285	0
9	269	3631	0
9	395	3004	0
9	421	12138	0
9	421	14692	0
9	487	1876	0
9	618	4231	0
9	664	2920	0
9	684	4251	0
9	746	3813	1
9	797	6175	0
9	857	1913	0
9	858	3467	0
9	1018	4501	0
9	1018	7938	0
9	1052	1462	0
9	1120	11891	0
9	1226	2880	0
9	1300	565	0
10	4	1510	0
10	6	5076	0
10	14	3128	0
10	15	3475	0
10	32	3117	0
10	41	507	0
10	56	9410	0
10	88	1498	0
10	110	5699	0
10	149	2816	0
10	165	1207	0
10	169	9155	0
10	175	702	1
10	181	1075	0
10	196	1351	0
10	203	3703	1
10	229	1850	0
10	252	1877	0
10	257	737	0
10	267	1886	0
10	287	2053	0
10	310	764	0
10	312	3986	0
10	317	1835	0
10	352	2389	0
10	370	1650	0
10	385	3125	1
10	404	4035	0
10	485	922	0
10	499	1535	0
10	532	4547	0
10	533	1317	1
10	539	3861	0
10	623	1657	1
10	654	2495	0
10	696	3049	0
10	704	1640	1
10	726	1366	0
10	731	2772	0
10	806	1409	0
10	839	1510	0
10	875	1202	0
10	899	5047	0
10	933	1809	0
10	952	1552	0
10	952	3218	0
10	988	2495	0
10	1016	1717	0
10	1028	1231	0
10	1065	1771	0
10	1078	1169	0
11	39	4465	0
11	42	1650	1
11	44	4085	1
11	46	5470	0
11	73	875	0
11	96	668	0
11	148	1967	1
11	183	4752	0
11	208	4163	0
11	234	14762	0
11	306	1815	0
11	330	1712	0
11	388	2028	0
11	391	2041	0
11	479	2571	0
11	552	3959	0
11	572	2781	0
11	595	7858	0
11	599	6257	0
11	617	2384	0
11	657	3286	0
11	664	4128	0
11	672	2839	0
11	695	1733	0
11	761	1901	0
11	805	1157	0
11	808	1843	0
11	812	2895	0
11	836	1638	0
11	864	668	1
11	889	5197	0
11	901	10211	0
11	907	3999	0
11	909	953	0
11	909	1944	0
11	942	3592	0
11	962	5597	0
11	1115	5236	0
11	1158	4828	0
12	16	6587	0
12	17	6326	0
12	27	1075	0
12	27	4245	0
12	29	1883	0
12	36	9368	1
12	38	4500	0
12	47	4092	1
12	47	11005	0
12	47	22402	0
12	91	1967	0
12	97	8037	1
12	100	10961	0
12	115	11893	0
12	131	6832	1
12	135	1397	0
12	146	7600	0
12	166	1293	0
12	168	8800	1
12	187	4223	0
12	210	2930	0
12	217	2580	0
12	222	4248	0
12	237	3094	0
12	276	1905	0
12	279	12253	1
12	327	4490	0
12	352	6629	1
12	389	3752	0
12	412	2612	0
12	489	2528	0
12	496	6664	0
12	543	624	1
12	702	738	0
12	742	2558	0
12	750	2859	1
12	803	4584	0
12	858	4626	0
13	6	2390	0
13	16	1324	1
13	17	857	0
13	23	3653	0
13	42	1555	0
13	63	3233	0
13	78	1666	0
13	82	3946	0
13	88	1716	0
13	99	2774	0
13	108	6860	0
13	123	7220	0
13	141	4005	0
13	143	3246	0
13	151	3418	0
13	197	3995	1
13	217	12986	0
13	223	4983	0
13	228	2224	1
13	239	1366	1
13	265	766	1
13	293	1603	0
13	330	3687	0
13	342	2048	0
13	384	2457	1
13	533	1170	1
13	590	1721	0
13	618	1395	0
14	45	502	0
14	57	867	0
14	69	649	0
14	83	5124	0
14	93	5781	1
14	93	11007	0
14	98	11014	0
14	130	4510	1
14	134	1356	0
14	137	4844	0
14	167	7188	1
14	175	996	0
14	212	2999	0
14	226	1363	0
14	250	6623	0
14	264	2987	0
14	296	6481	0
14	364	5876	0
14	417	1635	0
14	471	3437	0
14	509	1974	0
14	509	3584	0
14	535	589	0
14	535	3036	0
14	599	2887	0
14	604	6565	0
14	615	2587	0
14	617	4090	0
14	732	1645	0
14	789	812	0
14	806	2187	0
14	807	6927	0
14	817	2946	0
14	825	1942	0
14	848	1579	0
14	848	3707	1
14	892	3525	0
14	931	1607	0
14	1002	2372	0
14	1081	2207	0
14	1103	1091	0
14	1137	3111	0
14	1137	4367	0
15	7	4530	1
15	10	7974	0
15	14	1267	0
15	71	2042	0
15	71	4562	0
15	74	1061	0
15	74	1996	0
15	91	2324	0
15	109	726	0
15	136	3426	0
15	205	2001	0
15	229	757	0
15	231	1001	1
15	256	4359	0
15	263	3092	0
15	264	1199	0
15	280	926	0
15	290	4844	1
15	330	1142	0
15	361	2523	0
15	376	898	0
15	379	1300	0
15	390	907	0
15	427	1939	0
15	502	2032	0
15	521	824	0
15	581	1838	0
15	587	8372	1
15	641	747	1
15	652	724	0
15	660	3064	0
15	667	2235	0
15	689	978	0
15	690	1059	0
15	703	2016	0
15	708	5032	1
15	759	1378	0
15	761	3227	0
15	762	1583	0
15	887	6140	0
16	43	2017	0
16	44	2770	0
16	94	2303	0
16	102	958	0
16	125	1168	0
16	127	966	0
16	139	1186	0
16	148	1598	0
16	154	945	0
16	163	8264	0
16	186	748	1
16	205	794	0
16	215	1421	0
16	219	1446	0
16	229	4105	0
16	322	4208	0
16	324	991	0
16	333	538	0
16	334	2425	0
16	353	4647	0
16	375	3650	0
16	386	3560	0
16	388	4032	0
16	395	4545	0
16	407	4799	0
16	430	1185	0
16	437	1583	0
16	499	1127	0
16	525	3463	0
16	548	2500	0
16	551	3036	1
16	560	3186	0
16	588	1285	0
16	632	2326	0
16	668	3217	0
16	683	2235	0
16	706	2099	0
16	717	1735	0
16	747	1676	0
16	772	981	0
16	790	6487	0
16	812	1191	0
16	839	1887	0
16	863	725	0
16	869	1167	0
16	870	2855	0
16	884	5763	0
16	893	1369	0
16	905	16576	0
16	912	6042	0
16	954	1239	0
16	958	1019	0
16	975	2727	0
16	975	3994	0
16	979	2366	0
16	1012	761	0
16	1049	5675	0
16	1086	1419	0
16	1107	2565	0

## Sheet: AML67_Closed_loop_expt_20210624
Folder index	worm track index	Frame number of stim (within worm track)	Worm reversed (1) or not (0)?
1	2	3579	0
1	56	718	0
1	56	3201	0
1	74	4642	0
1	91	2180	0
1	145	2963	0
1	179	968	0
1	179	25274	0
1	208	982	0
1	224	2697	0
1	332	5731	0
1	355	6051	0
1	481	4426	0
1	490	11864	0
1	540	832	0
1	577	1762	0
1	585	5008	0
2	5	1373	0
2	11	6419	0
2	27	750	0
2	31	1899	0
2	31	8370	0
2	31	13115	1
2	40	2545	1
2	58	980	1
2	59	2294	0
2	64	4992	0
2	98	1876	0
2	98	3140	0
2	99	12975	0
2	130	2319	0
2	130	3538	0
2	134	2816	0
2	134	13063	0
2	144	1708	0
2	163	699	0
2	193	1508	0
2	210	4471	0
2	225	1946	0
2	230	886	0
2	230	1997	0
2	237	1524	0
2	237	2461	0
2	254	1450	0
2	278	6432	0
2	285	1175	0
2	312	14828	0
2	317	1951	0
2	345	1588	0
2	369	2238	0
2	405	14660	0
2	427	2361	0
2	434	1316	0
2	437	12252	0
2	438	5993	0
2	497	1945	0
2	518	5266	0
2	691	2807	0
2	768	10193	0
3	17	1421	0
3	31	6985	0
3	58	3237	0
3	71	5093	0
3	83	7236	0
3	98	1448	0
3	119	3531	0
3	158	5709	0
3	184	5910	0
3	215	3083	0
3	229	6696	0
3	249	722	0
3	255	3856	0
3	285	970	0
3	309	3881	0
3	313	3274	0
3	313	11609	0
3	347	4326	0
3	365	2167	0
3	383	3435	0
3	405	2504	0
3	407	1875	1
3	412	1470	1
3	451	1766	0
3	468	19380	0
3	509	2550	0
3	512	1902	0
3	542	12050	0
3	645	9638	0
3	669	4571	0
3	687	9898	0
3	687	12345	0
3	732	8277	0
3	772	4796	1
3	832	4937	0
3	882	4655	0
4	3	2522	0
4	11	4785	0
4	14	3466	0
4	17	1238	0
4	17	7336	0
4	20	1499	0
4	26	7526	0
4	29	7427	0
4	36	3779	0
4	36	11976	0
4	43	3357	0
4	49	1388	0
4	49	17097	0
4	51	2368	0
4	52	20483	0
4	68	4509	0
4	73	6715	0
4	75	541	0
4	86	1175	0
4	86	2623	0
4	94	4991	0
4	96	6414	0
4	98	2306	0
4	103	6604	0
4	113	523	0
4	113	3130	0
4	128	6888	0
4	128	15679	0
4	128	25438	0
4	128	28070	0
4	132	1337	0
4	136	2157	0
4	142	1745	0
4	143	7097	0
4	146	5534	0
4	173	590	0
4	188	5307	0
4	190	1817	0
4	193	1539	0
4	194	1407	0
4	199	3605	0
4	204	4372	0
4	205	16099	0
4	216	2150	0
4	219	9983	0
4	237	1602	0
4	237	13352	0
4	253	4015	0
4	256	8765	0
4	260	5962	0
4	261	970	0
4	267	14592	0
4	270	2943	0
4	271	1165	0
4	278	1606	0
4	293	1984	0
4	296	4886	0
4	353	5703	0
4	353	7615	0
4	353	18101	0
4	364	1638	0
4	373	2328	0
4	386	5006	0
4	400	3944	0
4	403	2219	0
4	405	1825	0
4	416	4941	0
4	421	7716	0
4	429	6640	0
4	430	6126	0
4	430	7669	0
4	430	17632	0
4	434	1128	0
4	435	14175	0
4	435	15381	0
4	457	13046	0
4	492	1188	0
4	503	5516	0
4	506	3149	0
4	559	951	0
5	49	1224	0
5	56	3953	0
5	76	8400	0
5	82	7222	0
5	82	17607	0
5	84	3243	0
5	86	680	0
5	139	9372	0
5	158	3590	0
5	175	4674	1
5	195	4477	0
5	217	5364	0
5	230	5765	0
5	234	7127	0
5	238	14110	0
5	256	6442	1
5	272	3403	0
5	366	3946	0
5	395	8628	0
5	413	14758	0
5	414	757	0
5	438	3491	0
5	454	7346	0
5	474	11707	0
5	477	4402	0
5	526	1562	0
5	540	7395	0
5	588	2682	0
5	659	6163	0
5	669	7740	0
5	712	1731	0
5	721	4573	0
5	752	3288	0
6	4	1076	0
6	11	6309	0
6	11	10894	1
6	15	2577	0
6	18	17659	0
6	20	2335	0
6	21	20079	0
6	22	1090	0
6	25	4319	0
6	29	5082	0
6	29	20155	0
6	41	1461	0
6	42	5435	0
6	62	5142	0
6	65	1854	0
6	65	6433	1
6	65	17060	0
6	72	730	0
6	74	9637	0
6	75	2843	0
6	76	1978	0
6	79	1629	0
6	82	6324	0
6	89	10680	0
6	91	2095	0
6	99	652	0
6	112	14096	0
6	114	1073	0
6	116	1535	0
6	125	921	0
6	132	1638	1
6	153	11151	1
6	154	2889	0
6	162	11633	0
6	163	934	0
6	175	3986	0
6	193	7885	0
6	200	10624	0
6	200	13168	0
6	208	9533	0
6	219	4637	0
6	224	3504	0
6	254	9407	0
6	262	3628	0
6	264	6488	0
6	294	2983	0
6	308	2390	0
7	8	1014	0
7	13	2188	0
7	19	20084	0
7	46	7365	0
7	46	12128	1
7	50	3332	0
7	92	4608	0
7	140	30831	0
7	145	4183	0
7	232	3821	0
7	238	14299	0
7	244	6170	0
7	277	5176	0
7	299	10466	0
7	300	5680	0
7	313	1547	0
7	388	5552	0
7	427	15473	0
7	501	2096	0
7	596	3248	0
7	598	2640	0
7	601	1150	0
7	613	762	0
7	636	7573	0
7	657	2862	0
7	657	5359	0
7	704	5275	0
8	8	8235	0
8	11	27079	0
8	15	1273	0
8	16	8303	0
8	19	2449	1
8	21	7330	0
8	32	4723	0
8	54	7883	1
8	74	13867	0
8	78	1967	0
8	107	6012	0
8	111	3373	0
8	111	6138	0
8	114	7165	0
8	140	6251	0
8	158	2731	1
8	165	18815	0
8	178	1541	1
8	199	7893	0
8	228	3155	0
8	228	4137	0
8	230	4238	0
8	238	9244	0
8	262	3477	0
8	279	7672	0
8	288	19530	0
8	303	6712	0
8	303	10387	0
8	303	15658	0
8	304	2626	0
8	305	4160	0
8	309	3867	0
8	315	904	0
8	332	3218	0
8	336	19390	0
8	344	1785	0
8	358	18675	0
8	371	1436	0
8	392	9217	0
8	432	1000	0
8	444	721	0
8	445	4668	0
9	12	31090	0
9	18	2651	0
9	23	3416	0
9	30	5040	0
9	33	3522	0
9	43	3067	0
9	51	2134	0
9	61	1061	1
9	66	8507	0
9	73	3854	0
9	73	5364	0
9	89	10068	0
9	100	1924	0
9	124	1131	0
9	129	1140	0
9	140	5312	0
9	144	6357	0
9	166	1517	0
9	183	739	0
9	185	11082	1
9	185	15684	0
9	218	3765	0
9	223	7491	0
9	223	8654	0
9	226	694	0
9	228	574	0
9	228	3744	0
9	233	1214	0
9	244	1467	0
9	254	755	0
9	264	2324	0
9	265	2136	0
9	267	5617	0
9	267	6570	0
9	272	780	0
9	274	1474	0
9	280	2994	1
9	322	7908	0
9	364	5444	0
9	377	16441	0
9	380	11928	0
9	383	7770	0
9	430	1571	0
9	434	4556	0
9	434	7906	0
9	436	1420	0
9	452	2073	0
9	452	3250	0
9	452	6663	0
9	484	996	0
9	485	1185	0
9	497	627	0
9	505	4081	0
9	506	13358	0
9	518	1749	0
9	533	782	0
9	540	1039	0
9	568	1463	0
9	585	6039	0
9	586	2732	0
9	616	1878	0
10	10	6702	0
10	19	2520	0
10	20	5910	0
10	21	1664	0
10	24	970	0
10	28	10109	0
10	41	8421	0
10	49	5783	0
10	53	5537	0
10	62	3219	0
10	62	5075	0
10	62	18386	0
10	107	4849	0
10	113	10076	0
10	135	4607	0
10	149	4665	0
10	151	16196	0
10	160	8149	1
10	168	5710	0
10	171	8458	0
10	174	5623	0
10	178	1368	0
10	194	13786	0
10	200	1916	0
10	211	2785	0
10	216	5997	1
10	216	8118	0
10	227	3943	0
10	237	5563	0
10	273	4019	0
10	290	20761	0
10	308	2697	0
10	317	848	0
10	330	9173	0
10	378	3637	0
10	378	21318	0
10	396	3555	0
10	408	5732	0
10	419	1890	0
10	501	4699	0
10	548	3274	0
10	580	2063	0
10	610	2028	0
10	619	6773	0
10	660	5117	0
11	6	16190	0
11	8	8334	0
11	24	3479	0
11	26	1937	0
11	26	13629	0
11	35	2325	0
11	44	3678	0
11	51	1975	0
11	70	1030	0
11	80	2841	0
11	104	1763	0
11	109	10165	0
11	141	3368	1
11	142	4263	0
11	185	11637	0
11	187	3600	1
11	208	3244	0
11	208	6685	1
11	209	5660	0
11	256	834	0
11	258	7627	0
11	270	3768	0
11	273	4955	0
11	277	2606	0
11	307	6866	0
11	312	6147	0
11	322	6054	0
11	323	7053	0
11	323	22203	0
11	444	3203	0
11	457	3677	0
11	469	6049	0
11	484	5852	0
11	489	3793	0
11	497	2031	0
11	512	9222	0
11	526	10592	0
11	552	7558	0
11	580	6238	0
11	670	3211	0
12	19	2525	0
12	31	12491	0
12	35	4833	0
12	35	6802	0
12	48	2306	0
12	48	3273	0
12	65	3066	0
12	66	4330	0
12	67	1083	0
12	70	3253	0
12	73	1350	0
12	84	1587	0
12	103	2508	0
12	110	2002	1
12	119	2204	0
12	128	1711	0
12	140	3791	0
12	143	12923	0
12	151	4453	0
12	161	4719	0
12	161	9979	0
12	168	6641	0
12	179	6722	0
12	183	1419	0
12	186	6442	0
12	187	3598	0
12	196	6330	0
12	208	3980	0
12	219	3201	0
12	236	8417	0
12	246	3375	0
12	248	6601	0
12	286	4390	0
12	291	4185	0
12	368	3630	0
12	383	504	0
12	383	3135	0
12	387	2296	0
12	400	1310	0
12	425	26656	0
12	429	4609	0
12	437	13645	0
12	445	4133	0
12	455	5600	0
12	459	6757	0
12	459	16461	0
12	473	14539	0
12	485	7631	0
12	516	9545	0
12	528	1362	0
12	530	4352	0
12	566	15313	0
12	653	4242	0
12	654	13847	0
12	696	3223	0
12	703	5764	0
12	712	3164	0
12	714	3134	0
13	7	1365	0
13	16	3756	0
13	18	24635	0
13	26	1587	0
13	29	31962	0
13	66	667	0
13	80	32286	0
13	85	17761	0
13	88	21340	0
13	96	1677	0
13	104	4999	0
13	119	3820	0
13	130	6134	0
13	144	978	0
13	156	756	1
13	158	4195	0
13	162	20018	0
13	162	24872	0
13	164	2208	0
13	170	9174	0
13	179	15619	0
13	180	5850	0
13	180	6990	0
13	180	18304	1
13	182	8393	1
13	187	6944	0
13	188	2383	0
13	188	8596	0
13	188	10148	0
13	209	5259	0
13	212	12461	0
13	230	7902	0
13	236	4849	0
14	5	4617	0
14	12	1846	1
14	14	3831	0
14	15	2569	0
14	29	1485	1
14	44	826	0
14	90	8953	0
14	98	4693	0
14	119	29251	0
14	125	14809	0
14	196	5237	0
14	197	2366	0
14	202	11924	1
14	205	4371	0
14	215	3247	0
14	221	1832	0
14	225	3016	0
14	237	2172	0
14	245	3024	0
14	254	3828	0
14	257	12079	0
14	261	3360	0
14	264	14803	1
14	275	8602	0
14	281	6361	0
14	299	3475	0
14	322	2056	0
14	324	11627	0
14	331	4962	0
14	334	5016	0
14	337	1844	0
14	338	13117	0
14	356	7709	0
14	365	3924	0
14	367	8544	0
14	371	1927	1
14	375	1674	0
14	386	6139	0
14	386	9684	0
14	386	22626	0
14	390	6578	0
14	397	2542	0
14	422	6268	0
14	434	4575	0
14	436	3303	0
14	437	1802	0
14	440	1132	0
14	451	1153	0
14	452	8647	0
14	479	2785	0
14	482	6192	0
14	497	11119	1
14	505	813	0
14	510	1862	0
14	518	6287	0
14	533	4806	1
15	20	3858	0
15	20	5284	0
15	27	901	1
15	38	6199	0
15	46	4455	0
15	67	4973	0
15	97	1764	1
15	123	5683	0
15	149	5009	0
15	179	6182	0
15	183	7619	0
15	189	16900	0
15	199	18624	0
15	208	13413	0
15	212	2549	0
15	227	1504	0
15	245	2211	1
15	253	3255	0
15	253	4469	0
15	285	1963	0
15	294	12467	0
15	303	1562	0
15	326	2560	0
15	337	2042	0
15	344	9209	0
15	351	3906	0
15	373	4612	0
15	380	2458	1
15	390	9064	0
15	400	7489	0
15	441	4288	1
15	455	10732	0
15	458	4230	0
15	495	1349	0
15	504	6961	0
15	510	4765	0
15	523	2566	0
15	544	3409	0

## Sheet: AML67_Closed_loop_cont_20200902
Folder index	worm track index	Frame number of stim (within worm track)	Worm reversed (1) or not (0)?
1	1	2978	0
1	12	1241	0
1	16	1769	0
1	21	569	0
1	27	1929	0
1	32	14351	0
1	53	2639	0
1	55	2946	0
1	61	3908	0
1	124	2993	0
1	160	9198	0
1	179	620	0
1	198	3785	0
1	205	1024	0
1	310	1321	0
1	319	1338	0
2	13	8691	0
2	22	852	1
2	87	578	0
2	135	762	0
2	234	1107	0
3	29	1560	0
3	34	1271	0
3	39	954	0
3	51	1975	0
3	85	777	0
3	110	542	0
3	111	1355	0
3	113	4410	0
3	127	599	0
3	136	4190	0
3	165	4272	0
3	171	12167	0
3	178	1414	0
3	231	1994	0
3	243	3113	0
3	251	8119	0
3	288	10546	0
3	301	1728	0
3	319	1363	0
3	323	1183	0
4	9	650	0
4	17	665	0
4	29	2569	0
4	49	2758	0
4	54	7917	0
4	57	600	0
4	73	676	0
4	99	682	0
4	101	2807	0
4	120	3811	0
4	162	504	1
4	191	2356	0
4	220	4177	0
4	258	595	0
4	263	1277	0
4	276	2362	0
4	322	1797	0
5	6	1406	0
5	61	1427	0
5	80	695	0
5	112	6890	0
5	141	601	0
5	156	5514	0
5	185	2433	1
5	186	2577	0
5	204	5449	0
5	235	1712	0
5	248	16934	0
5	254	8546	0
5	256	5123	0
5	263	4933	0
5	276	5828	0
5	282	638	0
5	286	1406	0
5	354	2213	0
5	471	3587	0
5	481	2325	0
6	1	4075	0
6	75	4073	0
6	90	3377	0
6	130	848	0
6	147	2704	1
6	169	7791	1
6	189	6468	0
6	204	3524	0
6	206	3932	0
6	212	1688	0
6	224	955	0
6	243	1845	0
6	301	1193	0
6	334	1726	0
6	342	931	0
6	411	4698	0
6	436	752	0
7	5	13415	0
7	45	9812	0
7	72	1654	0
7	137	2771	0
7	142	3719	0
7	149	3766	0
7	149	8475	0
7	167	1994	0
7	264	1294	0
8	3	508	0
8	5	1635	0
8	22	6692	0
8	26	841	0
8	31	590	0
8	71	1164	0
8	82	5999	1
8	84	2057	0
8	84	3290	0
8	102	630	0
8	117	4150	0
8	118	2299	0
8	139	6251	0
8	179	2298	0
8	184	7108	0
8	212	594	0
9	8	2306	0
9	15	7405	0
9	15	10661	0
9	18	10098	0
9	33	1277	0
9	47	597	0
9	59	6927	0
9	91	3779	0
9	210	1084	0
9	222	3317	0
9	239	1502	0
9	244	3168	0
10	1	1542	0
10	11	1785	0
10	12	6843	0
10	20	2846	0
10	35	3250	0
10	145	3756	0
10	159	2189	0
10	171	2622	0
10	172	2107	0
10	172	3504	0
10	186	5621	0
10	208	1831	0
11	8	991	0
11	16	3556	0
11	16	4578	0
11	23	1052	0
11	35	1810	0
11	39	2030	0
11	56	720	0
11	56	1991	0
11	72	8581	0
11	84	2711	0
11	88	1569	0
11	125	599	0
11	133	3057	0
11	134	2407	0
11	141	595	0
11	187	5897	0
11	213	1925	0
11	275	1873	0
11	337	4935	0
11	421	1050	0
12	3	609	0
12	13	3326	0
12	13	6053	0
12	17	2163	0
12	26	1454	0
12	30	3005	0
12	35	593	0
12	56	3845	0
12	66	846	0
13	1	2602	0
13	7	4504	0
13	7	5611	0
13	7	9566	0
13	22	921	0
13	37	5644	0
13	41	1709	0
13	82	5025	0
13	107	2072	0
13	134	7353	0
13	134	9571	0
13	159	1945	0
14	12	10314	0
14	12	16175	0
14	25	1451	0
14	25	11208	0
14	33	662	0
14	34	1472	0
14	45	2480	0
14	54	1386	0
14	74	2872	0
14	75	2280	0
14	76	8403	0
14	96	693	0
15	32	3082	0
15	66	678	0
15	74	874	0
15	97	1340	0
15	139	9730	0
15	141	771	0
16	14	3635	0
16	19	715	0
16	32	3311	0
16	42	672	0
16	48	799	0
16	52	4774	0
16	63	2358	0
16	135	10364	0
16	135	13041	0
16	145	1081	0
16	145	4511	0
16	145	8869	0
16	185	1563	0
16	194	1383	0
16	206	699	0
16	223	1211	0

[truncated: 2 more sheets: AML67_Closed_loop_cont_20210614, AML67_Closed_loop_cont_20210624]
