# Supplementary material for: A high-throughput method to deliver targeted optogenetic stimulation to moving C. elegans populations
Source: PLoS Biol. 2022 Jan 28;20(1):e3001524. doi: 10.1371/journal.pbio.3001524 (PMC8827482; doi:10.1371/journal.pbio.3001524)
Supplement: S4 Data — (XLSX) [file pbio.3001524.s017.xlsx]

## Sheet: AML470_Open_loop_expt_20210720
Folder index	worm track index	Frame number of stim (within worm track)	Worm reversed (1) or not (0)?
1	1	3915	1
1	1	4815	1
1	2	5717	1
1	5	3915	1
1	5	4815	1
1	5	5717	1
1	5	6619	1
1	5	7520	1
1	8	6619	0
1	9	7520	1
1	16	6619	1
1	16	8421	1
1	16	9322	0
1	18	2295	1
1	21	1210	1
1	22	1746	1
1	26	2112	1
1	30	2602	1
1	30	6208	0
1	34	3014	0
1	34	3915	0
1	37	2112	1
1	40	3014	1
1	45	6953	1
1	48	4815	1
1	48	9322	1
1	49	2189	1
1	49	4894	1
1	50	5362	1
1	51	19332	1
1	51	22034	1
1	51	24738	1
1	51	28343	0
1	51	29244	1
1	51	30145	0
1	52	10346	1
1	52	12148	1
1	52	15753	1
1	53	1333	0
1	72	2144	1
1	82	6199	1
1	101	1605	1
1	106	1081	1
1	106	1983	1
1	114	1625	1
1	117	5279	1
1	117	8886	1
1	117	10690	1
1	131	1141	1
1	137	2117	1
1	137	3919	1
1	141	902	1
1	141	6310	1
1	145	1170	0
1	145	2072	0
1	145	4776	0
1	147	970	1
1	147	1871	1
1	149	2969	1
1	151	3876	1
1	154	883	1
1	154	1784	1
1	158	2614	1
1	159	767	1
1	173	2412	1
1	178	1917	1
1	180	1710	1
1	181	6881	0
1	184	3157	1
1	184	6762	1
1	187	7975	1
1	187	8877	1
1	189	4330	1
1	191	2287	1
1	194	721	1
1	195	5098	1
1	195	6901	0
1	195	9603	1
1	198	1321	0
1	200	1303	1
1	201	1284	1
1	201	2185	1
1	202	4859	1
1	205	1382	0
1	216	8125	1
1	216	17138	1
1	216	18940	1
1	217	1030	1
1	227	1128	1
1	228	2110	0
1	249	3013	1
1	250	1211	0
1	253	2110	0
1	253	5716	0
1	264	3013	1
1	271	2111	1
1	276	3913	1
1	278	1210	1
1	278	5716	1
1	282	2112	1
1	292	560	1
1	296	2112	0
1	298	2501	0
1	298	4305	0
1	307	9232	0
1	307	11034	0
1	314	3914	1
1	315	1211	1
1	330	6619	1
1	330	11124	1
1	334	1211	1
1	334	3915	1
1	334	9320	1
1	334	10222	1
1	336	1211	0
1	338	3879	0
1	338	6581	1
1	339	3914	1
1	355	5718	0
1	355	6619	0
1	356	4814	1
1	357	1286	1
1	373	5718	1
1	377	3012	1
1	377	3913	1
1	377	5716	1
1	381	1211	1
1	387	3913	0
1	387	5714	0
1	387	9319	1
1	393	1211	1
1	395	2112	0
1	397	3916	0
1	398	1997	0
1	399	1210	1
1	399	3012	0
1	410	3913	1
1	410	9319	1
1	411	1210	1
1	411	15628	0
1	412	3011	0
1	412	3913	0
1	412	6617	0
1	412	8420	0
1	412	11122	0
1	424	7517	1
1	424	12024	1
1	426	1209	1
1	426	7518	0
1	426	8420	0
1	426	9321	1
1	426	11124	0
1	426	12926	1
1	428	748	0
1	428	3452	1
1	428	5255	0
1	429	3913	1
1	429	6618	0
1	429	13827	0
1	429	14727	0
1	429	16530	0
1	433	2111	0
1	434	1210	1
1	434	2111	1
1	440	4814	0
1	453	5915	1
1	455	6618	0
1	455	7519	1
1	457	1211	1
1	458	3013	1
1	459	7032	1
1	467	3011	1
1	468	4815	0
1	468	9322	0
1	472	3914	0
1	473	11125	0
1	476	9193	1
1	476	11896	0
1	480	1210	1
1	483	4814	0
1	487	9537	0
1	487	11339	1
1	495	1210	1
1	495	3012	1
1	496	1210	1
1	496	3012	0
1	496	8419	0
1	500	1211	1
1	501	3013	0
1	511	2836	0
1	514	4814	0
1	522	3915	1
1	527	1210	0
1	532	2112	0
1	540	1210	1
2	3	1209	1
2	4	2110	1
2	12	3012	0
2	12	3912	0
2	20	3012	1
2	21	1209	1
2	35	2111	1
2	60	2111	0
2	60	3912	1
2	61	2110	1
2	66	3014	1
2	83	16534	0
2	87	7100	1
2	104	1013	0
2	110	3917	0
2	113	3013	0
2	114	1211	1
2	135	1209	1
2	135	2111	1
2	153	1212	0
2	159	10220	1
2	159	11121	1
2	160	1209	1
2	160	5716	1
2	180	1210	0
2	180	4814	0
2	180	5715	0
2	202	6618	0
2	211	1120	1
2	216	3427	0
2	218	2112	1
2	218	3616	1
2	224	5714	1
2	228	2112	0
2	245	3011	1
2	245	4815	0
2	245	6617	0
2	249	1209	1
2	256	3457	1
2	256	4359	1
2	258	3913	1
2	259	861	1
2	264	5716	0
2	285	2111	0
2	290	2213	0
2	293	1209	1
2	294	1209	1
2	295	1210	1
2	316	5718	1
2	323	3913	1
2	334	3913	0
2	334	6615	0
2	339	1210	0
2	340	5717	0
2	343	3012	1
2	344	1209	1
2	344	2111	1
2	355	6614	0
2	361	2111	0
2	374	3013	0
2	374	3914	0
2	376	5716	1
2	388	16528	1
2	388	17430	1
2	389	7518	1
2	389	9319	0
2	395	2110	0
2	395	3010	0
2	396	4814	1
2	396	5716	1
2	396	9321	0
2	396	12926	1
2	396	15629	1
2	399	3912	1
2	401	2111	1
2	416	4814	1
2	420	2112	0
2	424	2110	1
2	433	3913	1
2	435	2111	0
2	435	5714	0
2	435	6615	0
2	436	4813	1
2	439	6988	0
2	443	1210	1
2	443	3013	1
2	454	1209	1
2	454	2111	1
2	458	9317	1
2	458	11121	1
2	458	12023	0
2	460	2111	1
2	461	4814	1
2	461	5716	1
2	465	1209	0
2	467	3011	1
2	475	2112	1
2	475	5716	1
2	479	2111	0
2	482	2112	1
2	487	6617	0
2	487	14726	0
2	487	17429	0
2	499	1210	0
2	499	3013	0
2	500	4816	1
2	504	2111	1
2	505	1209	1
2	506	1209	0
2	506	3012	0
2	513	7516	0
2	521	2113	1
2	529	2110	0
2	529	7517	0
2	531	3011	0
2	531	5715	1
2	532	3012	0
2	534	3012	0
2	534	3914	0
2	536	6616	0
2	537	1210	1
2	553	3912	0
2	553	4813	0
2	561	2110	1
2	568	2110	0
2	568	3912	0
2	568	4813	1
2	569	1210	0
2	570	1108	0
2	576	2111	0
2	576	3010	0
3	8	1459	1
3	11	541	1
3	13	4283	1
3	14	4815	1
3	15	2111	1
3	25	3013	1
3	25	3914	1
3	25	4815	1
3	25	6618	1
3	25	10222	1
3	27	1210	1
3	34	1210	0
3	43	5717	0
3	43	6618	0
3	52	4831	1
3	58	4245	1
3	58	6047	1
3	58	7850	1
3	58	8751	1
3	66	519	1
3	71	2347	1
3	71	4150	1
3	72	1465	1
3	73	730	1
3	83	3307	1
3	83	5110	1
3	83	6010	1
3	83	9613	0
3	83	12318	1
3	83	15064	1
3	88	1315	1
3	88	2215	1
3	89	2225	1
3	89	5829	0
3	89	6731	0
3	98	3252	1
3	104	1851	1
3	111	1675	0
3	111	3478	0
3	116	1168	1
3	119	621	1
3	131	2137	1
3	131	4841	0
3	133	2274	1
3	133	4977	1
3	133	6782	1
3	137	1137	0
3	137	4741	1
3	137	9253	1
3	137	12191	1
3	137	16734	1
3	138	1159	1
3	140	3912	1
3	141	1641	0
3	142	2933	1
3	144	1209	1
3	144	2110	0
3	148	4815	0
3	154	3915	1
3	155	2111	0
3	155	5716	0
3	170	1209	1
3	170	6617	1
3	171	2111	0
3	171	3012	0
3	174	2110	1
3	174	3012	1
3	174	8497	1
3	178	1210	0
3	181	3915	1
3	182	1209	1
3	199	4837	0
3	199	5739	1
3	199	13965	0
3	199	17578	0
3	199	18479	0
3	199	19381	0
3	204	1213	1
3	207	1211	1
3	208	3922	1
3	211	3015	0
3	211	3920	0
3	223	2122	1
3	232	1219	1
3	232	3955	1
3	232	21155	1
3	233	4862	0
3	233	5764	0
3	233	9405	0
3	266	4827	1
3	266	10245	0
3	269	3065	0
3	269	3967	1
3	269	9432	0
3	301	3014	1
3	301	3930	1
3	301	17467	0
3	304	1209	1
3	306	3014	1
3	314	4853	1
3	314	5754	0
3	314	6656	0
3	316	10338	1
3	316	24753	1
3	318	2530	1
3	318	5317	1
3	321	2120	0
3	322	8385	0
3	322	10187	0
3	337	2128	1
3	340	945	0
3	340	1845	1
3	340	2747	0
3	340	10855	0
3	340	14458	1
3	341	1272	0
3	364	6614	0
3	364	12021	0
3	370	1209	1
3	371	2110	0
3	371	3912	0
3	372	3011	1
3	372	5714	0
3	375	3912	1
3	376	2111	0
3	377	3011	1
3	382	1209	0
3	382	5714	0
3	383	3011	0
3	383	8417	1
3	384	3912	1
3	393	3912	0
3	411	4813	0
3	411	7516	0
3	413	2110	0
3	414	7516	1
3	415	2110	1
3	422	3010	1
3	425	5713	1
3	425	9318	0
3	428	1209	1
3	428	3911	1
3	430	1208	0
3	436	1209	1
3	436	2110	1
3	436	3010	1
3	440	3009	1
3	450	1820	0
3	462	1910	0
4	5	1208	1
4	18	7288	1
4	18	9089	1
4	19	8419	0
4	24	1208	1
4	24	5716	1
4	25	5716	1
4	25	9320	1
4	25	11121	1
4	25	12023	1
4	25	19232	0
4	25	23739	1
4	35	1208	0
4	41	1846	0
4	41	5451	1
4	48	3049	0
4	52	1208	0
4	52	3913	0
4	53	2116	1
4	54	4814	0
4	59	3913	1
4	60	1581	1
4	60	7892	1
4	60	8793	0
4	60	10595	1
4	61	1209	0
4	61	3012	1
4	65	8419	1
4	65	12926	0
4	66	810	1
4	72	10221	0
4	73	2111	1
4	76	9319	0
4	76	13826	0
4	76	25542	0
4	76	34553	0
4	77	2110	1
4	89	3363	0
4	89	4264	1
4	95	5715	1
4	98	2235	0
4	100	2112	1
4	101	2910	1
4	101	11022	1
4	101	11923	1
4	102	1478	0
4	107	3014	0
4	113	8360	0
4	113	12866	0
4	118	5717	0
4	125	3914	1
4	132	1110	0
4	136	4424	0
4	136	6226	0
4	138	2112	1
4	138	5717	1
4	138	10227	0
4	141	2254	1
4	141	3157	1
4	143	2111	1
4	143	3915	1
4	144	3913	1
4	155	1211	0
4	159	2112	1
4	159	5716	0
4	159	6618	0
4	161	4607	1
4	161	5507	1
4	163	1211	1
4	163	3014	0
4	163	7520	1
4	163	9322	0
4	163	10223	0
4	164	3014	0
4	168	4437	1
4	170	3015	1
4	170	10225	1
4	182	2112	1
4	182	3914	1
4	189	4816	0
4	191	4815	0
4	191	6617	1
4	191	7519	0
4	192	7518	1
4	197	1210	1
4	207	2111	0
4	207	4814	0
4	207	10221	0
4	207	12925	1
4	207	14726	0
4	209	1210	0
4	210	3013	1
4	212	16525	0
4	212	21932	0
4	216	3913	0
4	217	3912	1
4	218	5715	0
4	219	2110	1
4	219	3012	1
4	219	4813	1
4	224	1210	1
4	226	890	1
4	229	4814	1
4	229	5716	1
4	230	2112	1
4	235	3012	0
4	235	4814	0
4	235	5715	0
4	237	3011	1
4	237	6616	1
4	239	1210	1
4	240	1121	0
4	240	2022	0
4	246	1210	1
4	247	2111	1
4	247	3012	0
4	247	9320	1
4	247	10221	1
4	255	3012	1
4	259	3013	0
4	259	3913	0
4	259	6616	0
4	265	3913	0
4	268	8416	1
4	268	9318	0
4	270	1971	1
4	270	8278	0
4	270	10080	1
4	273	2109	0
4	276	7454	1
4	285	2110	0
4	292	1979	0
4	298	2110	1
4	300	1210	0
4	300	2110	0
4	303	1210	0
4	308	1128	0
5	4	3011	1
5	4	6616	1
5	4	9321	1
5	5	2784	1
5	6	3011	0
5	6	4813	0
5	13	6616	1
5	13	10222	1
5	15	3912	0
5	17	4592	0
5	17	10899	0
5	36	2110	0
5	36	3011	1
5	47	7517	1
5	48	1209	1
5	49	1209	1
5	49	3011	1
5	51	5714	0
5	51	6616	0
5	61	1085	1
5	63	3012	0
5	63	4812	0
5	63	8420	0
5	64	1210	0
5	65	1209	0
5	65	2111	1
5	66	1209	1
5	66	9321	1
5	66	11124	1
5	68	8420	1
5	80	2111	1
5	80	3013	0
5	80	5717	0
5	82	1210	1
5	85	2111	1
5	100	2112	0
5	104	4815	0
5	104	5715	0
5	106	3913	0
5	106	5716	0
5	119	1260	1
5	120	3914	0
5	120	7519	0
5	125	4881	1
5	125	9388	1
5	128	1209	1
5	128	2110	1
5	144	1110	0
5	144	3814	0
5	145	1211	1
5	145	3014	0
5	146	5717	0
5	146	13826	0
5	153	1211	0
5	153	3915	0
5	159	2041	0
5	159	6546	1
5	159	12854	0
5	159	15558	0
5	159	17360	0
5	159	20963	0
5	159	22766	0
5	174	2486	0
5	177	1211	0
5	178	1211	1
5	180	1142	0
5	180	2043	0
5	186	5715	0
5	186	6616	0
5	187	1966	1
5	187	4670	0
5	187	9174	0
5	196	3013	1
5	197	2111	1
5	197	3914	1
5	199	4274	0
5	204	12925	1
5	204	14728	0
5	204	16530	0
5	205	1932	1
5	207	10223	0
5	207	11124	0
5	209	1136	0
5	215	1210	1
5	215	2111	1
5	216	7517	1
5	216	8419	0
5	216	12023	1
5	216	12923	0
5	216	13825	1
5	217	3013	0
5	221	3915	1
5	221	4815	0
5	226	3916	1
5	226	6619	1
5	235	1211	1
5	237	3914	0
5	239	2112	0
5	239	4815	1
5	239	5716	0
5	239	13826	0
5	243	3012	1
5	244	3014	0
5	258	3013	1
5	260	5716	1
5	261	1211	0
5	280	2111	0
5	287	1212	1
5	287	2114	1
5	288	3917	0
5	288	5718	0
5	288	12926	1
5	291	2111	1
5	296	1212	1
5	309	6620	0
5	309	11126	0
5	310	1539	0
5	310	2440	0
5	316	1212	1
5	327	2112	0
5	329	12024	1
5	333	2112	0
5	333	4815	0
5	338	1211	0
5	338	5716	0
5	339	5716	0
5	339	7518	0
5	339	13827	0
5	339	14728	0
5	345	974	1
5	352	11120	0
5	352	12022	0
5	353	1210	0
5	354	1211	1
5	357	2111	1
5	366	2112	0
5	378	2111	1
5	378	4814	0
5	379	2112	1
6	5	3914	1
6	8	1209	1
6	9	1209	0
6	19	2111	1
6	19	4814	1
6	19	6616	1
6	19	7518	1
6	20	5928	1
6	21	3012	0
6	26	3012	1
6	29	3012	1
6	31	1209	1
6	32	3012	1
6	32	7518	1
6	36	1209	0
6	39	7518	1
6	49	15921	1
6	49	16821	1
6	50	2417	1
6	50	5120	1
6	63	2105	0
6	63	3006	1
6	63	3907	1
6	63	6610	1
6	63	7512	1
6	63	9314	1
6	63	16525	0
6	63	17427	1
6	65	3184	1
6	65	4084	1
6	65	8590	1
6	66	9015	1
6	67	1083	1
6	67	1985	1
6	68	2870	1
6	80	671	1
6	82	1547	0
6	83	10585	0
6	84	1612	1
6	85	7947	1
6	88	826	1
6	95	1310	1
6	95	2211	1
6	98	2117	1
6	99	5717	0
6	99	8422	0
6	100	11124	0
6	100	12926	0
6	100	14729	1
6	109	3726	0
6	109	9134	1
6	109	10937	0
6	110	1210	1
6	114	1211	1
6	114	2111	0
6	120	3012	1
6	122	1210	1
6	122	4816	1
6	122	5717	1
6	122	9324	1
6	123	2112	0
6	123	8421	1
6	123	17434	0
6	126	8452	1
6	127	2112	1
6	129	2111	1
6	140	1212	1
6	140	2113	1
6	140	4972	1
6	149	2113	0
6	149	3916	1
6	150	859	0
6	150	2662	1
6	155	1211	1
6	158	615	1
6	158	3319	1
6	160	1212	1
6	161	1869	1
6	161	10882	1
6	161	11783	1
6	168	1237	0
6	168	4842	0
6	168	5743	1
6	169	1735	0
6	170	3013	1
6	177	1905	1
6	179	1416	0
6	181	2111	1
6	186	5717	1
6	188	3915	0
6	188	6617	1
6	188	7519	0
6	197	1212	1
6	198	1211	1
6	202	3012	0
6	207	6616	1
6	221	3789	1
6	221	4691	1
6	224	3913	1
6	224	11124	1
6	225	3913	1
6	227	4816	1
6	231	1211	0
6	235	6618	0
6	239	1210	1
6	239	12922	0
6	239	13823	1
6	239	16527	0
6	243	4815	1
6	243	6617	1
6	244	9321	0
6	247	2112	0
6	248	2111	1
6	248	4814	1
6	250	2111	1
6	251	7516	1
6	251	12021	0
6	252	17428	0
6	254	18331	0
6	254	21034	0
6	256	515	0
6	256	1416	0
6	259	12021	1
6	259	13823	1
6	262	11120	0
6	263	2111	0
6	265	3913	1
6	265	4815	1
6	265	7518	0
6	268	5717	1
6	268	8418	1
6	268	10220	0
6	268	15628	0
6	268	26439	0
6	275	2112	0
6	277	1210	0
6	277	4815	0
6	280	5715	1
6	282	5713	0
6	283	3011	1
6	284	8417	0
6	284	9317	1
6	285	4812	1
6	291	1208	0
6	292	15623	1
6	292	19227	1
6	292	22832	0
6	295	3912	1
6	295	12020	0
6	295	13824	0
6	295	14723	0
6	297	1208	0
6	297	6615	1
6	297	7518	0
6	297	10222	0
6	297	11122	0
6	298	1208	0
6	298	6616	0
6	298	7516	0
6	299	5715	1
6	299	8418	1
6	299	11120	1
6	299	12922	0
6	300	3011	0
6	300	4814	0
6	301	4814	0
6	302	5716	1
6	303	2110	0
6	303	6615	1
6	303	7517	1
6	303	12020	1
6	303	13822	1
6	307	1209	1
6	309	1207	0
6	309	2110	0
6	309	3912	0
6	309	7514	0
6	310	1207	1
6	313	2112	0
6	317	5714	1
6	317	6614	1
6	317	7515	1
6	322	1208	1
6	325	1209	0
6	325	3910	1
6	325	5712	0
6	330	4812	1
6	332	1209	0
6	335	4812	1
6	336	1207	0
6	347	1209	0
7	1	3911	1
7	1	6614	1
7	25	3911	1
7	27	1209	1
7	27	4812	1
7	27	5714	1
7	31	2109	1
7	31	3010	1
7	33	1209	1
7	33	3010	1
7	34	2109	1
7	37	3010	1
7	41	1209	0
7	41	8416	0
7	41	9472	0
7	43	5714	0
7	44	3911	1
7	45	3911	1
7	45	11121	0
7	45	14726	1
7	50	2109	1
7	53	4812	1
7	56	3011	1
7	57	2110	1
7	59	1208	1
7	61	3010	1
7	61	7516	1
7	63	1208	1
7	64	2110	1
7	64	3010	1
7	64	3912	0
7	71	3011	1
7	71	7516	0
7	71	17428	1
7	71	23736	0
7	72	3620	0
7	73	1208	1
7	74	3010	1
7	74	6615	0
7	74	19231	0
7	74	22835	0
7	75	1209	0
7	75	2110	1
7	75	3010	0
7	75	4813	1
7	75	11121	1
7	77	5714	1
7	77	9318	1
7	77	16526	1
7	77	20133	1
7	77	24637	1
7	77	26439	0
7	82	4814	1
7	83	2110	0
7	83	3012	0
7	90	1209	1
7	90	3912	1
7	97	2111	1
7	98	2110	0
7	98	9319	0
7	99	12023	1
7	106	3012	1
7	111	1210	1
7	111	7517	0
7	111	15627	0
7	111	16527	0
7	114	2111	1
7	114	3012	1
7	120	1209	1
7	120	10220	1
7	120	11121	0
7	136	9321	1
7	145	2111	1
7	147	2111	1
7	147	4815	1
7	147	6617	1
7	148	3914	0
7	148	6617	0
7	157	2112	0
7	157	5715	0
7	160	2112	0
7	173	1210	1
7	174	3913	1
7	175	3198	0
7	175	12208	0
7	177	2112	1
7	182	2110	1
7	187	3011	0
7	190	2111	1
7	191	1208	0
7	191	7517	0
7	191	10221	0
7	210	2112	0
7	213	2111	0
7	214	3912	0
7	214	4812	0
7	216	4812	1
7	218	1209	0
7	218	2110	0
7	224	3011	0
7	226	2110	0
7	227	1208	0
7	227	7514	0
7	233	917	0
7	233	3620	0
7	234	2109	1
7	235	3010	0
7	236	2109	0
7	238	1208	0
7	240	3010	0
7	244	1208	1
7	245	1208	1
7	245	2109	1
8	3	2109	1
8	3	8416	0
8	4	1208	0
8	7	17427	0
8	7	18328	1
8	7	20131	0
8	13	3911	1
8	13	4812	1
8	39	2109	1
8	39	3010	1
8	48	2109	1
8	48	3911	1
8	48	6614	0
8	58	1208	1
8	61	1208	0
8	70	3011	1
8	77	1208	1
8	85	3912	1
8	85	5714	1
8	92	3911	1
8	94	1208	0
8	96	2110	1
8	96	3911	0
8	99	3010	1
8	99	3911	1
8	99	4812	1
8	105	1208	1
8	105	4812	1
8	105	7517	1
8	105	8418	1
8	108	2109	1
8	108	4813	1
8	109	1208	1
8	112	3912	0
8	113	1208	1
8	113	9317	1
8	117	1208	1
8	119	3913	1
8	119	5715	1
8	119	8416	1
8	119	11121	1
8	119	13824	1
8	121	4814	1
8	121	17428	1
8	121	19229	0
8	121	30943	1
8	121	32747	0
8	123	4814	1
8	125	1209	1
8	125	2111	1
8	125	3011	1
8	127	3925	0
8	128	1209	0
8	133	1209	0
8	138	2110	1
8	144	1209	0
8	144	2110	0
8	145	2110	1
8	146	3912	1
8	147	5713	0
8	149	1209	1
8	149	4813	1
8	149	6616	0
8	149	8417	0
8	155	4813	0
8	159	1210	1
8	160	2111	1
8	160	3011	1
8	160	3912	1
8	163	3913	0
8	163	8417	1
8	167	2110	1
8	167	4813	0
8	173	1209	1
8	179	1210	0
8	182	3242	0
8	182	14055	0
8	182	18562	1
8	182	22166	0
8	182	23067	0
8	182	25771	0
8	184	2110	1
8	186	2304	0
8	186	9512	0
8	186	14921	1
8	186	20330	0
8	191	5715	1
8	191	9318	0
8	191	11121	0
8	192	2795	0
8	196	1210	1
8	198	4213	1
8	199	4661	0
8	199	12771	1
8	206	9320	1
8	206	10221	1
8	207	3913	0
8	208	1209	0
8	209	1209	0
8	209	8418	0
8	209	12925	1
8	209	20135	0
8	234	3913	0
8	236	3011	1
8	238	1210	1
8	244	1209	0
8	245	1209	0
8	247	3746	1
8	247	6450	0
8	247	11857	0
8	247	13658	0
8	248	1211	1
8	258	1210	1
8	263	4815	0
8	265	2112	0
8	267	5275	0
8	271	3013	0
8	275	5717	1
8	275	9322	0
8	276	6618	0
8	280	3915	0
8	280	4817	0
8	284	3012	0

## Sheet: AML470_Open_loop_expt_20210721
Folder index	worm track index	Frame number of stim (within worm track)	Worm reversed (1) or not (0)?
1	8	3915	1
1	8	10228	1
1	8	11129	1
1	8	12030	1
1	8	13834	1
1	8	15640	0
1	9	938	1
1	14	6619	1
1	14	9326	1
1	14	11129	1
1	14	12933	1
1	14	13835	1
1	14	17446	1
1	14	18347	1
1	14	22855	1
1	15	2432	0
1	15	4237	0
1	15	5140	0
1	15	7845	0
1	16	12450	0
1	16	14251	1
1	19	6759	1
1	20	939	1
1	20	7254	1
1	21	1212	1
1	56	2113	0
1	57	3843	1
1	59	6072	1
1	76	6620	0
1	80	2947	1
1	80	7456	0
1	80	8357	0
1	80	11064	1
1	81	1212	0
1	87	1046	1
1	88	1355	0
1	88	9468	0
1	88	11270	0
1	88	13072	0
1	88	13974	1
1	92	505	1
1	94	10500	0
1	96	1570	1
1	101	8149	0
1	101	9953	1
1	101	10855	0
1	124	5829	1
1	124	7632	1
1	124	10336	1
1	124	11238	1
1	135	8577	1
1	135	10379	1
1	136	2397	0
1	136	5098	0
1	137	1391	1
1	149	2208	1
1	149	7617	0
1	149	9420	1
1	169	6719	1
1	191	8554	1
1	201	1532	1
1	202	2564	1
1	206	3635	0
1	206	4535	0
1	214	2140	0
1	214	3944	1
1	214	6648	1
1	214	12957	0
1	217	1299	0
1	235	3530	1
1	242	985	1
1	244	3658	1
1	250	3470	1
1	254	2750	0
1	268	3378	1
1	268	6083	1
1	268	6986	1
1	268	8788	1
1	275	2037	1
1	284	8984	1
1	286	3012	0
1	288	2740	0
1	288	3642	0
1	304	4316	0
1	306	1942	1
1	317	25626	0
1	318	2868	1
1	318	13689	1
1	319	2824	1
1	320	2803	0
1	329	4103	0
1	329	5906	0
1	329	8611	0
1	331	6195	0
1	331	13409	0
1	332	2551	0
1	334	1980	1
1	359	4002	1
1	359	6706	1
1	359	7608	0
1	359	10313	1
1	359	21137	1
1	365	2243	1
1	365	4948	1
1	365	6750	0
1	370	1130	0
1	371	2118	0
1	379	7526	0
1	389	5351	0
1	389	8057	1
1	389	8958	0
1	389	9859	0
1	389	14368	1
1	390	24222	0
1	390	27829	0
1	390	28730	1
1	394	11931	1
1	397	2644	1
1	418	2582	1
1	418	3484	0
1	431	2110	0
1	431	3915	0
1	434	8111	1
1	434	11719	1
1	437	2013	1
1	451	12869	0
1	453	7367	1
1	468	3295	1
1	468	5999	0
1	469	4328	1
1	469	6133	1
1	470	4258	0
1	470	6061	0
1	475	4467	0
1	475	6272	0
1	475	11685	0
1	477	6920	0
1	481	14984	0
1	481	15885	1
1	481	16786	1
1	482	3526	1
1	492	3673	1
1	493	11576	1
1	493	16086	0
1	501	3351	0
1	502	10719	1
1	503	1716	0
1	516	929	1
1	521	9256	1
1	521	11962	1
1	524	2302	1
1	526	1667	0
1	527	778	1
1	546	1030	0
1	550	4110	0
1	568	3251	1
1	574	2506	1
1	576	2982	1
1	576	6588	1
1	576	10195	1
1	577	7571	1
1	584	3909	0
1	595	733	0
1	597	1256	1
1	597	9375	1
1	597	11178	1
1	599	1359	0
1	599	5868	0
1	601	6014	0
1	601	8718	0
1	601	13227	1
1	602	4026	0
1	607	1213	0
1	631	7141	1
1	635	2360	0
1	636	515	0
1	637	1297	0
1	639	1069	1
1	642	720	0
1	650	3923	1
1	652	2731	0
1	652	7240	0
1	669	3017	0
1	669	5722	0
1	669	7526	0
1	679	1214	1
1	679	3017	1
1	682	2117	1
1	684	4046	0
1	684	4949	0
1	685	2117	1
1	696	1273	1
1	696	3979	1
1	704	2129	0
2	10	3911	0
2	13	1208	1
2	13	2109	1
2	23	1208	1
2	55	4816	1
2	55	11124	1
2	59	4815	1
2	60	1209	1
2	61	3851	1
2	70	2037	0
2	70	5642	0
2	70	9247	0
2	78	3913	1
2	78	5715	1
2	78	8418	1
2	91	1212	1
2	99	1122	1
2	103	4815	1
2	103	5717	1
2	103	14732	0
2	112	6620	1
2	113	7412	0
2	115	1212	1
2	115	3915	1
2	115	9324	0
2	117	3842	0
2	117	4744	0
2	142	6622	0
2	157	3914	0
2	164	5718	1
2	164	10229	1
2	164	11129	1
2	164	21944	0
2	166	2114	1
2	166	4821	1
2	171	2114	0
2	171	4822	0
2	175	2114	0
2	187	3017	1
2	187	5721	1
2	187	7525	1
2	187	8426	0
2	187	9329	1
2	193	3016	0
2	198	2115	1
2	202	2115	1
3	2	1209	1
3	2	3913	1
3	6	2110	1
3	6	7517	1
3	6	9320	1
3	18	1209	1
3	25	7517	1
3	28	2110	0
3	30	3913	0
3	34	1209	1
3	34	3012	1
3	34	4814	1
3	34	13829	1
3	37	4907	0
3	37	8514	1
3	37	9416	0
3	37	21143	0
3	42	924	1
3	42	1826	1
3	43	1629	1
3	55	2110	1
3	55	3012	1
3	61	1209	0
3	61	3011	0
3	61	3913	1
3	65	4363	1
3	66	2916	1
3	71	3011	1
3	71	3913	1
3	71	5716	1
3	75	1211	1
3	79	1210	1
3	82	6620	1
3	82	15634	0
3	82	16536	0
3	82	18339	0
3	82	21043	0
3	82	22847	0
3	83	13251	1
3	83	19560	1
3	85	1210	1
3	86	2112	1
3	91	2113	1
3	99	4817	0
3	100	6620	0
3	100	13832	0
3	100	14734	0
3	100	16537	0
3	107	3914	1
3	108	725	1
3	108	1625	1
3	112	3013	1
3	115	1210	1
3	122	4816	1
3	123	2919	1
3	125	4819	1
3	126	1210	1
3	127	1210	1
3	128	3915	1
3	128	4816	1
3	129	2112	0
3	129	6620	1
3	131	808	1
3	131	1710	1
3	136	3918	1
3	136	4819	0
3	136	6622	1
3	136	10228	1
3	138	2059	0
3	140	1213	1
3	143	2113	1
3	147	2114	1
3	152	1214	1
3	155	7401	0
3	156	3683	0
3	158	1212	1
3	163	1214	1
3	163	3019	1
3	163	3920	1
3	164	3016	1
3	166	1373	1
3	167	11132	1
3	167	13837	1
3	172	1215	1
3	172	16541	1
3	172	25561	1
3	172	26461	1
3	172	28264	1
3	178	1213	1
3	179	5680	0
3	179	6004	0
3	194	2115	0
3	194	4819	0
3	195	2533	0
3	201	2116	1
3	206	6622	0
3	206	18341	1
3	207	4817	0
3	212	2115	1
3	213	2115	1
3	213	4819	1
3	214	1414	1
3	214	2314	1
3	214	4118	1
3	221	3017	1
3	221	3919	0
3	223	1213	1
3	223	2115	1
3	228	3016	1
3	228	4819	0
3	228	5719	0
3	228	9329	0
3	228	12936	1
3	231	1213	1
3	234	1214	0
3	234	7529	0
3	234	10234	0
3	235	7249	0
3	237	1214	1
3	237	5722	1
3	237	7524	1
3	240	3915	1
3	242	4820	0
3	242	15638	0
3	243	4819	1
3	243	5720	0
3	243	7524	1
3	245	1212	1
3	247	3917	1
3	247	8425	0
3	247	12932	0
3	247	15639	1
3	247	19246	1
3	247	21953	0
3	247	26462	1
3	247	29166	0
3	252	3918	1
3	252	4821	0
3	253	1523	0
3	256	7525	1
3	256	12936	1
3	259	3017	1
3	261	1215	1
3	261	3921	1
3	264	7529	0
3	264	13841	0
3	265	8593	0
3	265	10397	0
3	266	612	0
3	270	1216	1
3	271	1215	1
3	271	6627	0
3	271	12938	0
3	271	14743	0
3	273	12941	1
3	273	15646	1
3	275	7526	0
3	275	11135	0
3	276	4822	1
3	280	1563	1
3	290	9333	1
3	293	1215	1
3	293	5725	0
3	293	6628	0
3	293	16543	0
3	293	17446	0
3	293	20150	0
3	293	21052	0
3	298	2118	1
3	302	7522	1
3	308	1216	0
3	308	2119	0
3	308	3923	0
3	308	8429	0
3	315	2118	0
3	315	3019	0
3	318	1217	1
3	322	3921	1
3	325	2118	1
3	326	2116	1
3	326	4819	0
3	335	1215	1
3	338	9330	1
3	345	5721	1
3	347	5721	1
3	351	6624	0
3	356	3019	1
3	358	3019	0
3	358	4822	0
3	366	2116	0
3	366	3018	0
3	367	3017	1
3	367	3919	1
3	368	1215	0
3	368	3018	1
4	2	1209	1
4	2	3011	1
4	2	8423	0
4	10	1209	1
4	12	2705	1
4	12	10821	1
4	13	3008	1
4	15	4568	0
4	15	9080	0
4	15	15393	1
4	15	16297	1
4	24	1209	1
4	26	4815	1
4	29	1209	1
4	39	3011	1
4	43	6179	1
4	44	9324	1
4	45	8423	1
4	63	2111	1
4	77	3013	1
4	82	1209	0
4	91	1210	1
4	92	16539	1
4	92	25557	1
4	92	33677	1
4	92	41791	1
4	98	9324	1
4	98	10224	1
4	105	5252	1
4	105	23285	1
4	105	27795	1
4	105	28697	1
4	105	36813	1
4	125	1210	0
4	130	1211	1
4	131	1211	1
4	134	5210	1
4	134	6111	1
4	135	4391	1
4	143	3915	1
4	159	1213	1
4	165	3017	1
4	165	3918	1
4	169	1213	1
4	169	3016	1
4	170	964	0
4	178	794	1
4	188	1214	0
4	188	2116	0
4	193	1214	1
4	197	2114	1
4	199	1918	1
4	199	3721	1
4	199	4623	0
4	199	10033	1
4	200	2467	1
4	201	8910	1
4	201	12519	0
4	201	15225	0
4	207	6621	1
4	207	9327	1
4	207	10228	1
4	210	2819	0
4	214	3283	0
4	228	2116	1
4	230	6743	1
4	239	12934	1
4	245	1215	0
4	245	3919	0
4	261	1217	1
4	265	4821	0
4	269	5724	1
4	279	7525	1
4	286	2115	1
4	289	2115	1
4	295	2116	0
4	295	3921	0
4	307	706	1
4	311	3020	1
4	313	2052	0
4	316	831	0
4	323	4822	1
4	323	5724	0
4	323	11135	0
4	323	13840	0
4	324	3018	1
4	325	1217	1
4	325	3019	1
4	328	4822	0
4	328	6625	0
4	333	2117	1
4	333	3020	1
4	333	5724	1
4	334	1725	0
4	334	3528	0
4	338	3919	0
4	341	2117	0
4	345	2269	1
4	345	4072	0
4	345	4975	0
4	345	7681	0
4	349	1216	0
4	349	7526	1
4	349	9331	1
4	350	6631	0
4	350	10238	0
4	355	11139	1
4	374	1217	0
4	374	6632	1
4	379	1218	0
4	381	11146	1
4	381	12049	0
4	385	1217	1
4	385	3023	0
4	385	3925	1
4	385	11142	0
4	385	12948	0
4	388	3926	0
4	388	10238	0
4	400	3023	1
4	406	3022	1
4	438	2120	1
4	442	2118	0
5	1	19234	1
5	1	21991	1
5	1	23741	1
5	5	2111	1
5	5	4815	1
5	6	2111	1
5	7	9322	1
5	9	4815	1
5	14	6618	1
5	14	8421	1
5	20	1210	0
5	20	5717	0
5	29	3913	1
5	29	7520	1
5	38	2111	1
5	38	3013	1
5	39	1210	0
5	45	1210	1
5	45	2112	1
5	52	3065	1
5	62	2110	1
5	71	5715	0
5	71	13826	0
5	71	21035	0
5	73	3014	0
5	91	3014	1
5	93	1210	1
5	109	3914	0
5	109	7520	1
5	122	2111	0
5	125	4813	1
5	125	7517	0
5	132	1209	0
5	138	3914	1
5	138	5716	1
5	138	14729	0
5	138	21942	1
5	138	26448	0
5	138	30955	0
5	138	35461	0
5	139	3013	1
5	139	3914	1
5	159	4814	1
5	159	5715	0
5	159	8419	1
5	159	9321	0
5	160	1210	1
5	161	3914	1
5	161	4815	0
5	161	6617	0
5	161	7520	0
5	161	9322	1
5	161	10224	0
5	167	1211	0
5	167	6619	0
5	167	7520	0
5	168	1211	0
5	168	3013	1
5	168	8422	0
5	172	1210	1
5	177	6057	1
5	177	6956	1
5	177	8760	1
5	178	3013	1
5	178	13826	1
5	178	20135	1
5	178	27348	0
5	181	1209	0
5	193	1212	1
5	195	953	1
5	199	2109	1
5	199	4815	0
5	203	1209	1
5	203	2112	1
5	215	3914	1
5	215	5715	1
5	217	1210	0
5	217	3012	1
5	217	5715	0
5	217	6616	0
5	217	7518	0
5	217	9321	0
5	231	2114	1
5	232	1212	0
5	232	4816	0
5	232	6618	0
5	232	9321	0
5	232	14728	0
5	233	3913	1
5	234	3105	0
5	234	4909	1
5	238	1211	1
5	238	3013	1
5	243	9321	0
5	243	12926	0
5	244	5559	0
5	244	6462	0
5	249	3914	1
5	249	8420	0
5	251	3014	0
5	253	2113	0
5	260	4814	1
5	260	5715	1
5	260	7519	1
5	261	6616	0
5	266	4815	0
5	273	1209	0
6	1	1209	1
6	7	1209	1
6	7	1506	1
6	12	1209	0
6	18	11123	1
6	21	7064	1
6	21	9767	1
6	21	10669	1
6	21	11570	1
6	21	13373	1
6	21	15177	1
6	21	17882	1
6	28	3913	1
6	28	5715	1
6	28	6617	1
6	28	12024	1
6	30	2110	0
6	30	4813	0
6	30	6617	0
6	32	3913	1
6	32	7517	1
6	34	1209	1
6	35	4813	1
6	39	13826	0
6	40	1210	1
6	45	3913	1
6	46	2111	0
6	51	2112	1
6	51	3013	1
6	56	2112	1
6	61	3013	1
6	63	3013	1
6	64	3013	1
6	79	1210	1
6	79	3014	1
6	90	6620	1
6	91	961	1
6	91	3665	1
6	94	2113	1
6	97	1210	1
6	103	2113	1
6	103	3014	1
6	115	1212	1
6	115	2113	1
6	116	2113	1
6	121	1212	1
6	121	4817	1
6	121	5720	0
6	124	2112	0
6	126	3015	1
6	134	2111	1
6	136	3915	1
6	137	1213	1
6	140	1211	1
6	140	4816	1
6	145	3915	1
6	145	9321	1
6	145	10221	1
6	145	19237	1
6	146	1210	0
6	146	5719	0
6	148	3014	0
6	148	5719	1
6	151	1212	1
6	151	3917	1
6	151	4818	1
6	155	4816	1
6	156	3014	1
6	164	2111	1
6	178	2114	1
6	181	608	1
6	191	3915	1
6	195	3913	1
6	204	2113	1
6	212	3013	0
6	213	14375	1
6	213	15277	1
6	214	2112	1
6	217	1211	0
6	217	2113	0
6	217	11126	0
6	217	15631	0
6	221	13831	1
6	236	2113	1
6	236	3915	0
6	236	6618	1
6	236	8420	1
6	238	1800	1
6	239	1210	1
6	239	7520	1
6	246	3015	1
6	248	2112	0
6	250	8423	1
6	252	1212	1
6	260	2114	1
6	260	3016	0
6	260	5719	1
6	260	8424	1
6	260	10227	1
6	261	5718	0
6	263	2006	0
6	263	6513	0
6	263	8317	0
6	264	5362	1
6	264	9868	0
6	264	14376	1
6	264	18884	1
6	266	1212	1
6	267	1213	1
6	267	4818	1
6	267	5720	1
6	269	2713	0
6	269	4518	1
6	284	1612	1
6	287	1213	1
6	305	6620	1
6	305	8424	1
6	305	11127	1
6	310	3915	1
6	310	5717	1
6	310	7521	0
6	310	11125	0
6	314	3014	1
6	314	3915	0
6	314	5719	1
6	317	1213	0
6	318	3915	1
6	318	4818	1
6	318	7521	0
6	318	8421	1
6	318	9321	1
6	319	1210	1
6	319	8421	0
6	319	9323	0
6	319	10224	0
6	319	11125	1
6	319	14732	0
6	321	3917	1
6	321	9323	1
6	322	2115	0
6	322	4819	1
6	329	3014	0
6	329	3914	1
6	334	4816	1
6	335	2113	0
6	341	1858	0
6	347	2113	0
6	347	8423	0
6	347	11127	0
6	348	4819	1
6	348	6623	1
6	353	1212	1
6	353	3915	1
6	353	4816	1
6	354	1213	1
6	359	2114	0
6	359	5719	0
6	359	8425	0
6	359	11130	0
6	359	12030	0
6	359	14735	0
6	359	18342	0
6	370	5717	1
6	370	7518	1
6	373	1210	0
6	374	3014	0
6	378	3916	1
6	378	12028	1
6	383	1211	1
6	383	3014	1
6	388	6622	1
6	388	9325	1
6	388	10228	0
6	389	3912	1
6	389	11126	1
6	394	3915	1
6	401	3016	1
6	402	1212	0
6	403	4818	1
6	406	4816	1
6	410	3916	0
6	410	4817	0
6	421	2114	1
7	9	2112	1
7	15	2022	1
7	27	953	1
7	47	1210	1
7	47	3914	1
7	47	4816	1
7	50	4816	0
7	53	1210	1
7	54	1210	1
7	60	6045	1
7	62	1681	1
7	62	3484	1
7	62	4385	1
7	64	1447	1
7	67	3083	1
7	67	3984	1
7	67	5787	1
7	67	11194	0
7	70	7637	0
7	70	18453	0
7	78	2468	0
7	81	914	1
7	81	2716	0
7	104	4120	1
7	112	3038	1
7	115	7594	0
7	116	1906	1
7	119	594	1
7	119	6903	1
7	120	6449	0
7	121	8278	0
7	124	3086	0
7	132	768	1
7	132	6175	1
7	132	7076	1
7	132	20606	1
7	132	27815	0
7	132	28716	1
7	132	35037	1
7	132	36841	0
7	134	4817	0
7	146	4040	0
7	147	4941	0
7	150	7795	0
7	150	10498	0
7	157	2111	1
7	157	3012	1
7	160	710	1
7	162	6620	1
7	170	6763	0
7	173	2112	1
7	206	6905	1
7	208	1210	0
7	209	2113	0
7	209	3014	0
7	209	3916	0
7	210	5774	0
7	211	1587	1
7	211	6094	1
7	211	7896	0
7	213	1667	1
7	213	4370	1
7	213	5271	0
7	217	14732	1
7	221	5070	1
7	225	999	0
7	225	4607	0
7	234	14766	1
7	234	19272	1
7	236	1211	1
7	236	2112	1
7	237	3914	1
7	244	7525	1
7	246	4819	0
7	247	1214	0
7	248	3014	1
7	248	8447	0
7	248	10249	1
7	249	2111	0
7	250	4816	0
7	265	1211	0
7	266	4822	0
7	272	2114	0
7	272	3014	0
7	276	1211	1
7	277	1210	1
7	279	6620	0
7	317	4817	1
7	319	5715	1
7	319	21065	1
7	319	23790	1
7	333	13682	0
7	336	5716	0
7	337	4814	1
7	343	1210	1
7	343	3012	0
7	344	3013	1
7	345	1211	1
7	345	5716	1
7	345	6617	0
7	345	12958	1
7	345	13860	1
7	345	17471	0
7	345	20183	0
7	353	9219	0
7	353	11931	0
7	353	12852	0
7	358	1211	0
7	358	3014	0
7	365	1436	0
7	368	2112	1
7	371	5733	1
7	371	9343	0
7	379	1210	1
7	385	1211	1
7	385	10240	1
7	386	1211	0
7	388	3924	1
7	394	1221	1
7	398	1216	0
7	398	3017	1
7	408	1220	1
7	411	3022	0
7	413	6694	0
7	413	14827	0
7	417	11190	0
7	424	11159	1
7	424	12975	0
7	428	2121	0
7	429	1217	0
7	429	2123	0
7	431	10249	0
7	435	3930	0
7	438	2123	0
7	453	2118	1
7	453	8442	1
7	453	9361	1
7	456	4337	1
7	457	1215	1
7	458	3937	1
7	458	4842	1
7	458	7547	1
7	461	4830	1
7	467	4847	0
7	475	1220	1
7	478	1232	1
8	14	10223	1
8	14	13827	1
8	14	16529	0
8	15	13827	0
8	29	5303	1
8	30	1209	0
8	32	7518	1
8	32	9322	1
8	37	2109	1
8	37	5715	1
8	41	9318	0
8	58	2111	1
8	58	9320	1
8	58	11123	1
8	58	16532	1
8	58	20137	0
8	58	21939	1
8	68	2112	1
8	75	1210	1
8	87	2114	1
8	93	14735	0
8	93	15638	0
8	93	19242	0
8	93	30963	0
8	96	1213	0
8	99	6621	1
8	99	10226	1
8	99	12030	1
8	100	2115	0
8	101	1211	1
8	109	1212	1
8	113	4818	0
8	113	12031	1
8	113	12932	0
8	120	3788	0
8	141	1054	0
8	141	3759	0
8	141	5561	1
8	141	8265	0
8	141	15478	0
8	157	3017	0
8	158	2116	0
8	160	1213	1
8	160	2115	1
8	164	2114	0
8	164	3916	1
8	165	1213	0
8	165	3959	0
8	166	9367	0
8	167	883	0
8	167	2687	0
8	175	7857	0
8	175	8756	0
8	182	4824	0
8	182	6627	1
8	185	1215	1
8	185	6623	1
8	186	5721	0
8	186	7523	0
8	186	13832	1
8	193	2118	1
8	208	3920	0
8	211	1215	0

## Sheet: AML470_Open_loop_expt_20210723
Folder index	worm track index	Frame number of stim (within worm track)	Worm reversed (1) or not (0)?
1	1	1208	0
1	3	1208	1
1	3	3010	1
1	3	7518	1
1	4	1208	0
1	4	5715	0
1	4	7518	0
1	4	12033	0
1	22	10222	0
1	23	2339	1
1	25	3096	0
1	25	13052	0
1	34	7518	1
1	34	8418	1
1	34	12033	0
1	40	3010	1
1	54	12942	1
1	55	3003	1
1	60	6617	1
1	61	6617	1
1	62	5075	1
1	62	5978	1
1	65	1209	0
1	75	6617	1
1	75	19302	0
1	75	32055	0
1	75	34769	0
1	78	3013	1
1	103	9375	1
1	140	5788	0
1	140	8495	0
1	140	9397	0
1	140	13006	0
1	142	3985	1
1	142	5801	0
1	143	7617	0
1	150	1009	0
1	152	2112	0
1	152	3013	0
1	153	1879	0
1	156	2116	1
1	156	3042	0
1	157	930	0
1	159	7561	0
1	164	3030	0
1	164	10322	0
1	176	11278	0
1	177	6677	0
1	177	12132	0
1	184	1210	0
1	194	3908	1
2	5	2111	1
2	10	661	0
2	24	3914	1
2	33	3914	1
2	41	3914	0
2	41	4815	0
2	41	6617	0
2	41	10224	0
2	43	2111	1
2	46	1210	1
2	46	2111	1
2	46	3013	1
2	56	1210	0
2	56	3914	0
2	77	2111	0
2	94	2136	1
2	95	1390	1
2	112	3994	0
2	112	9400	0
2	119	6305	0
2	120	3137	1
2	121	613	1
2	121	2167	1
2	121	3316	1
2	121	4218	1
2	121	9628	1
2	122	6643	1
2	123	5023	1
2	127	1018	1
2	127	3725	1
2	127	10036	1
2	127	13643	1
2	141	3014	1
2	147	2114	0
2	147	3916	0
2	149	4816	0
2	149	5717	0
2	149	7520	0
2	149	9322	0
2	149	11126	0
2	149	12030	0
2	149	17433	0
2	149	20139	0
2	157	5890	1
2	163	638	1
2	163	2441	0
2	176	1213	1
2	177	2113	1
2	200	1212	1
2	201	1327	1
2	202	4327	1
2	212	2113	0
2	218	2113	0
2	227	2113	1
2	231	9646	1
2	231	10547	1
2	231	11449	1
2	235	3917	0
2	235	9326	0
2	235	14736	0
2	237	1213	1
2	239	9327	0
2	240	3914	0
2	250	3014	0
2	251	5720	1
2	251	9327	1
2	255	2030	1
2	258	1212	1
2	259	3016	0
2	260	10226	0
2	262	2112	1
2	264	519	0
2	284	2111	1
2	287	2251	0
2	295	1212	0
2	299	3013	1
2	327	2115	1
2	327	3015	1
2	337	2113	0
2	339	2113	1
2	339	3917	1
2	339	5718	0
2	339	7520	0
2	342	1212	1
2	348	3014	0
2	363	7402	1
2	365	1213	1
2	366	1213	1
2	367	10223	0
2	372	9151	0
2	372	12756	1
2	378	3014	1
2	386	3014	0
2	391	993	0
2	393	3013	1
2	393	7517	0
2	394	1211	1
2	400	1211	0
2	400	2112	0
2	415	1212	0
3	11	2110	1
3	11	3010	1
3	11	3911	1
3	11	5715	1
3	21	3911	1
3	23	12024	0
3	23	14728	0
3	26	1208	0
3	29	4813	1
3	34	8413	1
3	87	2802	1
3	99	4819	1
3	113	2114	0
3	169	2113	1
3	173	4840	0
3	174	951	0
3	174	6360	0
3	175	2113	1
3	175	3917	1
3	175	4817	1
3	176	3350	1
3	176	7856	1
3	180	4816	1
3	181	3017	0
3	181	14734	0
3	181	15634	0
3	181	16536	0
3	181	22848	0
3	181	33676	0
3	181	34577	0
3	192	3015	1
3	195	2115	0
3	195	3015	0
3	195	3917	1
3	209	5718	1
3	217	21045	1
3	224	1141	1
3	226	9327	1
3	226	11129	1
3	229	2115	1
3	229	6624	1
3	260	2116	1
3	260	10227	0
3	260	12030	0
3	260	16537	1
3	261	4966	1
3	279	3916	1
3	279	9327	1
3	280	1213	1
3	283	1212	0
3	283	2115	0
3	283	4820	0
3	283	11137	0
3	292	3920	0
3	292	4820	0
3	292	5723	0
3	292	6627	1
3	310	4824	1
3	310	7530	1
4	19	3912	0
4	21	3010	0
4	21	9320	0
4	21	11122	0
4	21	12924	0
4	21	22840	0
4	22	3912	1
4	22	10221	0
4	22	11122	0
4	22	17430	0
4	24	1209	1
4	33	1208	0
4	33	3011	1
4	38	8740	0
4	38	10543	0
4	39	1981	0
4	39	10093	1
4	39	14600	0
4	46	9162	1
4	46	19979	1
4	67	3013	0
4	69	1210	0
4	69	4818	0
4	91	1173	1
4	93	4818	1
4	103	2114	1
4	115	2114	0
4	124	1211	1
4	129	3016	1
4	129	3917	1
4	129	4818	1
4	129	5720	1
4	131	4816	1
4	131	6618	1
4	131	9324	0
4	162	11132	0
4	163	1146	0
4	163	3853	0
4	165	3838	0
4	165	11046	0
4	168	2117	0
4	168	3920	0
4	168	5723	0
4	169	3917	1
4	183	3918	0
4	202	1213	0
4	202	8425	0
4	202	12030	0
4	202	15636	0
4	213	1214	0
4	233	6623	0
4	237	3017	1
4	237	3919	0
4	266	3018	1
4	268	1214	0
4	287	1215	0

## Sheet: AML470_Open_loop_cont_20210720
Folder index	worm track index	Frame number of stim (within worm track)	Worm reversed (1) or not (0)?
1	1	2112	0
1	2	4815	0
1	2	8421	0
1	8	2112	1
1	8	3014	0
1	9	2835	0
1	16	1210	0
1	16	3014	0
1	16	3915	0
1	16	10223	0
1	20	3480	0
1	22	666	0
1	23	1236	0
1	30	3504	0
1	30	11616	0
1	34	5717	1
1	35	1210	0
1	44	1756	0
1	45	2443	0
1	45	7853	0
1	46	3014	0
1	46	5717	0
1	46	6619	0
1	47	2993	0
1	47	3894	0
1	48	3014	0
1	48	6619	0
1	48	7520	0
1	48	8421	0
1	48	11125	1
1	48	12026	0
1	48	12927	0
1	48	13829	0
1	50	6263	0
1	51	2205	0
1	51	6713	0
1	51	8517	0
1	51	12123	0
1	51	21134	0
1	51	22935	0
1	52	3136	0
1	52	4037	0
1	52	6741	0
1	52	7642	1
1	54	1348	0
1	60	653	0
1	61	669	0
1	63	1001	0
1	63	1903	0
1	63	3705	0
1	63	4607	0
1	69	2902	0
1	70	4818	0
1	71	1275	0
1	72	3046	0
1	78	908	0
1	84	1019	0
1	91	6132	0
1	91	7033	0
1	92	1449	0
1	97	1683	0
1	98	2529	0
1	100	2037	0
1	101	2507	1
1	101	3408	0
1	116	865	0
1	116	1766	0
1	116	5370	0
1	117	3476	0
1	117	4378	0
1	117	9569	0
1	128	663	0
1	130	1101	0
1	130	4707	0
1	137	3018	0
1	141	2704	0
1	146	2948	0
1	146	4750	0
1	151	1171	0
1	151	2072	0
1	153	2114	0
1	159	1669	0
1	160	790	0
1	160	1692	0
1	172	3281	0
1	173	609	0
1	174	7575	1
1	178	1016	0
1	187	7074	0
1	189	2526	0
1	189	3428	0
1	191	3188	0
1	191	4990	0
1	197	1407	0
1	197	4110	0
1	206	828	0
1	213	7603	0
1	213	8505	0
1	216	2719	0
1	216	3619	0
1	216	16236	0
1	216	20743	0
1	217	1931	0
1	228	3913	0
1	229	1609	0
1	236	4817	0
1	236	5719	0
1	239	4816	0
1	244	2112	0
1	244	3014	0
1	249	2112	0
1	255	5754	0
1	258	534	0
1	264	1211	0
1	264	8419	0
1	266	2110	0
1	266	3012	0
1	266	4814	0
1	267	3927	0
1	270	2112	0
1	271	3012	0
1	276	10222	0
1	276	11123	0
1	276	12927	0
1	282	1211	0
1	285	610	0
1	296	3915	0
1	298	5205	0
1	307	4725	0
1	307	10134	0
1	328	2113	1
1	330	14730	0
1	335	3014	0
1	337	5716	0
1	337	6618	0
1	338	1174	0
1	339	3013	1
1	339	5716	0
1	355	3013	0
1	355	3915	0
1	359	3012	0
1	373	3916	0
1	377	6617	0
1	387	3012	0
1	389	1210	0
1	389	8422	0
1	393	3013	0
1	394	3012	0
1	396	2112	0
1	397	4817	0
1	398	2899	0
1	404	1210	0
1	411	1828	0
1	411	3011	0
1	411	4814	0
1	411	5714	0
1	411	7517	0
1	412	1210	0
1	412	4813	0
1	424	8419	0
1	424	9320	0
1	424	10221	0
1	425	3012	0
1	426	3913	0
1	427	10222	0
1	427	12024	0
1	429	1209	0
1	429	2111	0
1	429	7519	0
1	429	15629	0
1	429	20134	0
1	431	3011	0
1	434	4814	0
1	440	5716	0
1	441	2111	0
1	451	2111	0
1	455	1210	0
1	455	2111	0
1	455	4816	0
1	455	5717	0
1	458	3915	0
1	459	2525	0
1	459	4328	0
1	467	1209	0
1	468	2111	0
1	472	2112	0
1	473	4817	0
1	473	5717	1
1	473	10223	0
1	474	2113	0
1	476	5589	0
1	476	7391	0
1	476	8292	0
1	478	1210	0
1	478	6617	0
1	483	3913	0
1	483	5716	0
1	487	4130	0
1	495	4814	0
1	495	6616	0
1	495	7517	0
1	496	5715	0
1	496	7517	0
1	496	9320	0
1	498	1210	0
1	501	1210	0
1	501	3914	0
1	501	4815	0
1	501	5716	0
1	501	8422	0
1	503	1211	1
1	503	3914	0
1	513	1212	0
1	514	3013	0
1	514	3914	0
1	519	2111	0
1	522	2113	0
1	522	3014	0
1	529	1211	0
1	529	2112	0
1	530	1211	0
1	531	1211	0
1	537	2112	0
2	4	3912	0
2	6	1209	0
2	10	3012	0
2	21	3912	0
2	22	3912	0
2	22	5714	0
2	23	2110	0
2	23	3912	0
2	23	7516	0
2	45	1210	0
2	54	3012	0
2	54	4814	0
2	54	6616	0
2	54	8418	0
2	60	3011	0
2	66	5717	0
2	83	15633	0
2	87	792	0
2	87	3495	0
2	87	4396	0
2	96	2115	0
2	108	747	0
2	109	1914	0
2	123	1210	0
2	138	2112	0
2	138	3014	0
2	159	3913	0
2	159	4813	0
2	159	6616	0
2	159	7518	0
2	159	12022	0
2	160	6617	0
2	176	3914	0
2	182	1210	0
2	183	1210	0
2	184	1210	0
2	191	1983	0
2	202	5717	0
2	202	10223	0
2	202	12026	0
2	219	3913	0
2	219	4815	0
2	219	8419	0
2	224	9319	0
2	233	1209	0
2	249	3012	0
2	249	4813	0
2	258	3013	0
2	264	4815	0
2	283	1210	0
2	283	3013	0
2	285	1209	0
2	286	3012	0
2	289	2111	0
2	301	2322	0
2	316	1211	0
2	323	3013	0
2	337	1210	0
2	339	2111	0
2	340	4815	0
2	344	4813	0
2	344	5715	0
2	345	3912	0
2	345	5714	0
2	355	3011	0
2	367	1211	0
2	367	3913	0
2	374	1210	0
2	374	2111	0
2	376	1211	0
2	388	12023	0
2	388	13824	0
2	389	3912	0
2	389	4813	0
2	391	1210	0
2	393	1209	0
2	395	1210	0
2	396	12024	0
2	399	2110	0
2	416	3913	0
2	420	1211	0
2	433	1211	0
2	433	2112	0
2	433	4815	0
2	433	8421	0
2	433	10223	0
2	435	1209	0
2	435	4813	0
2	436	3912	0
2	453	2111	0
2	453	5715	0
2	453	7517	1
2	455	1209	0
2	456	3012	0
2	458	2110	0
2	458	4813	0
2	458	6615	0
2	458	7517	0
2	458	10220	0
2	460	1209	0
2	461	1209	0
2	461	3913	0
2	461	6618	0
2	466	1209	0
2	466	3913	0
2	466	4814	0
2	466	5715	0
2	475	9319	0
2	487	1210	0
2	487	11121	0
2	487	18331	0
2	488	1107	0
2	489	1366	0
2	489	4070	0
2	491	3913	0
2	504	1209	0
2	505	2112	0
2	505	4816	0
2	506	3914	0
2	506	4815	0
2	506	7518	0
2	506	8418	0
2	509	7517	0
2	511	1211	0
2	513	6616	0
2	521	3015	0
2	524	2111	0
2	529	4814	0
2	531	1209	0
2	531	4813	0
2	531	6615	0
2	532	2111	0
2	532	3912	0
2	534	1210	0
2	534	4815	0
2	534	8419	0
2	534	10222	0
2	534	11123	0
2	535	2110	0
2	535	3914	0
2	535	4815	0
2	536	1210	0
2	536	7517	0
2	539	3013	0
2	539	3915	0
2	551	1209	0
2	561	1209	0
2	563	2111	0
2	568	3011	0
2	572	1209	0
2	573	1209	0
2	573	3913	0
2	578	1210	0
3	11	1450	0
3	11	3253	0
3	13	7008	0
3	14	3013	0
3	14	6618	0
3	22	3013	0
3	22	4815	0
3	22	7518	1
3	22	8420	0
3	25	2111	0
3	25	5717	0
3	37	3013	0
3	37	3914	0
3	38	1095	0
3	42	2111	0
3	42	6618	0
3	43	7518	0
3	50	1210	0
3	58	641	0
3	58	5147	0
3	58	6948	0
3	59	662	0
3	68	1330	0
3	69	5812	0
3	71	1445	0
3	71	3248	0
3	75	1066	1
3	76	1891	0
3	80	1913	0
3	81	1913	0
3	81	2813	0
3	81	6418	0
3	82	1090	0
3	83	10516	0
3	83	19672	0
3	83	25093	1
3	83	25994	0
3	89	3126	0
3	89	11234	0
3	91	528	1
3	98	1450	0
3	103	712	0
3	106	736	0
3	106	2539	1
3	115	2946	0
3	116	2068	0
3	116	3872	0
3	129	1035	0
3	133	1372	0
3	135	1378	0
3	137	2039	0
3	137	6543	0
3	137	14931	0
3	137	18558	0
3	141	6180	0
3	154	3013	0
3	154	6618	0
3	160	2112	0
3	170	7537	0
3	171	6617	0
3	174	4813	0
3	174	6616	0
3	174	9414	0
3	181	2111	0
3	181	3013	0
3	199	9431	0
3	199	12161	0
3	206	1211	0
3	206	4817	0
3	213	3029	0
3	223	1222	0
3	225	5057	0
3	227	3016	1
3	232	3053	0
3	232	6663	0
3	232	7564	0
3	232	11199	0
3	233	6671	0
3	233	11229	0
3	263	1223	0
3	263	2125	0
3	263	4827	0
3	266	5727	0
3	266	7539	0
3	269	2164	0
3	269	10332	0
3	272	503	0
3	276	1274	1
3	298	1215	0
3	298	8498	0
3	301	4832	0
3	301	5733	0
3	301	15665	0
3	303	3943	0
3	303	4854	0
3	305	603	0
3	306	1217	0
3	314	3952	0
3	314	7556	0
3	316	4886	0
3	316	17546	0
3	316	22951	0
3	316	25655	0
3	318	8052	0
3	322	13791	0
3	337	6632	0
3	340	5449	0
3	340	11756	0
3	340	13558	0
3	346	2110	0
3	346	3012	0
3	350	2110	0
3	353	1209	0
3	364	3011	0
3	372	2110	0
3	372	3912	0
3	372	7516	0
3	375	3011	0
3	382	3913	0
3	382	6615	0
3	383	7516	0
3	398	1114	0
3	400	2110	0
3	401	1209	0
3	407	3912	0
3	410	1209	0
3	410	3011	0
3	410	3912	0
3	411	3912	0
3	411	5713	0
3	411	6613	0
3	411	9317	0
3	411	10219	0
3	411	13824	1
3	414	1209	0
3	414	9318	0
3	414	11121	0
3	414	12022	0
3	415	1209	0
3	417	1210	0
3	420	2110	0
3	421	2110	0
3	422	2110	0
3	424	1209	0
3	424	2110	0
3	425	1209	0
3	425	3912	0
3	427	4812	0
3	428	2110	0
3	428	5713	0
3	440	5715	0
3	442	3010	0
3	443	1209	0
3	443	2109	0
3	446	4813	0
3	449	3912	0
3	451	1209	0
3	454	1209	0
3	455	1209	0
3	455	2110	0
3	458	1134	0
3	467	2111	0
3	469	1210	0
4	1	3912	0
4	4	3011	0
4	4	5716	0
4	5	2109	0
4	5	6616	0
4	7	3011	0
4	18	2782	0
4	18	14497	0
4	19	2109	1
4	19	9320	0
4	19	10220	0
4	19	11121	0
4	19	12023	0
4	20	3913	0
4	20	7518	0
4	20	10220	0
4	20	11121	0
4	20	12023	0
4	24	2109	0
4	24	3913	0
4	25	12925	0
4	25	13825	0
4	30	4814	0
4	30	8419	0
4	30	12925	0
4	33	1208	0
4	33	4814	0
4	33	5716	0
4	41	3649	0
4	41	6351	0
4	46	2110	0
4	46	3913	0
4	47	1209	0
4	48	6652	0
4	50	1151	0
4	52	3012	0
4	54	1209	0
4	60	5186	0
4	60	6088	0
4	60	9694	0
4	65	5714	1
4	65	6616	0
4	69	2112	1
4	70	2112	0
4	76	22838	0
4	95	2110	0
4	95	3012	0
4	95	4815	0
4	95	7519	0
4	97	5715	0
4	97	9321	0
4	97	12026	0
4	97	14730	0
4	99	2111	0
4	101	3811	0
4	101	6514	0
4	102	3279	0
4	113	5655	0
4	113	11064	0
4	113	11965	0
4	114	11124	0
4	118	1211	0
4	118	2112	0
4	118	6617	0
4	125	3012	0
4	133	4815	0
4	133	6618	0
4	135	5715	0
4	136	5324	0
4	138	6618	0
4	144	1211	0
4	144	6617	1
4	155	4816	0
4	159	7518	0
4	163	4818	0
4	163	5719	0
4	164	6618	0
4	165	1112	0
4	168	1732	0
4	168	6240	0
4	170	1210	0
4	170	6621	0
4	174	1210	0
4	179	2114	0
4	181	1211	0
4	182	1211	0
4	183	3914	0
4	189	7519	0
4	189	15627	0
4	191	5716	0
4	191	8420	0
4	192	1210	0
4	192	6617	0
4	197	3913	0
4	198	2112	1
4	207	6617	0
4	207	11122	0
4	207	16527	0
4	207	17429	0
4	207	19230	0
4	210	2112	0
4	210	5716	0
4	212	5714	0
4	212	6615	0
4	212	12021	0
4	212	14724	0
4	212	21030	0
4	216	2110	0
4	216	9320	0
4	217	3011	0
4	225	2111	0
4	226	2692	0
4	226	4495	0
4	226	5395	0
4	229	3012	0
4	230	3012	0
4	235	6617	0
4	237	1209	0
4	237	3912	0
4	237	8418	0
4	237	12020	0
4	237	20130	0
4	237	21933	0
4	238	3912	0
4	247	1210	0
4	247	7518	0
4	247	12023	0
4	255	7516	0
4	255	8416	0
4	258	1210	0
4	259	8418	0
4	259	9318	0
4	270	4673	0
4	270	6475	0
4	270	7376	0
4	273	1208	0
4	274	3010	0
4	276	1147	0
4	276	3850	0
4	276	5652	0
4	280	2110	0
4	289	3912	0
4	292	2880	0
4	295	775	0
4	303	3012	0
4	306	1209	0
4	308	2030	0
5	2	3604	0
5	2	4505	0
5	4	1209	0
5	4	2110	0
5	4	5714	0
5	4	11124	0
5	11	1209	0
5	12	7517	0
5	13	8419	0
5	13	12926	0
5	15	5714	0
5	17	5493	0
5	17	6394	0
5	17	7294	0
5	17	9096	0
5	17	11801	0
5	17	12702	0
5	20	2110	0
5	30	3011	0
5	36	1209	0
5	42	3011	0
5	49	4813	0
5	49	7517	0
5	49	8419	0
5	51	1209	0
5	61	2888	1
5	63	13826	0
5	66	7518	0
5	66	8419	0
5	66	12927	0
5	68	2111	0
5	68	3915	0
5	68	5716	0
5	68	9321	0
5	71	3911	0
5	71	4814	0
5	77	5718	0
5	82	2111	0
5	82	6616	0
5	82	10224	0
5	92	1209	0
5	92	3012	0
5	98	3012	0
5	104	6616	0
5	104	7517	0
5	104	9320	0
5	110	3081	0
5	112	1111	0
5	112	2013	0
5	112	2914	0
5	117	1182	0
5	119	3964	0
5	119	6667	0
5	119	8470	0
5	120	6618	0
5	120	8421	0
5	125	7585	0
5	128	6617	0
5	142	1210	0
5	146	4816	0
5	146	9321	0
5	146	10222	0
5	146	11123	0
5	153	7518	0
5	156	1210	0
5	156	3013	0
5	156	5717	0
5	157	2112	0
5	159	1140	0
5	159	3843	0
5	159	9249	0
5	173	4815	0
5	176	2111	0
5	186	2110	0
5	186	3913	0
5	186	12924	0
5	186	13825	0
5	196	5715	0
5	197	6617	0
5	204	5715	0
5	205	3735	0
5	215	3012	0
5	215	7517	0
5	216	11121	0
5	217	2112	0
5	221	5717	0
5	226	4816	0
5	239	3914	0
5	239	6617	0
5	239	7518	0
5	239	9321	0
5	239	10222	0
5	240	2112	0
5	244	3915	0
5	246	4814	0
5	258	3914	0
5	260	1210	0
5	263	2113	0
5	280	3913	0
5	282	1210	0
5	288	13826	0
5	308	1210	0
5	308	2111	0
5	309	8422	0
5	309	13830	0
5	312	1210	0
5	329	3913	0
5	329	7519	0
5	337	2038	0
5	339	2112	0
5	339	12925	0
5	344	2111	0
5	345	1875	0
5	352	3012	0
5	352	3913	0
5	354	3013	0
5	366	1211	0
5	366	4815	0
5	368	1210	0
5	378	5715	0
6	2	1557	1
6	5	2111	0
6	10	1209	0
6	11	1209	0
6	13	1209	0
6	14	1591	1
6	15	813	0
6	17	1209	0
6	19	1209	0
6	19	3914	0
6	20	2323	0
6	20	6829	0
6	21	4814	0
6	22	1688	0
6	28	5716	0
6	28	9321	0
6	29	3914	0
6	32	6616	0
6	39	3914	0
6	39	8420	0
6	49	2402	0
6	49	7809	0
6	50	7824	0
6	54	3824	0
6	62	645	0
6	63	12019	0
6	63	15623	0
6	63	20131	0
6	64	5828	0
6	64	6729	0
6	64	8533	0
6	65	6787	0
6	65	15798	0
6	66	7212	0
6	66	8112	0
6	73	1398	0
6	77	1354	0
6	80	2474	0
6	82	3350	0
6	82	5152	0
6	82	6954	0
6	82	8756	0
6	83	1573	0
6	83	9684	0
6	85	734	0
6	85	6143	0
6	85	9749	0
6	85	10651	0
6	99	3915	0
6	99	6619	0
6	100	2112	0
6	100	3012	0
6	100	3914	0
6	100	5716	0
6	100	8418	0
6	100	12024	0
6	107	1210	0
6	109	1022	0
6	109	5530	0
6	109	8234	0
6	109	10036	0
6	109	11838	0
6	118	4815	0
6	118	6616	0
6	122	6618	0
6	122	10224	0
6	123	1210	0
6	123	3915	0
6	123	7520	0
6	127	3014	0
6	130	2111	0
6	131	1211	0
6	131	4816	0
6	137	2111	0
6	145	3915	0
6	146	1211	0
6	153	3915	0
6	153	5716	0
6	153	7518	0
6	155	4816	0
6	155	5717	0
6	156	3914	0
6	158	1516	0
6	160	2114	0
6	161	15387	0
6	161	16288	0
6	161	18991	0
6	166	3914	0
6	167	2111	0
6	167	3914	0
6	169	5338	0
6	169	8943	0
6	170	1210	0
6	170	2112	0
6	170	4815	0
6	170	5716	0
6	179	1211	0
6	179	2112	0
6	179	3914	0
6	186	3914	0
6	186	4815	0
6	188	3014	0
6	188	5716	0
6	195	1639	0
6	202	2111	0
6	207	2112	0
6	207	3914	0
6	207	4815	0
6	207	8419	0
6	210	2318	0
6	213	3915	1
6	221	1986	0
6	222	1211	0
6	224	7520	0
6	224	9321	0
6	226	3012	0
6	231	3915	0
6	231	4815	0
6	235	3015	0
6	235	5718	0
6	235	7520	0
6	235	8421	0
6	235	11125	0
6	235	12026	0
6	239	5716	0
6	239	12022	0
6	239	15625	0
6	243	1210	0
6	244	3013	1
6	244	3914	0
6	244	5715	0
6	244	7518	0
6	245	3015	0
6	245	4816	0
6	247	1210	0
6	248	3012	0
6	248	3913	0
6	251	9318	0
6	251	13823	0
6	251	17428	0
6	251	18329	0
6	252	1210	0
6	252	4813	0
6	252	7516	0
6	252	8417	0
6	252	9318	0
6	252	12021	0
6	252	12922	0
6	252	13824	0
6	252	19230	1
6	254	3014	0
6	254	7518	0
6	254	9321	0
6	254	10221	0
6	254	12023	0
6	259	5715	0
6	259	11120	0
6	260	1210	0
6	262	2112	0
6	262	6616	0
6	262	7517	0
6	267	1211	0
6	268	12023	0
6	268	20132	0
6	268	21933	0
6	268	22835	0
6	268	23735	1
6	268	25537	0
6	269	2111	0
6	270	3913	0
6	270	5716	0
6	275	3012	0
6	275	3914	0
6	275	4814	0
6	277	3915	0
6	280	4814	0
6	282	3911	0
6	283	2111	0
6	284	3012	0
6	292	2109	0
6	292	4813	0
6	292	16524	0
6	292	18326	0
6	292	20129	0
6	293	1210	0
6	294	1208	1
6	295	9319	0
6	295	11121	0
6	295	15625	0
6	297	12021	0
6	298	5716	0
6	299	2111	0
6	299	9319	0
6	300	2110	0
6	301	5715	0
6	302	7518	0
6	303	3011	0
6	303	5715	0
6	303	9317	0
6	303	11119	0
6	303	12920	0
6	303	14723	0
6	309	5715	0
6	312	3913	0
6	313	1209	0
6	313	3012	0
6	313	6615	0
6	330	3010	0
6	331	3009	0
6	331	4811	0
6	335	3009	0
6	335	3910	0
6	341	1988	0
6	344	2108	0
7	26	1209	0
7	27	2109	0
7	27	3911	0
7	31	1209	0
7	32	7515	0
7	33	2109	0
7	37	6614	0
7	39	9317	0
7	41	4812	0
7	41	5714	1
7	43	2109	0
7	43	3010	0
7	44	9318	0
7	45	4812	0
7	45	5714	0
7	45	10219	0
7	45	12022	0
7	45	12923	0
7	45	15627	0
7	55	3010	1
7	55	6615	0
7	56	2110	0
7	61	9318	0
7	61	12020	0
7	61	15626	0
7	61	16526	0
7	62	1209	1
7	64	1208	0
7	66	1208	0
7	71	5714	0
7	73	2109	0
7	74	2110	0
7	74	7516	0
7	74	12922	0
7	74	20132	0
7	74	24636	0
7	75	6615	0
7	77	1209	0
7	77	12923	0
7	77	17428	0
7	77	21034	0
7	77	23736	0
7	77	31847	0
7	84	1209	0
7	86	1209	0
7	87	2110	0
7	98	6616	1
7	99	4813	0
7	106	3912	0
7	106	4813	0
7	106	5715	0
7	108	2112	0
7	111	9318	0
7	111	12922	0
7	111	20132	0
7	111	21934	0
7	114	1210	0
7	118	2111	0
7	120	2111	0
7	120	3012	0
7	120	3913	0
7	120	4813	0
7	120	5715	0
7	120	8418	0
7	122	1039	0
7	122	2842	0
7	122	4643	0
7	122	7347	0
7	130	2112	0
7	130	3012	0
7	132	1211	0
7	136	2112	0
7	137	1211	1
7	137	6617	0
7	145	1210	0
7	148	1210	0
7	148	5716	0
7	149	1211	0
7	152	1210	0
7	155	1210	0
7	156	1210	0
7	157	1211	0
7	157	3013	0
7	157	3913	0
7	157	4814	0
7	158	2111	0
7	160	1210	0
7	173	2112	0
7	174	1210	0
7	175	1397	0
7	175	5001	0
7	175	9506	0
7	175	10406	0
7	175	13109	0
7	182	3912	1
7	183	1052	0
7	184	1209	0
7	190	1208	0
7	190	3913	0
7	191	4814	0
7	191	6617	0
7	193	2110	0
7	194	3913	0
7	197	3913	0
7	201	3012	0
7	210	4814	0
7	213	3012	0
7	214	2110	0
7	214	11119	0
7	214	12020	0
7	216	1209	0
7	216	3011	0
7	219	9317	0
7	220	3912	0
7	222	1208	0
7	227	6614	0
7	229	2109	0
7	229	3010	0
7	230	1208	0
7	232	1208	0
7	232	3010	0
7	234	3010	0
7	235	2109	0
7	235	4812	0
7	236	3010	0
7	236	3911	0
7	237	1208	0
7	237	7515	0
7	240	1208	0
8	2	11119	0
8	3	3010	0
8	3	4812	0
8	3	11119	0
8	3	12019	0
8	6	1208	0
8	7	4812	0
8	9	2109	0
8	11	2109	0
8	13	3010	0
8	14	1208	0
8	18	1208	0
8	24	1208	0
8	39	1208	0
8	39	4812	0
8	50	1056	0
8	50	4660	0
8	58	2109	0
8	61	3010	0
8	67	1208	0
8	92	2110	0
8	93	1208	0
8	93	2110	0
8	96	3010	0
8	99	2109	0
8	99	5713	0
8	99	6615	0
8	101	1209	0
8	105	2109	0
8	105	3911	0
8	108	1209	0
8	109	3010	0
8	113	3912	0
8	113	6616	0
8	119	7516	0
8	119	10220	0
8	121	2110	0
8	121	3912	0
8	121	10220	0
8	121	11120	0
8	121	12022	0
8	121	15625	0
8	121	22834	0
8	121	23735	0
8	121	25537	0
8	121	33648	0
8	121	34549	0
8	126	1209	0
8	126	7515	0
8	126	8417	0
8	127	2123	0
8	138	1210	0
8	146	3011	0
8	147	3011	0
8	147	6616	0
8	147	12024	0
8	153	1209	0
8	158	3012	0
8	159	2110	0
8	163	3012	0
8	165	1210	0
8	165	2110	0
8	172	2110	0
8	174	5623	0
8	177	1210	0
8	182	13154	0
8	182	17661	0
8	184	1209	0
8	184	3012	0
8	186	11315	0
8	186	13118	0
8	186	15822	0
8	186	22131	0
8	190	5715	0
8	191	4814	0
8	191	6616	0
8	193	3012	0
8	195	1210	0
8	199	6463	0
8	199	10968	0
8	199	11869	0
8	200	2111	0
8	206	7516	0
8	206	11122	0
8	207	3012	0
8	207	4814	0
8	208	4814	0
8	208	8418	0
8	209	4814	0
8	209	6616	0
8	209	11122	0
8	209	15629	0
8	209	21937	0
8	209	22837	0
8	210	2110	0
8	234	2110	0
8	234	4813	0
8	234	6616	0
8	234	9321	0
8	234	11122	0
8	239	1211	0
8	245	3011	0
8	246	1209	0
8	246	2110	0
8	246	3012	0
8	247	1943	0
8	247	5549	0
8	247	10957	0
8	247	14559	0
8	247	16361	0
8	248	8421	0
8	248	11126	0
8	248	12027	0
8	248	12928	0
8	258	3913	0
8	258	5715	0
8	266	5717	0
8	268	2905	0
8	271	3915	0
8	271	4816	0
8	272	1211	0
8	275	8421	0
8	276	3013	0
8	276	5717	0
8	278	1211	0
8	280	2111	0
8	283	1211	0

## Sheet: AML470_Open_loop_cont_20210721
Folder index	worm track index	Frame number of stim (within worm track)	Worm reversed (1) or not (0)?
1	8	5719	0
1	8	6619	0
1	8	8424	0
1	8	17446	0
1	12	1535	1
1	12	3339	0
1	12	4240	0
1	12	6946	0
1	14	15641	0
1	14	19248	0
1	15	630	0
1	15	3335	0
1	16	1628	0
1	16	13352	0
1	16	16959	0
1	19	5857	0
1	20	10860	0
1	20	11762	0
1	20	12664	0
1	20	13566	0
1	24	3769	0
1	28	2157	0
1	28	6666	1
1	33	1212	1
1	57	2041	0
1	59	661	0
1	59	2465	0
1	65	3015	0
1	79	1326	0
1	81	5719	0
1	88	12172	0
1	96	669	0
1	97	963	1
1	101	1841	0
1	101	3642	0
1	101	7249	0
1	116	1190	0
1	117	1394	0
1	124	2224	0
1	124	14848	0
1	127	2513	0
1	136	590	0
1	140	1002	0
1	140	2415	0
1	149	11224	0
1	150	866	0
1	168	2192	0
1	169	2211	0
1	169	3112	0
1	169	4915	0
1	169	5816	0
1	177	2584	0
1	191	3144	0
1	192	2389	0
1	195	4225	1
1	196	2886	0
1	205	1833	0
1	205	6342	0
1	205	8145	0
1	206	1831	0
1	209	3156	1
1	210	807	0
1	215	2356	1
1	218	1398	0
1	218	3199	0
1	229	7680	1
1	235	4431	0
1	238	3133	0
1	238	5838	0
1	241	1545	0
1	244	2757	0
1	247	1612	0
1	249	873	0
1	249	1775	0
1	250	6175	0
1	258	1427	0
1	267	4618	0
1	267	7326	0
1	268	1573	0
1	268	2476	0
1	268	5181	0
1	269	3758	0
1	284	5377	0
1	284	6278	0
1	284	13491	0
1	288	1839	0
1	291	2014	0
1	309	2766	0
1	317	13903	0
1	317	21116	0
1	317	23821	0
1	317	26529	0
1	318	1968	0
1	318	3771	0
1	318	7378	0
1	318	8279	0
1	318	11887	0
1	320	6412	0
1	320	8214	0
1	320	10016	0
1	329	6808	0
1	329	11314	0
1	331	3490	0
1	352	2653	0
1	359	1297	0
1	359	2198	0
1	359	5804	0
1	359	9410	0
1	359	11217	0
1	359	14822	0
1	359	15725	0
1	359	18431	0
1	359	22941	0
1	365	5850	0
1	371	3020	1
1	371	5722	0
1	379	3021	0
1	389	6254	0
1	389	7154	1
1	389	15270	0
1	389	16172	0
1	389	17074	0
1	390	26927	0
1	397	1743	0
1	397	3545	0
1	418	1682	0
1	434	9014	0
1	437	1110	0
1	438	2605	0
1	451	3854	0
1	451	7462	0
1	451	10166	0
1	452	1276	0
1	453	8269	0
1	453	13679	0
1	454	7515	0
1	468	4197	0
1	475	7175	0
1	477	4212	0
1	477	8723	0
1	480	7348	0
1	480	10955	0
1	481	2360	0
1	481	4162	0
1	482	5331	0
1	482	6347	1
1	482	8034	0
1	482	9840	0
1	486	4612	1
1	487	1967	0
1	490	4630	0
1	490	5532	0
1	492	5478	0
1	493	18791	0
1	493	23298	0
1	495	13422	0
1	501	2450	0
1	502	9817	0
1	515	2822	0
1	516	1831	0
1	521	1141	0
1	521	7452	0
1	521	15568	0
1	521	18273	0
1	524	3204	0
1	525	2302	0
1	538	4045	0
1	540	2651	0
1	540	3553	0
1	546	2833	0
1	550	2307	0
1	555	2217	0
1	565	1680	0
1	574	3407	0
1	576	2080	0
1	576	9294	0
1	577	8472	0
1	592	1651	0
1	596	1573	0
1	597	3061	0
1	597	8471	0
1	599	3162	0
1	599	4966	0
1	599	6769	0
1	601	1503	0
1	601	4211	0
1	601	6914	0
1	601	10522	0
1	601	12325	0
1	602	2221	0
1	607	2114	0
1	607	5721	0
1	607	11130	0
1	623	1215	0
1	625	1255	0
1	631	6239	0
1	631	8042	0
1	631	8941	0
1	637	2199	0
1	649	1738	0
1	652	4536	0
1	652	6339	1
1	656	1386	0
1	657	1214	0
1	657	2115	0
1	657	3018	0
1	669	1213	0
1	669	3919	0
1	679	3920	0
1	684	5849	0
1	688	1217	0
1	688	3019	0
1	696	2176	0
1	698	2116	0
1	702	3602	0
1	703	1107	0
2	13	3010	0
2	25	9319	0
2	34	3010	0
2	55	1209	0
2	55	6618	0
2	59	1209	0
2	59	2110	0
2	59	5715	0
2	60	2110	0
2	61	2950	0
2	69	1211	0
2	69	3914	1
2	69	5717	0
2	70	3840	0
2	78	1210	0
2	78	9319	0
2	97	2111	0
2	97	6617	0
2	99	2923	0
2	103	1210	0
2	103	6618	0
2	112	7522	0
2	112	8423	0
2	113	2002	0
2	115	3013	0
2	115	4817	0
2	115	5718	0
2	115	6619	1
2	125	2111	0
2	142	5720	0
2	142	8426	0
2	146	3918	0
2	148	1143	0
2	152	1132	0
2	152	2935	0
2	153	4818	0
2	157	2113	0
2	157	4818	0
2	164	3917	0
2	164	6621	0
2	164	12933	0
2	164	15636	0
2	166	1212	0
2	171	6627	0
2	172	4818	0
2	187	2115	0
2	187	3919	0
2	189	2865	0
2	193	1215	0
2	201	3017	0
3	6	12927	0
3	7	2110	0
3	7	3913	0
3	15	1209	0
3	25	5714	0
3	29	1209	0
3	33	1562	1
3	34	6616	0
3	34	7517	0
3	34	8419	0
3	34	11123	0
3	35	2171	0
3	37	1298	0
3	37	4006	0
3	37	17533	0
3	37	19338	0
3	37	24749	0
3	39	582	0
3	45	3432	0
3	49	3012	1
3	52	2110	0
3	52	3913	0
3	64	4812	0
3	71	2111	0
3	71	8421	0
3	71	12027	0
3	72	1255	0
3	73	3273	1
3	82	7522	0
3	82	10226	0
3	82	12930	0
3	82	20141	0
3	83	1530	0
3	83	3335	0
3	83	5135	0
3	83	7840	0
3	83	15054	0
3	83	15955	0
3	91	1211	0
3	99	3013	0
3	99	3916	0
3	100	1212	0
3	100	4817	0
3	100	7523	0
3	100	12030	0
3	101	1500	1
3	103	2558	1
3	107	4815	0
3	109	1210	0
3	110	1211	0
3	122	2113	0
3	125	1210	0
3	125	2112	0
3	125	3013	0
3	125	5721	0
3	125	6621	0
3	125	8425	0
3	126	2112	0
3	127	8421	0
3	135	1212	0
3	135	2113	0
3	136	2114	0
3	136	3016	0
3	137	5720	0
3	138	7467	0
3	138	10171	0
3	140	3015	0
3	143	1211	0
3	152	3017	0
3	152	9327	0
3	155	8303	0
3	158	7523	0
3	158	8425	0
3	160	675	0
3	161	2113	0
3	161	4818	0
3	167	2115	0
3	167	3016	0
3	167	3918	0
3	167	4819	0
3	172	4819	0
3	172	5722	0
3	172	8427	0
3	172	10230	0
3	172	11131	0
3	172	12933	0
3	172	13836	0
3	172	15640	0
3	172	18345	0
3	172	20149	0
3	172	24658	0
3	172	30065	0
3	182	927	0
3	186	2115	0
3	186	3918	0
3	191	2116	0
3	193	1126	0
3	193	2029	0
3	197	2117	0
3	198	1214	0
3	206	3919	0
3	217	1386	0
3	218	1089	0
3	218	1990	0
3	221	1214	0
3	223	3016	0
3	223	3919	0
3	225	2115	0
3	228	1214	0
3	228	10230	0
3	228	11131	0
3	234	8431	0
3	234	14742	0
3	235	2739	0
3	235	3640	0
3	240	3014	0
3	242	8429	0
3	242	12034	0
3	244	2116	0
3	246	1342	0
3	247	1214	0
3	247	11131	0
3	247	25559	0
3	247	27361	0
3	247	30970	0
3	251	1213	0
3	256	3918	0
3	256	4821	0
3	256	8424	0
3	256	10229	0
3	260	1212	0
3	260	3920	0
3	261	2115	0
3	262	3020	0
3	262	8434	0
3	263	976	0
3	263	3680	0
3	264	1215	0
3	264	3922	0
3	264	5727	0
3	264	10234	0
3	265	3186	0
3	268	1215	0
3	270	2118	0
3	271	3019	0
3	271	3920	0
3	271	10235	0
3	271	13841	0
3	271	15645	0
3	271	16549	0
3	273	3022	0
3	273	10238	0
3	273	17450	0
3	273	19251	0
3	274	1214	0
3	275	1214	0
3	275	8428	0
3	276	1215	0
3	276	2117	0
3	276	3018	0
3	276	3919	0
3	277	3919	0
3	278	1214	0
3	280	2466	0
3	280	3368	0
3	280	6071	0
3	281	1490	0
3	290	4825	0
3	290	7530	0
3	293	7529	0
3	293	15643	1
3	298	3022	0
3	298	4825	0
3	302	3017	0
3	302	3918	0
3	302	4820	0
3	302	9325	0
3	304	1214	0
3	304	2117	0
3	304	3921	0
3	312	1215	0
3	312	5725	0
3	312	9331	0
3	317	2121	0
3	318	3923	0
3	318	4823	0
3	325	3920	0
3	325	4823	0
3	326	5721	0
3	326	13839	1
3	334	1213	0
3	334	2115	1
3	335	2117	0
3	337	8427	0
3	338	2120	0
3	338	3020	0
3	338	12935	0
3	345	2115	0
3	345	3015	0
3	347	1214	0
3	351	2117	0
3	351	8427	0
3	356	1215	0
3	358	3921	0
3	363	1215	0
3	364	1216	0
3	364	3922	0
3	375	1214	0
3	375	2116	0
3	378	1213	0
4	2	9324	0
4	8	11499	0
4	12	3605	0
4	12	6310	0
4	12	8115	1
4	12	9919	0
4	12	11722	0
4	12	13524	0
4	12	16229	0
4	12	18936	0
4	15	1862	0
4	15	6373	0
4	15	8178	0
4	20	1209	0
4	22	1209	0
4	22	3011	0
4	26	1209	0
4	43	3473	0
4	43	4374	0
4	44	12930	0
4	46	1401	0
4	51	1961	0
4	52	1209	0
4	52	5717	0
4	54	3913	0
4	69	2110	0
4	80	1143	1
4	82	3915	0
4	91	3913	0
4	92	9327	0
4	92	10228	0
4	92	11130	0
4	92	35481	0
4	92	38186	1
4	98	6618	0
4	103	2938	0
4	105	1647	0
4	105	6153	0
4	105	9757	0
4	105	13364	0
4	105	33209	0
4	105	34110	0
4	105	39519	1
4	116	3015	0
4	134	701	0
4	134	2504	0
4	135	7099	0
4	135	8000	0
4	135	11607	0
4	137	2113	0
4	143	1213	0
4	143	5721	0
4	143	8425	0
4	144	1213	0
4	162	609	0
4	164	1576	0
4	165	4819	0
4	166	2061	0
4	169	7522	0
4	169	8423	0
4	170	3671	0
4	170	7277	0
4	170	8178	0
4	177	3636	0
4	183	3017	0
4	184	1214	0
4	184	10234	0
4	185	20407	0
4	187	1213	0
4	188	3018	0
4	192	5722	0
4	197	3017	0
4	198	967	0
4	199	9131	0
4	200	1565	0
4	201	1691	0
4	201	13421	0
4	201	18835	0
4	203	3016	0
4	203	3919	0
4	204	1298	0
4	204	4002	0
4	204	4903	0
4	204	9413	0
4	207	8426	0
4	207	11130	0
4	208	1518	0
4	208	4223	0
4	214	4186	0
4	215	4821	0
4	215	6626	0
4	215	7527	0
4	233	1215	1
4	239	9326	0
4	239	14735	0
4	239	15636	0
4	240	3920	0
4	245	2115	0
4	254	2118	0
4	262	1216	0
4	265	5722	0
4	265	6624	0
4	265	9330	0
4	269	2116	0
4	273	1215	0
4	279	3919	0
4	279	8428	0
4	287	1213	0
4	289	3920	0
4	291	3016	0
4	298	3018	0
4	315	3019	0
4	319	2650	0
4	319	4453	0
4	323	1214	0
4	323	7526	0
4	323	21060	0
4	325	3921	0
4	328	3919	0
4	328	9331	0
4	332	2115	0
4	345	3171	0
4	345	8584	0
4	345	10388	0
4	345	11290	0
4	346	2116	0
4	349	3020	0
4	349	8429	0
4	350	13845	0
4	355	2117	0
4	355	12040	0
4	374	4827	0
4	375	1217	0
4	381	3923	0
4	381	13851	0
4	382	1217	0
4	384	1216	0
4	388	5728	0
4	395	3924	0
4	399	1222	0
4	414	6634	0
4	414	7538	0
4	418	1220	0
4	418	2123	0
4	445	1218	0
4	453	2119	0
4	461	1220	0
5	1	18334	0
5	3	1210	0
5	3	2111	1
5	4	6618	0
5	5	1210	0
5	7	3913	0
5	7	5716	1
5	9	3913	0
5	9	5716	0
5	13	2111	0
5	13	3013	0
5	14	4815	0
5	20	2111	1
5	20	3913	0
5	28	3013	0
5	28	3913	0
5	29	6618	0
5	30	3913	0
5	34	1210	1
5	38	5716	0
5	52	3966	0
5	54	1229	0
5	54	3030	0
5	71	1210	0
5	71	3912	0
5	71	10222	0
5	71	17431	0
5	72	2110	0
5	74	2112	0
5	75	1176	0
5	79	1305	0
5	85	4815	0
5	91	3915	0
5	99	2111	0
5	104	1210	0
5	109	1210	0
5	109	6618	0
5	113	1210	0
5	115	13828	0
5	115	17432	0
5	115	19234	0
5	115	21037	0
5	125	1210	0
5	136	5714	0
5	136	12927	0
5	138	8419	0
5	138	24646	0
5	138	31855	0
5	138	32757	0
5	139	2111	0
5	141	2111	0
5	151	1210	0
5	155	1210	0
5	159	10223	0
5	161	8421	0
5	167	3013	0
5	167	4816	0
5	167	9323	0
5	168	9323	0
5	177	7858	0
5	178	5717	0
5	178	6618	0
5	178	7519	0
5	178	17432	0
5	178	18333	0
5	178	21037	0
5	178	21938	0
5	178	23741	0
5	178	25544	1
5	181	4816	0
5	183	5716	0
5	183	6617	0
5	193	2113	0
5	197	1210	0
5	215	8420	0
5	215	13828	0
5	217	8419	0
5	219	3013	0
5	232	8420	0
5	232	10222	0
5	232	11122	0
5	232	12926	0
5	233	1210	0
5	233	3012	0
5	234	4008	0
5	239	3014	0
5	243	3914	0
5	243	6617	0
5	243	7518	0
5	244	14571	0
5	249	1210	0
5	249	3012	0
5	249	9323	0
5	257	4815	0
5	259	3112	0
5	260	3912	0
5	273	2112	0
6	17	1209	0
6	18	3011	0
6	18	4813	1
6	18	8418	0
6	18	10221	0
6	19	1209	0
6	19	2110	0
6	21	2558	0
6	21	4360	0
6	21	5262	0
6	21	8867	0
6	21	18782	0
6	28	3011	0
6	28	12924	0
6	28	13826	0
6	30	3913	0
6	31	1209	0
6	32	2110	0
6	32	4813	0
6	34	5715	0
6	34	7517	0
6	34	9320	0
6	35	3012	0
6	35	3914	0
6	39	9320	0
6	39	10221	0
6	43	3913	0
6	43	4815	0
6	51	1211	0
6	51	4815	0
6	51	5717	0
6	51	6619	0
6	57	3339	0
6	57	4240	0
6	57	5141	0
6	64	1210	0
6	66	2111	0
6	90	5719	0
6	91	2763	1
6	91	5466	0
6	110	1211	0
6	110	2113	0
6	112	2585	0
6	121	2114	0
6	121	3915	0
6	126	3915	0
6	132	1210	0
6	146	4817	0
6	148	3916	0
6	155	3013	0
6	156	1210	0
6	156	2111	0
6	164	3914	0
6	178	1212	0
6	186	994	0
6	198	3014	0
6	201	1211	0
6	203	2417	1
6	204	3015	0
6	213	2657	0
6	213	8968	0
6	213	10770	0
6	215	2113	0
6	217	8421	0
6	217	9324	0
6	217	12928	0
6	217	13830	1
6	223	1212	0
6	223	3916	0
6	233	991	0
6	236	7519	0
6	237	5863	0
6	238	899	0
6	239	3015	0
6	239	6619	0
6	241	1210	0
6	246	2113	0
6	247	2112	0
6	250	3016	0
6	250	5720	0
6	252	2112	0
6	252	3013	0
6	252	3915	0
6	252	5716	0
6	257	1212	0
6	257	3917	0
6	257	4818	0
6	259	5607	0
6	260	1212	1
6	260	6622	0
6	260	7522	0
6	261	1213	0
6	262	1921	0
6	263	10120	0
6	264	856	0
6	264	2658	0
6	264	4461	0
6	264	8643	0
6	264	10769	0
6	264	17982	0
6	269	1812	0
6	269	5418	0
6	276	3014	0
6	284	2512	0
6	285	2113	0
6	285	3917	0
6	287	5720	0
6	288	1212	1
6	305	3015	0
6	305	9326	0
6	305	10226	0
6	305	12028	0
6	305	13830	0
6	310	3015	0
6	310	12927	0
6	314	4816	1
6	318	14730	0
6	321	1209	0
6	321	8422	0
6	322	7523	0
6	322	8423	0
6	322	9325	0
6	329	1211	0
6	334	3915	0
6	343	3015	0
6	347	5718	0
6	347	9324	0
6	348	1213	0
6	348	3017	0
6	348	5721	0
6	350	1212	0
6	353	2113	0
6	353	3014	0
6	355	2112	0
6	355	5716	0
6	360	2113	0
6	363	4817	0
6	370	2113	0
6	370	3915	0
6	370	4816	0
6	378	1211	0
6	378	2112	0
6	378	6621	0
6	378	9325	0
6	378	11127	0
6	388	2113	0
6	388	5720	0
6	388	11130	0
6	389	1211	0
6	389	6618	0
6	393	2113	0
6	394	4815	0
6	400	3849	0
6	400	4750	0
6	406	2113	0
6	410	1211	0
7	15	2924	0
7	19	1210	0
7	28	2112	0
7	47	2112	0
7	58	1349	0
7	58	2250	0
7	61	735	0
7	62	5285	0
7	62	6187	0
7	63	2264	0
7	64	545	0
7	64	5954	0
7	65	3173	0
7	67	6688	0
7	67	12997	0
7	70	13044	0
7	70	13945	0
7	70	17552	0
7	74	4000	0
7	76	558	0
7	76	1459	0
7	78	3369	0
7	78	4270	0
7	82	3662	0
7	90	1233	0
7	92	10347	0
7	94	2111	0
7	95	1211	0
7	104	3219	0
7	106	1022	0
7	115	3089	0
7	115	5792	0
7	115	8495	0
7	115	12102	0
7	116	4609	0
7	119	2397	0
7	119	4198	0
7	120	3745	1
7	120	4646	0
7	120	5548	0
7	121	4674	0
7	122	3610	0
7	126	1187	0
7	130	795	0
7	130	1695	0
7	130	2597	0
7	132	4371	0
7	132	5274	0
7	132	9780	0
7	132	11582	0
7	132	16099	0
7	132	17902	0
7	132	19705	0
7	132	23309	0
7	132	26012	0
7	132	33228	0
7	132	37744	0
7	136	14730	0
7	136	15630	0
7	141	2114	0
7	142	598	0
7	146	3138	0
7	149	5967	0
7	149	6868	0
7	170	4059	0
7	205	1479	0
7	205	2382	0
7	205	3284	0
7	206	4201	0
7	206	5103	0
7	206	6004	0
7	210	4872	1
7	211	3389	0
7	217	10225	0
7	220	1357	0
7	221	3266	0
7	221	4167	0
7	221	6871	0
7	224	2111	1
7	225	6411	0
7	227	4909	0
7	233	1209	0
7	234	2109	0
7	234	4814	0
7	234	7557	0
7	234	20173	0
7	244	3014	0
7	244	4815	0
7	245	1418	0
7	248	3917	0
7	248	12953	0
7	249	3921	0
7	256	7533	0
7	261	3260	0
7	262	3598	0
7	270	1211	0
7	272	1213	0
7	279	2112	1
7	279	3014	0
7	316	1112	1
7	317	3915	0
7	317	5717	0
7	318	1211	0
7	318	3915	0
7	319	8419	0
7	320	1211	0
7	321	2186	0
7	324	2111	0
7	336	1211	0
7	336	6617	0
7	336	9327	0
7	337	2112	0
7	337	3013	0
7	340	12947	0
7	344	2113	0
7	345	2112	0
7	345	3013	0
7	345	4815	0
7	345	8424	0
7	345	9329	0
7	345	11134	0
7	345	12056	0
7	345	16567	0
7	345	18376	0
7	345	21086	0
7	345	23797	0
7	346	2111	0
7	347	3913	0
7	353	8308	0
7	359	1209	0
7	359	3913	0
7	360	1508	0
7	360	7825	0
7	365	3245	0
7	371	4820	0
7	371	6636	0
7	371	10249	0
7	371	11152	0
7	371	12053	0
7	371	14767	0
7	371	19273	0
7	375	1210	0
7	377	1210	0
7	382	2115	0
7	385	3018	0
7	385	7532	0
7	388	2119	0
7	390	664	0
7	390	1573	0
7	393	5729	0
7	394	3928	0
7	398	5722	0
7	401	2125	0
7	411	2118	0
7	413	4891	0
7	413	5791	0
7	417	6638	0
7	417	9376	0
7	417	12996	0
7	425	4829	0
7	425	8444	0
7	425	9341	0
7	426	9343	0
7	426	10245	0
7	431	12058	0
7	439	1229	0
7	453	1218	0
7	453	6640	0
7	458	1218	0
7	458	2122	0
7	458	8451	0
7	460	1215	0
7	461	3926	0
7	461	5739	0
7	461	6650	0
7	464	4835	0
7	468	3938	0
7	469	1220	0
8	11	1511	0
8	14	6615	0
8	14	11124	0
8	18	10568	0
8	18	13275	0
8	18	15079	0
8	18	15981	0
8	28	13372	0
8	29	793	0
8	29	4401	0
8	30	3011	0
8	32	1209	0
8	35	1209	0
8	37	1209	0
8	37	3011	0
8	37	3911	0
8	39	3010	1
8	41	8418	0
8	58	3915	0
8	75	2112	0
8	80	1210	0
8	87	1213	0
8	88	1212	0
8	89	930	0
8	93	5719	0
8	93	11127	1
8	93	28260	0
8	93	44493	0
8	103	2113	0
8	103	4818	0
8	103	7520	0
8	103	11126	0
8	103	14732	0
8	113	7524	0
8	121	13828	0
8	122	4726	0
8	141	9165	0
8	141	10066	0
8	141	13674	0
8	144	2117	0
8	151	3916	0
8	154	2113	0
8	165	3057	0
8	167	4491	0
8	167	5392	0
8	175	646	0
8	184	507	0
8	184	5014	0
8	185	5722	0
8	189	6624	0
8	192	3018	0
8	193	1216	0
8	213	1216	0
8	213	3920	0

## Sheet: AML470_Open_loop_cont_20210723
Folder index	worm track index	Frame number of stim (within worm track)	Worm reversed (1) or not (0)?
1	1	3911	0
1	1	4814	0
1	3	5715	0
1	3	9320	0
1	4	2109	0
1	4	4814	0
1	22	7517	0
1	22	12942	0
1	25	6703	0
1	25	10333	0
1	34	6617	0
1	34	11125	0
1	40	1208	0
1	54	1208	0
1	54	10222	0
1	54	14755	0
1	55	3908	0
1	61	3011	0
1	62	8685	0
1	75	22928	0
1	75	26626	0
1	75	28437	0
1	75	32963	0
1	79	8947	1
1	95	5734	0
1	99	1022	0
1	103	3009	0
1	124	10423	0
1	140	10298	0
1	150	1910	0
1	156	3945	0
1	156	6683	0
1	163	3028	0
1	176	15908	0
1	186	2126	0
1	194	3006	0
2	3	2111	0
2	9	3345	0
2	20	3181	0
2	20	4983	0
2	20	11293	0
2	34	1210	0
2	35	1210	0
2	36	1210	0
2	41	2111	0
2	41	5716	0
2	43	1210	0
2	44	2111	0
2	45	10224	0
2	45	11125	0
2	45	12927	0
2	56	2111	0
2	56	3013	0
2	56	6619	0
2	60	1210	0
2	64	3097	0
2	72	1209	0
2	73	1210	0
2	73	2112	0
2	73	3915	0
2	76	3275	0
2	76	3915	0
2	77	3012	0
2	78	948	0
2	80	1269	0
2	82	590	0
2	82	2392	0
2	87	540	0
2	94	3038	0
2	100	5786	0
2	100	6687	0
2	112	11204	0
2	118	3021	0
2	118	3923	0
2	119	3601	1
2	119	4502	0
2	119	9008	0
2	120	2236	0
2	121	1514	0
2	121	5119	0
2	121	10530	0
2	122	7545	0
2	123	515	0
2	126	3940	0
2	127	4627	0
2	127	8233	0
2	127	9136	0
2	127	15445	0
2	127	17247	0
2	127	18148	0
2	127	19050	0
2	127	20854	0
2	127	21754	1
2	127	24458	0
2	127	28066	0
2	127	28967	0
2	127	31670	0
2	129	1211	0
2	131	2111	0
2	141	3915	0
2	141	6619	0
2	149	1211	0
2	149	6618	0
2	149	8421	0
2	149	12928	0
2	149	13829	0
2	157	3187	0
2	163	1540	0
2	176	3210	0
2	177	3014	0
2	178	3014	0
2	183	2755	0
2	183	3655	0
2	202	2524	0
2	203	8421	0
2	203	9322	0
2	203	10223	0
2	206	1708	0
2	211	2010	0
2	219	1212	0
2	228	3221	0
2	228	11497	0
2	230	1211	0
2	231	3336	0
2	231	7844	0
2	231	8745	0
2	232	2131	0
2	235	10228	0
2	235	19242	0
2	237	2114	0
2	237	3015	0
2	248	1211	0
2	248	2113	0
2	250	2112	0
2	251	4819	0
2	251	6621	0
2	254	4816	0
2	260	3013	0
2	260	12931	0
2	260	16539	0
2	262	4818	0
2	262	6621	0
2	263	5720	0
2	264	4126	0
2	264	7731	0
2	294	1211	0
2	301	7524	0
2	304	8424	0
2	305	1213	0
2	307	2114	0
2	308	2112	0
2	311	3014	0
2	313	2113	0
2	313	3014	0
2	314	1000	0
2	314	1272	0
2	315	2227	0
2	324	1213	0
2	324	3016	0
2	324	3917	0
2	327	3917	0
2	332	8424	0
2	336	1213	0
2	337	1212	0
2	339	10223	0
2	342	2113	0
2	342	3916	0
2	342	4817	0
2	361	3014	0
2	361	4817	0
2	362	3916	0
2	363	1995	0
2	363	5600	0
2	367	3915	0
2	367	8421	0
2	367	11125	0
2	368	1211	0
2	369	7009	0
2	372	2841	0
2	372	10954	0
2	372	11855	0
2	373	1211	0
2	378	3914	0
2	386	1211	0
2	393	3914	0
2	414	1212	0
3	11	6616	0
3	11	7517	0
3	11	8419	0
3	21	1208	0
3	21	5715	0
3	22	1122	0
3	22	2924	0
3	23	16531	0
3	29	1208	0
3	29	3913	0
3	31	1208	0
3	31	2110	1
3	35	2110	0
3	87	5509	0
3	99	3917	0
3	113	3016	0
3	169	3014	0
3	169	4816	0
3	170	1211	0
3	173	5742	0
3	173	7545	1
3	174	1852	0
3	174	2755	0
3	174	4558	0
3	174	5457	0
3	174	18086	0
3	174	20791	0
3	174	22595	0
3	180	9324	1
3	180	13829	0
3	180	14733	0
3	180	15635	0
3	181	3918	0
3	181	13833	0
3	181	27358	0
3	200	1213	0
3	200	2115	0
3	200	5720	1
3	207	1212	0
3	217	9324	0
3	217	23753	0
3	226	6621	0
3	228	1135	0
3	229	5722	0
3	229	9329	0
3	260	3017	0
3	260	3917	0
3	260	9326	0
3	260	13833	0
3	261	4064	0
3	279	2115	0
3	279	3015	0
3	283	5725	0
3	283	10234	0
3	292	1213	0
3	292	3017	0
3	292	8429	0
3	310	2121	0
3	310	6627	0
3	319	1215	0
4	2	3010	0
4	3	2109	0
4	19	2109	0
4	21	2109	0
4	21	3912	0
4	21	4813	0
4	21	5714	0
4	21	19232	0
4	21	21036	0
4	22	7518	0
4	22	18332	0
4	34	1208	0
4	34	7517	0
4	36	2109	0
4	36	3012	0
4	36	3912	0
4	38	7839	0
4	39	1080	0
4	39	11895	0
4	46	1951	0
4	46	3753	0
4	46	4655	0
4	46	10964	0
4	46	13669	0
4	46	18176	0
4	67	1210	0
4	67	2111	0
4	68	1495	1
4	69	3015	0
4	94	1212	0
4	103	1212	0
4	129	2114	0
4	131	1210	1
4	170	2115	0
4	183	3016	0
4	213	2115	0
4	216	3015	0
4	233	3920	0
4	233	4821	0
4	233	10229	0
4	237	4819	0
4	237	6624	0
4	249	7529	0
4	266	1215	0
4	287	3015	0
4	287	3921	0

## Sheet: AML470_Close_loop_expt_20210720
Folder index	worm track index	Frame number of stim (within worm track)	Worm reversed (1) or not (0)?
1	12	3357	0
1	28	4065	1
1	35	1239	0
1	38	2903	0
1	38	8171	0
1	51	1673	0
1	52	7660	0
1	63	3440	1
1	64	2352	0
1	64	5190	1
1	64	8953	1
1	68	3161	1
1	83	876	0
1	111	3859	1
1	127	4832	0
1	129	1352	1
1	139	1001	1
1	148	19504	1
1	156	6110	0
1	190	5137	0
1	229	3035	1
2	5	633	0
2	6	767	0
2	21	1978	0
2	77	1373	1
2	80	5221	1
2	82	6568	1
2	85	31943	1
2	88	1143	0
2	100	2388	0
2	100	5908	0
2	110	1553	1
2	145	14262	1
2	149	2335	0
2	152	1748	0
2	188	2750	1
2	188	5191	1
2	196	6586	0
2	233	6745	0
2	250	2415	1
2	253	1673	1
2	256	3998	0
3	16	6346	0
3	16	11338	0
3	39	984	0
3	50	6825	0
3	73	4080	1
3	79	2751	1
3	79	12138	0
3	79	21420	1
3	87	4960	0
3	164	3208	1
3	169	1509	1
3	171	5117	0
3	180	3590	1
3	187	6629	1
3	232	8990	1
3	239	7160	0
3	251	1703	1
3	275	4192	0
3	277	2486	1
4	13	1793	0
4	21	757	1
4	70	2842	1
4	92	999	1
4	105	5478	0
4	111	1230	1
4	132	29220	0
4	153	7008	0
4	153	10349	0
4	167	873	1
4	200	776	1
4	210	16056	1
4	225	913	1
4	238	592	0
4	294	7591	1
4	299	1238	0
5	2	9583	1
5	3	4053	1
5	17	12262	1
5	18	4484	1
5	21	1503	1
5	56	3638	1
5	72	658	1
5	78	2979	1
5	81	1954	0
5	95	2568	1
5	117	944	1
5	119	1295	1
5	119	9640	0
5	132	2708	0
5	173	5143	0
5	180	34631	0
5	195	611	0
5	200	1375	0
5	220	5931	0
5	233	1733	0
5	235	3478	1
5	245	4338	0
5	250	1440	1
5	270	9607	0
5	275	1984	0
5	277	2077	1
5	281	22322	0
5	290	22134	0
5	337	4907	0
5	339	871	1
5	348	3533	0
5	354	1956	0
5	356	6870	0
5	357	1564	0
6	2	3952	0
6	27	2817	1
6	27	17776	0
6	29	1851	0
6	31	10240	1
6	39	8173	0
6	40	1742	0
6	43	4986	1
6	47	4043	1
6	56	951	1
6	72	5748	0
6	94	562	0
6	108	905	1
6	110	2973	1
6	137	3527	0
6	137	6744	0
6	144	2925	0
6	186	18207	1
6	195	536	1
6	198	575	0
6	247	2642	0
6	257	9591	0
6	257	18892	0
6	275	2203	0
6	289	10526	1
6	289	14220	0
6	303	15368	1
6	306	10480	0
6	309	3776	0
6	331	4422	0
6	332	5818	0
6	337	786	1
6	358	1808	0
6	359	6396	0
6	372	1236	0
7	2	10516	0
7	8	5583	0
7	10	3396	0
7	16	846	0
7	43	998	1
7	44	13814	1
7	44	16433	1
7	50	1535	0
7	62	3898	0
7	67	4278	0
7	71	10152	0
7	76	1283	0
7	77	1176	0
7	78	2597	1
7	95	7662	0
7	99	21545	0
7	108	16229	0
7	149	3340	0
7	159	1544	1
7	169	2381	1
8	5	7627	0
8	5	12421	0
8	9	1439	0
8	13	3191	1
8	39	8348	1
8	43	3476	0
8	44	636	1
8	49	2485	0
8	59	5426	0
8	60	1212	1
8	86	1652	1
8	99	768	1
8	108	4965	0
8	112	3023	0
8	114	1612	1
8	127	2383	0
8	128	2368	0
8	160	3230	0
8	161	5425	0
8	175	12337	0
8	199	12909	0
8	214	968	0
8	214	5608	1
8	223	17409	0
8	234	1721	1
8	238	19880	0
8	248	4138	1
8	299	2424	1
8	305	3250	1
8	306	1252	0
9	2	10283	1
9	2	12549	1
9	36	2789	1
9	86	1198	1
9	110	1669	1
9	124	3401	0
9	142	7425	0
9	156	4971	1
9	169	3349	1
9	182	6619	0
9	182	17550	1
9	182	19810	0
9	184	943	1
9	186	1892	1
9	191	2444	0
9	205	7165	0
9	210	2903	1
9	217	1594	1
9	226	10451	1
9	229	7436	1
9	236	2074	0
9	246	4917	0
9	256	1276	0
10	2	532	1
10	7	7685	0
10	9	2075	1
10	19	1779	1
10	20	6318	1
10	24	17112	1
10	26	4433	0
10	61	1377	1
10	61	8207	1
10	110	18381	0
10	119	4007	1
10	181	1984	0
10	189	1905	0
10	196	2745	0
10	221	3050	0
10	222	1488	0
10	230	11648	0
10	242	526	0
10	246	4485	0
10	246	10573	0
10	253	4244	0
10	258	15214	0
10	259	753	1
10	264	2942	0
10	271	5028	0
10	313	4422	1
10	315	2972	1
10	347	1411	0
10	356	5738	1
10	359	1440	1
11	3	22917	0
11	5	775	1
11	6	7076	0
11	9	2647	0
11	10	2656	1
11	11	16590	0
11	11	23757	1
11	11	28349	0
11	23	2117	1
11	23	5981	1
11	26	4120	0
11	28	1008	1
11	37	9739	1
11	39	9668	0
11	41	2860	1
11	49	4566	0
11	50	3080	0
11	56	5429	0
11	61	9086	0
11	78	1100	0
11	79	1718	0
11	85	5647	0
11	104	1333	1
11	108	9102	0
11	117	4097	0
11	120	2566	0
11	120	6809	0
11	121	6909	0
11	121	8504	0
11	144	1854	0
11	158	9888	1
11	169	10956	0
11	177	4579	1
11	181	4823	0
11	184	789	0
11	201	3609	0
11	208	704	0
11	220	5216	0
11	223	1087	1
12	1	1330	1
12	11	6844	0
12	15	3669	0
12	15	10296	1
12	27	4434	1
12	30	582	0
12	31	504	0
12	38	9182	1
12	42	2514	1
12	45	1780	1
12	59	2299	0
12	67	823	0
12	69	5556	0
12	71	1202	1
12	75	1480	0
12	87	516	0
12	92	1148	1
12	95	567	0
12	96	1575	0
12	103	1110	0
12	117	2334	0
12	118	2971	0
12	124	2337	0
12	140	18710	0
12	142	2345	0
12	147	10011	0
12	152	1174	0
12	202	4053	0
12	203	3529	0
12	264	3742	1
12	273	4377	1
12	274	516	1
12	279	626	0
12	279	2532	1
12	289	3735	1
12	299	2884	1
12	299	4320	0
12	299	8184	0
12	307	19251	0
12	312	7434	0
12	312	9229	1
12	321	3396	0
12	323	1737	0
12	328	3137	0
12	338	6421	1
12	355	2484	1
12	363	6671	1
12	363	10419	1
12	375	6942	0
12	379	2079	0
12	380	6654	1
12	391	1018	0
13	18	5960	0
13	33	3368	1
13	33	20057	0
13	33	29221	0
13	34	610	0
13	38	1181	0
13	45	7903	0
13	96	2206	1
13	98	6676	0
13	113	827	0
13	124	2196	0
13	130	13727	1
13	146	5385	1
13	195	1971	1
13	209	4254	1
13	214	1225	1
13	231	4886	1
13	236	922	0
13	286	11299	0
13	287	3212	1
13	289	3371	1
13	289	15240	0
13	328	674	0
14	8	613	0
14	41	4340	1
14	47	3547	1
14	47	37227	1
14	48	4368	0
14	57	1749	0
14	90	1439	0
14	114	20712	0
14	116	1154	0
14	210	987	0
14	238	12563	0
14	238	15145	1
14	239	4578	0
14	243	7768	0
14	243	12998	0
15	30	2420	1
15	47	14173	1
15	57	3034	0
15	57	8525	1
15	67	26785	1
15	155	815	1
15	164	1622	1
15	170	1133	0
15	186	873	0
15	186	2301	0
15	240	14481	1
15	277	7556	0
15	314	9996	0
15	375	9833	1
15	443	7344	0
15	448	1371	1
15	454	3035	1
15	476	3995	0
15	488	660	0
16	65	3633	0
16	68	4865	0
16	74	1709	0
16	81	1679	0
16	89	1414	1
16	104	3709	1
16	115	5559	0
16	132	2470	1
16	146	9297	0
16	155	5172	0
16	191	3232	1
16	192	4315	1
16	200	3848	0
16	221	962	0
16	268	4281	1
16	298	862	0
16	300	1350	0
16	303	2001	1
16	312	4114	0
16	438	6786	0
16	464	579	0
16	464	1482	1
17	3	1319	0
17	7	2311	1
17	51	719	1
17	63	1890	1
17	86	3272	1
17	86	4229	0
17	172	1416	0
17	176	622	1
17	177	3179	1
17	177	5454	0
17	178	1511	0
17	182	3099	0
17	186	2453	0
17	188	2371	0
17	190	1721	0
17	231	1975	0
17	242	18345	0
17	251	1020	0
17	282	1567	0
17	286	708	0
17	287	1006	0
17	300	1523	0
17	322	7561	1
17	325	1947	0
17	325	5734	0
17	367	7407	0
17	402	2242	1
17	408	14375	0
17	428	8257	0
17	430	4890	0
17	442	3235	1
17	448	5782	0
17	449	532	0
17	455	5463	0
17	479	1571	0
17	535	1597	0
17	539	7413	1
17	558	624	1
17	560	1732	0
17	568	1426	0
17	570	1079	1
17	573	1240	0
17	583	3781	0
17	611	2907	1
18	13	2501	1
18	17	11602	1
18	55	1904	0
18	59	2934	0
18	61	7498	0
18	62	3593	1
18	63	546	1
18	70	1643	1
18	85	4603	0
18	98	3315	0
18	101	1655	0
18	110	4270	1
18	113	2088	1
18	121	8098	1
18	125	1778	1
18	132	1270	0
18	134	4857	0
18	134	7857	1
18	165	2099	0
18	181	1287	1
18	228	10789	0
18	253	2997	1
18	291	2071	0
18	293	1983	0
18	302	1520	1
18	304	1972	0
18	313	2255	0
18	337	2472	0
18	339	1485	1
18	352	4838	1
18	355	2256	0
18	363	2651	0
18	363	4832	0
18	363	6811	0
18	376	1451	0
18	384	2843	1
18	386	6619	0
18	400	1133	1
18	400	11599	1
18	404	11936	1
18	406	13258	0
18	455	3215	1
18	457	1217	0
18	492	4579	1
18	507	1120	1
18	517	4560	0
18	531	884	0
18	551	3572	0
18	586	2685	1
18	593	7517	1
18	612	6549	0
19	20	565	1
19	36	2334	0
19	39	8819	0
19	43	712	1
19	47	4960	0
19	49	3076	0
19	59	7933	0
19	70	1854	0
19	103	4908	1
19	108	992	0
19	125	899	0
19	134	3671	1
19	152	1511	1
19	169	907	0
19	176	2526	0
19	177	2641	0
19	186	5362	0
19	219	1599	0
19	228	4430	1
19	229	2709	0
19	238	2935	0
19	244	1909	1
19	264	1788	0
19	335	521	1
19	345	5687	0
19	354	5116	0
19	367	867	1
19	376	8563	1
19	389	1717	0
19	397	13254	0
19	401	3522	1
19	446	1380	0
19	467	2181	0
19	468	11010	1
19	513	1489	1
19	517	1042	1
19	542	1079	0
19	566	1276	0
19	582	4472	0
19	603	2943	1
19	603	4485	1
19	615	1087	0
19	675	792	0
19	675	4674	0
20	6	5493	1
20	13	4678	0
20	23	2667	1
20	26	1616	1
20	26	2549	1
20	39	4900	0
20	74	3200	1
20	85	8754	0
20	85	21366	0
20	90	875	0
20	154	2505	0
20	159	10165	0
20	177	839	1
20	184	554	1
20	191	1243	0
20	208	20031	1
20	227	1655	1
20	236	590	0
20	266	6079	0
20	344	637	1

## Sheet: AML470_Close_loop_expt_20210721
Folder index	worm track index	Frame number of stim (within worm track)	Worm reversed (1) or not (0)?
1	5	10386	0
1	5	15678	0
1	35	1169	1
1	38	3054	1
1	60	14810	1
1	86	4278	1
1	111	3650	1
1	150	1437	0
1	150	3719	0
1	159	3653	1
1	174	2168	1
1	185	11229	0
1	187	6060	0
1	190	6247	1
1	210	1643	1
1	214	4174	1
1	233	2827	1
1	233	8524	1
1	247	1176	1
1	286	2012	1
2	28	23898	1
2	39	5455	0
2	47	29058	1
2	64	8643	1
2	65	1841	0
2	69	3683	1
2	129	2852	1
2	132	2140	0
2	149	2143	1
2	183	5461	0
2	196	886	1
2	226	8140	0
2	229	1166	0
2	235	10223	0
2	256	762	1
3	1	10168	0
3	3	4796	1
3	5	7480	1
3	5	10357	1
3	7	1036	0
3	14	5482	1
3	14	11179	1
3	32	4448	0
3	38	1643	0
3	51	1162	0
3	60	521	1
3	94	1179	0
3	103	2510	0
3	132	9350	0
3	133	6214	0
3	154	2215	0
3	157	1223	1
3	157	8393	0
3	160	1969	0
3	160	6032	0
3	203	2386	0
3	213	10406	1
3	222	7760	0
3	229	1975	0
3	229	3581	1
3	235	1963	1
3	297	2068	0
3	311	6900	0
3	315	6265	0
4	2	2365	0
4	63	3164	0
4	69	10645	1
4	75	923	0
4	104	1080	1
4	143	2212	1
4	176	1127	0
5	6	2889	0
5	9	938	1
5	15	4539	0
5	27	762	0
5	30	777	0
5	32	3114	1
5	40	3293	0
5	56	2350	1
5	56	4847	0
5	69	2781	1
5	73	4718	0
5	85	794	1
5	103	1315	0
5	104	2997	0
5	104	7843	0
5	114	714	0
5	115	510	0
5	120	8140	0
5	124	3312	0
5	129	5238	0
5	145	5228	0
5	164	959	1
5	165	2865	1
5	178	12679	0
5	209	2715	0
5	214	5461	0
5	219	1842	0
5	222	988	0
5	255	5398	1
5	261	6115	0
5	272	2546	0
5	285	2954	0
5	310	18001	1
5	320	14866	1
5	335	8789	0
5	335	16079	0
5	335	17443	0
5	338	1917	0
5	344	740	0
5	346	3593	0
5	347	737	1
5	361	1293	1
5	371	5683	1
5	371	8039	0
5	385	915	0
5	404	3440	0
5	407	1871	1
5	415	3937	1
5	418	1949	1
6	2	3038	1
6	3	2237	1
6	11	2313	0
6	11	6684	1
6	45	1015	0
6	59	1480	0
6	76	2329	0
6	81	10140	0
6	91	698	1
6	96	2152	1
6	108	12757	0
6	108	17519	0
6	116	3738	0
6	126	1768	1
6	133	11133	1
6	141	1471	1
6	158	648	1
6	176	2531	1
6	177	861	1
6	192	3711	0
6	208	4339	0
6	208	9597	0
6	215	6248	0
6	256	1623	0
6	259	782	1
6	278	18976	0
6	294	11314	0
6	320	12994	0
6	338	4565	0
6	354	2023	0
6	376	3102	0
6	395	4606	0
6	397	4444	0
6	449	6705	0
6	452	1046	0
6	466	2851	1
6	467	8812	1
6	493	1096	0
6	497	721	0
7	21	9496	0
7	27	4216	0
7	40	2951	1
7	42	3070	0
7	75	753	1
7	77	1414	1
7	108	1800	0
7	190	4393	0
7	234	881	0
7	277	2133	1
7	327	2724	1
7	327	6769	0
7	479	7276	0
8	2	1516	1
8	6	596	0
8	12	4407	1
8	15	3984	1
8	53	1738	1
8	102	1068	0
8	110	4253	0
8	122	11106	0
8	155	4799	1
8	171	2293	0
8	192	6370	0
8	199	7364	0
8	246	605	0
8	260	1241	1
8	280	4305	0
8	301	4658	1
8	328	11742	1
8	335	5484	1
8	340	18858	0
8	350	8725	0
8	383	967	0
8	385	3097	1
8	408	1809	0
8	430	3237	0
8	430	5954	0
8	465	21871	0
8	588	511	0
8	588	12534	0
8	591	10416	0
8	592	3607	0
8	592	8899	0
8	595	7497	1
8	615	1685	0
8	629	5275	1
8	641	743	0
9	21	1069	0
9	76	5144	0
9	111	2221	1
9	206	8802	0
9	215	1388	0
9	266	3739	1
9	273	5522	1
9	306	3291	1
9	307	4093	1
9	332	2242	0
9	350	648	0
9	409	3085	0
9	488	1981	1
9	488	3090	0
10	9	4250	0
10	69	1845	1
10	73	556	0
10	83	3073	0
10	104	2357	0
10	119	2843	1
10	183	2281	0
10	224	7230	0
10	225	6331	0
10	236	1303	0
10	237	6312	0
10	249	2381	0
10	267	6614	1
11	4	1152	0
11	53	5756	1
11	82	2652	1
11	91	3969	1
11	113	2125	1
11	116	998	1
11	175	4031	1
11	189	5068	0
11	190	5071	0
11	195	4127	1
11	202	4679	0
11	218	3506	0
11	219	937	1
11	328	918	0
11	336	1509	1
11	345	1399	0
11	366	10675	0
11	369	2560	1
11	373	15219	0
11	396	764	0
11	444	11102	0
11	458	4835	0
11	462	2423	0
11	466	3698	1
11	469	4523	1
11	471	1279	0
11	490	1407	0
11	494	2919	1
11	496	719	1
11	498	5661	0
12	4	10588	1
12	28	1046	1
12	46	2601	1
12	89	7537	0
12	93	3281	0
12	117	3046	1
12	118	3525	0
12	125	11659	1
12	126	2361	0
12	156	11681	0
12	160	910	1
12	169	2167	0
12	182	1513	1
12	205	8204	0
12	214	7754	1
12	230	3058	0
12	259	12315	1
12	267	5792	0
12	267	7858	0
12	293	4760	1
12	299	13483	0
12	325	2917	0
12	331	2261	1
12	332	1186	0
12	337	3893	0
12	384	1994	1
12	413	2067	1
12	437	2709	0
12	465	4250	1
12	488	1262	0
12	513	587	0
13	101	1458	1
13	127	2021	0
13	175	13269	0
13	181	2277	0
13	237	7650	0
13	249	2228	1
13	269	13984	0
13	419	5212	1
13	457	3825	0
13	466	2754	1
13	467	1550	0
13	469	1808	1
13	472	11270	0
13	472	21631	1
13	482	11802	0
13	540	3421	1
13	543	1690	0
13	552	2986	0
13	561	26682	1
13	582	3803	1
13	615	2359	1
13	703	7149	1
13	708	8850	1
13	750	5270	0
13	755	2690	0
13	761	8249	1
13	763	2883	0
13	821	1037	1
13	830	3800	1
14	36	1208	1
14	64	8330	1
14	68	17747	1
14	73	1219	0
14	74	940	0
14	86	5436	0
14	132	592	1
14	132	2662	0
14	133	3767	0
14	164	868	1
14	166	1260	0
14	172	848	1
14	181	9422	1
14	187	1511	1
14	222	3798	0
14	249	1805	0
14	265	3031	0
14	268	4524	0
14	285	9118	0
14	322	1132	0
14	354	2598	1
14	361	2373	1
14	363	1803	1
14	364	8308	0
14	374	1619	0
14	392	4924	0
14	418	510	1
14	421	3342	1
14	431	5914	0
14	479	1466	0
14	489	3291	0
14	500	7368	1
14	546	668	1
14	604	17997	0
14	606	4473	0
14	606	5458	0
14	608	676	1
14	662	2054	0
14	668	5418	0
14	669	6412	0
15	1	4257	1
15	14	1734	1
15	14	6537	0
15	37	973	1
15	42	1633	0
15	71	2599	0
15	102	1551	0
15	140	1469	0
15	151	2473	0
15	184	2239	1
15	213	5786	1
15	230	1319	1
15	238	1868	1
15	267	1571	1
15	269	3440	0
15	271	1920	0
15	273	12757	1
15	288	10292	0
15	288	15816	0
15	301	921	1
15	323	9475	0
15	324	12005	0
15	333	7335	0
15	333	11474	0
15	340	5802	0
15	369	4702	1
15	370	22305	1
15	376	3745	0
15	391	9332	0
15	397	4030	0
15	411	6331	0
15	453	15654	0
15	463	3090	1
15	484	5217	1
15	490	3092	1
15	492	4740	1
15	503	3690	0
15	549	1666	0
16	3	2147	1
16	5	17580	1
16	7	12684	0
16	8	1335	1
16	11	4365	1
16	18	2343	0
16	36	4211	1
16	52	696	1
16	68	13204	0
16	76	27607	1
16	82	15085	0
16	83	4539	0
16	137	832	0
16	157	4544	0
16	166	3191	1
16	203	3369	1
16	204	6795	0
16	207	5970	0
16	212	9930	1
16	241	4220	0
16	318	5132	0
16	343	5062	0
17	40	7447	0
17	49	2038	0
17	51	6215	1
17	85	4418	1
17	87	7750	0
17	104	2204	0
17	138	4495	0
17	140	989	0
17	149	7448	1
17	163	3197	1
17	167	11916	1
17	186	701	0
17	199	8037	0
17	222	963	0
17	254	9070	0
17	277	3558	0
17	302	1586	0
17	303	2073	1
17	318	1325	1
17	332	8435	0
17	336	5693	1
17	363	1000	0
18	42	1802	0
18	42	4386	1
18	52	9242	0
18	89	754	0
18	105	3004	1
18	115	6696	1
18	116	3752	0
18	160	1647	1
18	187	3997	0
18	190	5246	0
18	191	14513	0
18	209	2886	1
18	223	7244	1
18	251	14300	1
18	307	5708	1
18	320	1862	1
18	340	1118	0
18	343	4245	1
18	346	939	0
18	354	8924	0
18	378	2315	0
19	2	4640	1
19	3	14804	1
19	38	568	0
19	42	2831	1
19	42	12491	1
19	51	616	0
19	61	844	0
19	71	6540	1
19	103	717	0
19	108	2102	1
19	127	11126	1
19	171	3060	1
19	171	20182	0
19	176	763	1
19	211	2028	1
19	231	3033	1
19	232	2542	1
19	241	5478	0
19	266	925	0
19	290	9437	1
19	300	1998	1
19	319	6544	0
19	342	1062	1
19	347	4841	1
19	363	1048	1
19	364	2076	1
19	389	4769	0
19	407	1023	0
19	420	2946	0
19	420	6823	1
19	429	5784	0
19	435	8067	1
19	439	3702	1
19	452	909	0
19	514	6606	1
19	532	4066	0
19	547	5935	0
19	553	4387	1

## Sheet: AML470_Close_loop_expt_20210723
Folder index	worm track index	Frame number of stim (within worm track)	Worm reversed (1) or not (0)?
1	3	1865	0
1	10	2842	1
1	18	5973	1
1	52	2068	0
1	98	25135	1
1	139	1714	1
1	141	2997	0
1	150	905	1
1	205	10228	0
1	274	7013	0
1	288	9488	0
1	293	2328	1
1	334	10705	0
1	499	3196	1
2	17	2043	0
2	22	509	0
2	50	1801	0
2	59	1007	0
2	63	722	1
2	64	20586	0
2	69	2300	0
2	95	10010	1
2	99	4668	1
2	112	26147	1
2	141	912	1
2	167	1240	1
2	172	1084	1
2	175	856	0
2	190	5027	0
2	208	2211	1
2	229	6625	1
2	240	2425	0
2	248	3620	0
2	267	6289	0
2	270	8548	1
2	286	4673	1
2	287	12276	0
2	292	4929	0
2	292	8086	1
2	294	7357	0
2	334	2571	1
2	336	664	0
2	361	1287	1
2	368	2766	0
3	5	8720	0
3	17	3137	0
3	26	4335	1
3	46	2907	1
3	82	2625	0
3	82	3623	0
3	91	569	1
3	92	12198	1
3	136	11725	1
3	144	7757	0
3	144	11085	1
3	266	2162	0
4	20	4661	1
4	28	3866	1
4	30	2535	0
4	74	1135	1
4	78	2199	1
4	90	4937	1
4	92	14551	1
4	105	10476	1
4	107	24374	1
4	116	15751	1
4	141	18660	0
4	154	1463	1
4	240	3787	0
4	251	6996	1
5	16	3236	1
5	31	17102	0
5	66	2711	1
5	77	3584	1
5	79	1289	0
5	85	2170	0
5	96	1249	1
5	101	6417	0
5	107	12271	0
5	107	14460	0
5	109	1638	1
5	137	8724	1
5	143	17914	0
5	148	13802	1
5	182	5117	1
5	194	1110	0
5	200	5082	1
5	204	3212	0
5	206	4574	0
5	223	12579	0
5	247	3940	1
5	304	7088	0
6	19	1339	1
6	33	1649	0
6	47	2961	0
6	48	519	1
6	80	7304	0
6	82	35118	1
6	82	40575	0
6	125	1115	0
6	131	16857	0
6	141	4476	0
6	148	622	0
6	209	19119	0
6	214	4345	0
6	215	3465	1
6	261	11536	0
6	264	4410	0
6	269	4771	0
6	269	6890	0
6	276	3362	0
6	279	1377	0
6	279	2477	1
6	282	4126	1
6	284	2900	1
6	301	957	0
6	301	3610	1
6	328	7554	0
6	331	14418	0
6	331	21559	0
6	360	1745	1
6	369	5786	0
6	385	3661	0
6	434	11510	0
6	441	2279	0
6	445	16034	0
6	451	7449	0
6	483	1110	1
6	495	3704	1
7	4	2263	1
7	4	5309	0
7	8	5382	1
7	11	19981	0
7	46	562	0
7	51	6868	0
7	52	1632	0
7	151	1103	1
7	173	2488	0
7	205	20155	1
7	252	5493	0
7	253	1296	1
7	262	3901	0
7	334	2249	0
7	348	886	0
7	350	2214	0
7	357	4817	0
7	366	2024	1
7	383	1494	0
7	384	2682	0
7	415	1125	1
7	421	5784	1
7	421	6821	1
7	427	3613	0
7	441	6839	1
7	444	2199	0
8	16	5053	0
8	16	8018	0
8	20	886	1
8	23	9602	0
8	68	30906	0
8	71	4009	0
8	86	1595	0
8	93	12606	1
8	96	12136	1
8	107	2845	1
8	147	2389	0
8	147	5484	0
8	151	15610	0
8	157	6503	0
8	169	2688	0
8	169	6549	0
8	262	3388	0
8	352	3520	1
8	357	2569	0
8	376	11357	1
8	376	16487	1
8	381	1083	0
8	389	1772	0
8	396	4085	0
8	404	2712	0
8	409	2943	1
8	422	6281	0
8	439	5643	0
9	3	16547	0
9	3	25265	0
9	4	574	1
9	16	5837	0
9	16	12065	0
9	27	649	1
9	43	1083	0
9	45	4037	0
9	50	10002	0
9	50	19397	0
9	69	800	1
9	76	2625	1
9	82	4437	0
9	82	9770	0
9	84	4138	0
9	92	1500	0
9	92	11277	0
9	104	14365	0
9	109	1861	1
9	131	7244	1
9	139	18300	1
9	187	3420	1
9	202	8555	0
9	211	11146	0
9	211	18710	0
9	216	2581	1
9	217	7297	0
9	221	4573	0
9	221	7791	1
9	221	16259	0
9	231	1271	0
9	231	3618	1
9	233	1023	0
9	236	770	0
9	255	2464	1
9	272	5238	0
10	7	5579	0
10	55	3513	1
10	55	6962	1
10	55	12050	1
10	70	3222	1
10	89	26193	1
10	91	2188	0
10	121	2307	0
10	128	9151	0
10	161	7689	1
10	185	11729	0
10	204	2561	1
10	205	1410	1
10	218	8644	1
10	224	1224	0
11	3	7627	0
11	19	688	1
11	30	1277	0
11	33	6739	0
11	38	745	1
11	45	1611	0
11	50	1437	0
11	60	601	0
11	61	3139	1
11	65	3739	0
11	141	2056	0
11	235	2237	1
11	272	1400	1
11	273	9367	0
11	277	6792	0
11	278	1618	0
11	362	2964	0
11	406	1057	1
11	409	6698	0
11	409	29033	1
11	444	1483	0
11	476	9048	1
11	499	1987	1
11	507	969	1
11	544	1255	1
11	587	2469	0
11	650	3443	1
11	681	9414	0
11	711	4373	0
11	730	1052	1
12	23	1692	1
12	31	10746	0
12	41	2436	0
12	54	4623	0
12	64	2071	0
12	93	590	1
12	108	873	0
12	111	2910	0
12	121	1797	0
12	161	8376	1
12	162	9547	0
12	175	645	1
12	176	3710	0
12	181	1297	1
12	194	677	1
12	195	13303	0
12	195	18763	0
12	196	3071	0
12	199	12882	1
12	242	1696	1
12	243	1990	1
12	248	3419	0
12	253	14374	0
12	259	2789	0
12	263	5200	1
12	296	3791	0
12	311	3568	0
12	314	1999	0
12	347	2704	0
13	10	1532	0
13	13	1955	1
13	35	4020	1
13	38	5171	0
13	65	2414	1
13	65	3565	0
13	69	6876	1
13	74	1900	0
13	74	3076	0
13	75	777	1
13	89	11122	1
13	105	1923	0
13	106	2749	0
13	145	826	1
13	145	15609	1
13	155	508	0
13	157	2956	0
13	161	11888	0
13	163	3969	1
13	168	2042	0
13	177	1478	0
13	197	1901	0
13	205	11405	0
13	222	1816	1
13	233	25477	0
13	240	5478	0
13	242	5320	1
13	246	1239	1
13	246	2180	0
13	254	16001	0
13	259	2335	1
13	263	589	0
13	274	8302	0
13	274	9969	0
13	288	6919	0
13	289	4095	0
13	309	2293	0
13	314	9621	0
13	328	2987	0
13	355	1089	0
13	360	801	1
14	6	6502	1
14	7	7703	0
14	7	9614	1
14	7	15427	1
14	14	776	1
14	15	2187	0
14	15	3198	0
14	22	5788	1
14	25	4519	1
14	39	1224	1
14	40	1224	0
14	47	1690	0
14	49	911	0
14	62	1552	0
14	81	2830	0
14	85	4889	0
14	90	665	1
14	98	2660	1
14	98	8541	0
14	99	2897	1
14	105	41916	0
14	112	6771	0
14	121	1264	1
14	121	3236	0
14	124	2048	0
14	124	7507	1
14	129	11484	1
14	130	12850	1
14	133	6965	0
14	133	8931	0
14	142	1423	0
14	146	2357	1
14	150	8734	1
14	160	11252	1
14	161	945	1
14	162	2143	0
14	163	5813	1
14	165	1012	1
14	176	3130	1
14	177	2038	1
14	200	10539	1
14	202	12545	0
14	206	587	1
14	206	2607	1
14	208	4977	1
15	57	5526	1
15	57	19050	0
15	61	861	1
15	71	3639	1
15	72	4641	0
15	79	3035	0
15	138	21074	1
15	148	1917	0
15	155	1767	1
15	163	1645	1
15	165	4655	0
15	172	908	1
15	172	2021	1
15	175	3530	0
15	182	1663	0
15	183	5041	0
15	209	781	1
15	217	6940	1
15	219	1553	0
15	221	4773	1
15	230	4261	0
15	234	817	0
15	245	24392	0
15	252	4428	0
15	261	9803	0
15	268	566	0
15	275	1156	1
15	293	4134	1
15	294	10511	0
15	321	648	0
15	321	3587	0
15	322	9752	1
15	323	22349	0
15	337	1914	1
15	337	8560	0
15	338	6741	1
15	343	1947	1
15	370	3157	0
16	3	1914	0
16	15	5701	1
16	21	1543	1
16	29	4948	1
16	42	923	0
16	48	1015	0
16	53	7121	0
16	60	6060	1
16	68	6359	0
16	82	11729	0
16	93	3610	1
16	99	7744	1
16	103	3839	1
16	114	1733	0
16	124	2853	0
16	133	4694	1
16	181	2097	1
16	182	1703	0
16	183	7386	0
16	193	2275	0
16	195	2551	0
16	204	7448	1
16	212	2700	0
16	218	4088	1
16	220	3432	0
16	228	3828	0
16	233	735	1
16	240	1457	0
16	246	6404	1
16	250	1427	0
16	260	2169	0
16	267	2498	1
16	322	4111	0
16	369	14420	0
16	370	530	1
16	374	6799	0
16	384	2983	0
16	385	4848	0
16	385	16324	0
16	385	17532	0
16	386	1081	0
16	388	8040	0
16	405	2466	1

## Sheet: AML470_Close_loop_cont_20210720
Folder index	worm track index	Frame number of stim (within worm track)	Worm reversed (1) or not (0)?
1	16	506	0
1	37	7279	0
1	64	6092	0
1	64	11818	0
1	105	2359	0
1	128	1169	0
1	137	1701	0
1	152	18795	0
1	153	3164	0
1	161	1547	0
1	224	15312	0
1	275	5391	0
1	286	6355	0
2	6	8683	0
2	7	1571	0
2	76	620	0
2	79	12902	0
2	85	36138	0
2	110	5255	0
2	132	1861	1
2	133	1063	0
2	172	15850	0
2	172	17628	0
2	181	1639	0
2	194	12138	0
2	194	13989	0
2	194	16520	1
2	202	710	0
2	202	6032	0
2	202	15733	0
2	210	7613	0
2	212	5344	0
2	255	1532	0
2	268	647	0
3	38	2358	0
3	57	5375	0
3	62	570	0
3	79	40953	0
3	138	820	0
3	151	3468	0
3	160	2804	0
3	164	7659	0
3	167	7465	0
3	199	3564	0
4	26	756	0
4	37	3123	0
4	39	9315	0
4	91	5480	0
4	111	6035	0
4	132	26592	0
4	159	6153	0
5	3	4982	0
5	18	2423	0
5	73	3657	0
5	94	3124	0
5	113	772	1
5	119	11209	0
5	128	1042	0
5	147	1498	0
5	160	756	0
5	175	1195	0
5	180	9391	0
5	195	2073	0
5	226	4218	0
5	227	1587	0
5	247	3546	1
5	254	1333	0
5	270	13162	0
5	270	17768	1
5	281	27100	0
5	283	2209	0
5	290	2287	0
5	307	507	0
5	313	5497	0
5	316	18973	0
5	330	5006	0
5	354	6172	0
5	364	2156	0
6	2	754	0
6	24	1278	0
6	27	23170	0
6	35	2420	0
6	55	3242	1
6	59	1121	0
6	87	3187	0
6	88	14375	0
6	96	3927	0
6	98	1610	0
6	110	1991	0
6	110	8764	0
6	113	3732	0
6	116	1165	0
6	123	1680	0
6	124	2299	1
6	137	8035	0
6	149	2998	0
6	158	2574	1
6	246	12631	0
6	248	1602	1
6	272	1891	0
6	285	4222	1
6	290	10494	0
6	303	17311	0
6	303	22650	1
6	332	10556	0
6	341	12675	0
6	347	4807	1
6	353	5103	0
6	392	2140	0
7	2	3494	0
7	5	894	0
7	7	1258	0
7	8	2117	0
7	14	16862	0
7	35	6903	0
7	40	49400	0
7	42	3178	0
7	44	1730	0
7	44	19937	0
7	48	1499	1
7	50	2697	0
7	50	3904	0
7	61	1558	0
7	108	863	0
7	120	769	0
7	172	4151	0
8	1	2594	1
8	39	1025	0
8	40	761	0
8	43	994	0
8	59	2350	1
8	86	7109	0
8	87	12322	0
8	103	1998	0
8	105	2075	0
8	108	3694	0
8	109	536	0
8	110	1993	0
8	145	818	0
8	153	6774	0
8	160	5603	0
8	173	2850	0
8	173	7175	0
8	175	3392	0
8	195	561	0
8	200	4596	0
8	221	4046	0
8	223	950	0
8	223	12262	0
8	237	6919	0
8	252	2216	0
8	278	2054	0
8	300	6313	0
8	307	3264	0
9	4	2246	0
9	32	10598	0
9	50	2940	0
9	55	1870	0
9	79	1524	0
9	90	2455	0
9	94	10011	0
9	97	7579	0
9	129	519	1
9	131	1358	0
9	131	2517	0
9	139	9351	0
9	147	1800	0
9	174	5312	0
9	177	3009	0
9	190	2335	0
9	190	6983	0
9	191	9203	0
9	200	988	0
9	200	2002	0
9	240	10209	0
10	25	2157	0
10	33	569	0
10	37	3738	0
10	41	1076	0
10	43	584	0
10	46	1203	0
10	79	13206	0
10	82	1594	0
10	110	12898	0
10	117	4440	0
10	117	5730	0
10	119	2861	0
10	144	1418	0
10	173	1637	0
10	176	26857	0
10	176	27790	0
10	179	9432	0
10	202	21806	1
10	207	2116	0
10	230	555	0
10	230	10744	0
10	249	3022	0
10	280	3911	0
10	290	1919	0
10	290	8026	0
10	290	10691	0
10	313	8955	0
10	338	12404	0
10	350	3325	0
10	356	4229	0
10	358	1146	0
10	359	526	0
10	386	2408	0
11	2	2467	0
11	6	5561	0
11	11	29282	0
11	24	562	0
11	25	4455	0
11	26	8781	0
11	29	1774	0
11	38	2099	0
11	39	5212	0
11	39	7042	0
11	47	4228	0
11	56	19799	0
11	82	1940	0
11	83	1431	0
11	88	3285	0
11	91	1069	0
11	95	1614	0
11	103	4079	0
11	108	3775	0
11	108	18212	0
11	115	20896	0
11	117	6546	0
11	131	4016	0
11	137	3372	0
11	138	2633	0
11	155	571	0
11	166	3643	0
11	166	11087	1
11	169	8925	0
11	169	13858	0
11	177	3249	0
11	196	2872	0
11	199	2197	0
11	215	2377	0
11	231	3858	1
12	13	610	0
12	13	2326	1
12	18	14514	0
12	22	7821	0
12	25	7288	0
12	51	1397	1
12	51	3666	0
12	78	4967	0
12	80	1131	0
12	82	3929	0
12	95	2530	0
12	103	3180	0
12	118	1988	0
12	123	1927	0
12	124	626	0
12	124	3405	0
12	124	9277	0
12	130	2910	0
12	131	1638	0
12	145	1989	0
12	146	1038	0
12	156	880	0
12	172	14649	0
12	187	17821	0
12	208	7618	0
12	208	31340	1
12	220	1089	0
12	230	4966	0
12	235	2792	0
12	236	1130	0
12	244	1814	0
12	264	2544	0
12	268	18021	0
12	271	2141	1
12	286	3416	0
12	305	1307	0
12	307	16584	0
12	361	959	0
12	363	3416	0
12	385	1942	0
12	396	2658	0
13	18	898	0
13	55	3215	1
13	59	621	0
13	75	13924	0
13	82	2805	0
13	98	2606	0
13	107	2372	0
13	146	3157	0
13	173	4619	0
13	178	8276	0
13	198	743	1
13	208	1235	0
13	211	873	0
13	211	6700	0
13	211	20082	0
13	214	2830	0
13	218	1943	0
13	242	8550	0
13	256	11877	0
13	256	23619	0
13	318	6036	0
13	333	5106	0
14	15	7079	0
14	41	3302	0
14	46	2083	0
14	85	23175	0
14	114	6438	0
14	123	2855	0
14	135	7976	0
14	136	3669	0
14	147	16670	0
14	175	3186	0
14	238	11061	0
14	244	738	0
14	257	1929	0
15	42	10357	0
15	44	1547	0
15	44	5108	0
15	44	6905	0
15	69	5892	0
15	91	1127	0
15	105	1389	0
15	105	7980	0
15	157	2212	0
15	166	8025	0
15	179	3558	0
15	201	710	0
15	207	1147	1
15	218	2424	1
15	237	2876	0
15	290	578	1
15	293	988	0
15	336	21477	0
15	340	2395	0
15	367	10122	0
15	379	1566	0
15	396	973	0
15	419	1780	0
15	422	2296	0
15	427	1403	0
15	444	2380	0
15	460	3794	0
15	525	2451	0
16	11	5215	0
16	39	27279	0
16	100	1569	0
16	106	1162	0
16	146	2336	0
16	189	2290	1
16	250	4804	0
16	250	7502	0
16	302	5273	0
16	408	9905	0
16	438	5422	0
16	440	6255	0
17	64	777	0
17	96	1846	0
17	106	897	0
17	118	4504	0
17	121	9797	0
17	164	3630	0
17	173	1144	0
17	177	707	0
17	179	903	0
17	185	916	0
17	228	3120	0
17	229	564	0
17	239	1103	0
17	242	523	0
17	242	3309	0
17	253	2581	0
17	299	6268	0
17	334	1159	0
17	363	1031	0
17	401	530	0
17	408	2896	0
17	408	5015	0
17	408	9537	0
17	419	3875	0
17	428	5782	0
17	463	8858	0
17	517	865	0
17	517	1892	0
17	524	2386	0
17	535	2819	0
17	555	6065	0
17	561	5619	0
17	583	2858	0
17	627	807	0
18	23	1567	0
18	43	776	0
18	48	3907	0
18	56	10927	0
18	108	4687	0
18	112	2113	0
18	117	1594	0
18	131	4943	0
18	133	7263	0
18	137	1943	0
18	148	3128	0
18	156	1800	0
18	156	15302	0
18	185	1210	0
18	203	1335	1
18	207	3294	0
18	226	3318	0
18	242	1244	0
18	245	5763	0
18	261	2593	0
18	309	2102	0
18	327	542	0
18	337	9078	0
18	337	11645	1
18	343	1110	0
18	356	3694	0
18	371	5730	0
18	374	2824	0
18	377	4271	0
18	385	2833	0
18	388	1474	1
18	454	692	0
18	465	5639	0
18	469	2163	0
18	480	3051	0
18	483	913	1
18	485	6463	0
18	492	3405	0
18	517	2312	0
18	519	1215	0
18	524	760	0
18	535	1061	0
18	535	10058	0
18	535	16121	0
18	538	12263	0
18	543	1645	0
18	552	966	1
18	596	1615	0
18	603	8373	0
18	611	1380	0
18	622	2492	0
19	1	1438	0
19	8	11708	0
19	9	12821	0
19	22	607	0
19	51	7825	0
19	59	4790	0
19	87	5801	0
19	103	1806	0
19	121	1243	0
19	199	8322	0
19	199	9251	1
19	202	7221	0
19	218	6488	0
19	222	1534	0
19	228	1121	0
19	237	1593	0
19	263	1398	0
19	282	3139	0
19	359	1650	1
19	368	4173	1
19	377	2700	0
19	407	3572	0
19	432	3283	0
19	448	1364	0
19	505	778	0
19	531	523	0
19	531	8141	0
19	618	2281	0
19	620	8271	0
19	621	2768	0
19	625	1138	0
19	651	3666	0
19	682	2635	0
19	718	2657	0
19	735	1670	0
19	756	2496	0
20	2	1592	0
20	12	6583	0
20	28	7734	0
20	30	2650	0
20	35	3944	0
20	35	4951	0
20	54	1585	0
20	108	1603	0
20	160	736	0
20	161	1330	0
20	161	7005	0
20	161	14916	0
20	171	750	0
20	180	6496	0
20	191	2461	0
20	245	15011	0
20	250	1220	0
20	260	14146	0
20	264	1472	0
20	299	1276	0
20	300	4311	0
20	300	5736	0
20	308	6287	0

[truncated: 2 more sheets: AML470_Close_loop_cont_20210721, AML470_Close_loop_cont_20210723]
