# Supplementary material for: A high-throughput method to deliver targeted optogenetic stimulation to moving C. elegans populations
Source: PLoS Biol. 2022 Jan 28;20(1):e3001524. doi: 10.1371/journal.pbio.3001524 (PMC8827482; doi:10.1371/journal.pbio.3001524)
Supplement: S5 Data — (XLSX) [file pbio.3001524.s018.xlsx]

## Sheet: Panel a
0
1.86412e-05
1.86412e-05
1.85185e-05
0.139612
0.86013
0.000201864
0
0
0

## Sheet: Panel b
0.964811
0.0237666
0.00436944
0.0019595
0.00113686
0.000750644
0.000532845
0.00038968
0.000301728
0.000246654
0.000189083
0.000165777
0.00013387
0.000114587
0.00113172

## Sheet: Panel c
0.0358841
0.0272791
0.0159697
0.0578168
0.0281086
0.0370515
0.0376132
0.0566115
0.0197022
0.040977
0.0332711
0.0299561
0.0182088
0.0106749
0.0139718
0.0172849
0.0129736
0.0239946
0.0227358
0.0192063
0.0166167
0.0256383
0.0217424
0.0503501
0.0119937
0.0138949
0.0118529
0.0298352
0.0502469
0.0402712
0.0136634
0.0746589
0.00595178
0.00972874
0.0159575
0.0163575
0.0119097
0.00612555
0.0242564
0.0155953
0.00833832
0.0143423
0.0185237
0.0413932
0.00583632
0.0227918
0.0300413
0.0367376
0.0225426
0.0612567
0.0425401
0.017198
0.0323717
0.0751121
0.0185718
0.0669836
0.0271355
0.00331511
0.0464765
0.0269823
0.0723712
0.0057876
0.00597608
0.0267117
0.03172
0.0206778
0.0250304
0.013696
0.0626185
0.0430695
0.0276978
0.0118514
0.0277009
0.0239771
0.0185769
0.00858697
0.0231886
0.027123
0.0171407
0.0250236
0.0571736
0.12915
0.0965053
0.0894595
0.0807055
0.0268487
0.0260605
0.0226095
0.0675607
0.0119253
0.0319852
0.0212291
0.0538668
0.0132644
0.0230445
0.00959965
0.0480613
0.0164163
0.0261687
0.0283537
0.0414798
0.0191162
0.00790778
0.0239096
0.206464
0.0269067
0.0344199
0.0463127
0.11388
0.105247
0.116244
0.02351
0.0296611
0.0915097
0.014733
0.0271163
0.0425813
0.0617325
0.0127852
0.0371122
0.0135727
0.00809172
0.0462217
0.0332107
0.0357524
0.01528
0.102912
0.0226904
0.0352687
0.0351844
0.0572401
0.013468
0.0110351
0.0109051
0.0191925
0.0154434
0.0201612
0.0187629
0.0525702
0.0135846
0.0123004
0.0128302
0.0426625
0.0219057
0.0156993
0.0156675
0.0385446
0.0209305
0.0143773
0.0208065
0.052469

## Sheet: Panel d
875.29
763.305
888.574
708.608
850.732
541.399
797.813
654.169
931.908
777.264
848.628
894.392
806.73
606.339
829.503
809.484
857.365
687.591
763.858
825.603
863.54
864.198
772.786
833.648
867.799
819.884
766.176
799.192
578.543
848.975
862.253
889.359
835.638
816.72
691.551
738.486
785.074
781.4
705.262
805.246
758.542
800.104
603.062
854.231
762.167
779.034
627.239
591.565
845.537
609.657
771.387
777.098
823.275
794.159
770.379
754.282
860.273
807.113
566.104
790.977
811.348
811.558
896.56
882.251
835.834
844.649
811.238
815.909
843.658
787.837
768.986
686.116
879.801
922.271
893.929
701.362
896.591
782.007
897.096
746.569
894.377
696.414
637.548
835.499
777.975
915.315
864.679
760.517
788.897
577.367
780.461
811.721
866.237
906.295
888.008
791.15
796.813
908.879
702.218
540.717
535.544
821.544
690.763
871.66
834.295
572.461
682.244
821.523
831.64
858.544
735.744
824.448
915.963
697.791
769.463
906.538
553.717
763.482
822.574
863.464
813.393
881.637
823.808
821.562
704.079
846.329
584.553
761.704
572.918
550.084
766.981
895.977
817.282
816.571
807.672
609.23
671.342
823.245
539.489
598.662
689.788
761.922
808.474
610.678
768.522
675.012
849.442
591.795
803.816
801.225
717.523
696.917
908.409
702.507
769.134
808.956
830.654
696.187
840.503
866.591
689.574
787.932
836.372
563.959
584.586
822.881
792.53
851.153
608.481
841.97
793.639
779.136
570.745
723.051
848.967
887.758
682.964
639.219
783.129
866.057
708.59
687.849
738.215
832.349
846.897
872.534
775.046
767.248
914.414
849.39
707.75
881.963
506.41
839.162
821.505
511.729
896.172
724.137
791.935
597.943
816.075
822.634
815.984
722.252
618.214
711.702
861.924
851.325
738.158
827.967
823.911
682.289
811.325
792.023
749.578
789.738
701.671
897.446
714.697
884.107
485.882
816.698
923.766
821.764
731.228
811.292
696.148
748.988
493.854
467.784
794.711
602.525
733.229
729.412
738.701
852.687
886.634
803.606
887.134
874.449
887.739
686.932
815.919
850.615
832.863
828.689
786.26
659.937
875.777
735.468
876.125
785.86
823.447
520.748
567.476
667.361
855.696
809.202
686.136
869.131
565.008
806.836
732.639
743.199
746.9
770.389
798.072
803.885
781.564
817.049
752.658
524.227
805.136
842.203
767.381
879.348
884.426
822.714
819.156
797.894
958.435
956.552
639.57
752.223
738.883
813.516
904.628
609.745
879.943
945.954
769.254
853.49
760.451
799.989
972.438
756.013
757.051
800.929
859.417
884.635
675.476
677.968
703.652
754.048
738.177
888.5
872.895
799.982
972.392
719.904
864.824
805.79
686.159
903.926
803.116
709.04
759.26
739.087
824.085
908.276
706.532
957.488
945.847
826.742
845.736
801.414
809.161
746.985
863.404
875.409
793.089
896.027
756.926
774.307
603.228
947.396
703.367
789.43
833.474
492.786
661.733
858.09
874.754
591.348
617.053
594.593
633.98
948.899
761.849
855.397
614.685
905.165
681.136
836.619
845.718
897.891
821.702
748.863
798.701
735.892
899.421
663.313
811.84
791.35
794.955
900.977
716.155
867.35
854.08
840.324
859.015
854.706
859.064
836.233
819.604
810.218
833.098
850.45
858.62
858.235
859.904
647.128
626.654
673.733
739.878
679.14
849.699
657.311
621.652
783.845
837.824
872.613
863.524
901.863
798.395
648.182
788.121
946.663
972.512
745.57
867.34
660.256
828.604
745.14
803.544
805.199
869.238
770.843
837.146
846.69
828.78
925.545
881.955
785.733
814.588
665.01
722.675
653.147
783.031
738.715
862.581
819.606
744.982
837.891
788.967
651.765
867.663
823.41
761.974
951.951
602.577
906.571
860.832
863.489
826.112
788.65
787.326
890.45
709.048
834.009
757.526
939.788
619.666
915.77
863.591
767.641
759.395
668.462
780.548
899.709
747.489
802.449
891.962
748.406
750.927
810.058
821.417
721.905
820.25
805.243
754.79
902.61
822.719
818.292
957.363
940.527
813.283
608.932
720.037
723.197
712.121
785.062
736.3
621.736
827.761
1021.45
796.413
843.128
820.69
769.664
848.79
771.767
873.751
935.603
807.018
758.492
794.152
1009.81
619.642
798.317
852.984
882.89
801.802
833.75
792.869
699.536
880.041
732.687
761.942
926.975
687.447
880.564
880.065
766.08
713.774
796.595
711.408
945.538
618.842
903.422
723.989
844.711
737.023
707.187
896.377
808.46
788.941
757.164
858.749
699.143
817.057
868.035
913.264
955.556
871.129
962.258
773.567
816.449
728.83
801.193
822.641
869.718
748.524
724.799
921.117
880.969
860.15
752.496
793.779
926.004
722.916
814.192
602.091
590.972
606.426
816.863
809.574
942.657
835.995
843.657
934.623
782.384
885.076
750.644
759.411
657.658
810.938
781.27
845.193
789.601
745.074
940.449
737.505
728.634
743.357
504.551
820.868
722.703
678.776
846.324
825.573
787.734
827.046
814.281
710.38
757.514
818.305
744.006
736.159
916.159
892.303
737.101
841.845
735.144
854.607
796.301
801.122
720.557
797.856
790.122
750.46
719.603
680.073
810.4
725.924
514.038
799.258
602.455
861.083
788.83
810.688
797.708
815.123
790.228
813.013
611.031
660.332
650.693
853.601
799.427
700.84
736.025
809.539
563.419
720.323
782.775
757.566
838.93
611.262
664.166
823.624
535.22
555.393
817.3
760.484
786.833
599.576
668.979
698.944
851.231
847.068
875.519
841.59
722.753
728.409
828.691
814.306
885.888
839.906
931.478
841.852
807.834
878.497
913.003
811.529
833.899
971.125
890.287
814.192
830.88
885.06
862.13
847.37
642.2
843.355
890.007
901.89
567.426
879.351
775.253
894.002
818.073
793.73
785.534
845.839
915.247
560.218
860.093
917.638
905.689
566.611
829.602
919.197
853.136
949.28
852.879
791.867
592.201
596.793
890.273
853.404
855.326
946.877
792.392
831.876
868.797
590.343
819.427
830.991
936.861
819.203
690.481
866.446
811.519
927.492
782.937
762.004
824.105
907.17
787.735
803.254
950.187
899.246
823.503
858.546
943.417
912.126
919.169
972.883
892.579
823.077
937.434
814.394
932.28
832.806
959.089
864.295
916.741
1005
880.552
762.445
815.277
835.718
867.11
867.348
781.105
982.033
814.092
911.38
912.009
956.595
809.543
893.467
862.53
679.38
796.319
834.46
874.557
779.658
600.188
866.673
958.69
906.226
890.426
889.505
793.65
858.638
827.677
904.786
935.056
840.901
907.486
933.233
886.75
759.007
890.941
820.297
581.493
869.975
769.423
896.554
935.503
887.772
861.918
785.516
823.283
748.288
963.701
747.708
900.736
779.715
534.629
888.87
757.355
819.987
727.728
777.622
534.969
759.678
850.553
955.074
783.834
824.255
529.242
1016.28
736.481
769.063
724.479
534.626
816.35
907.174
761.371
744.503
548.401
760.313
795.068
539.384
845.026
716.059
855.375
768.569
793.744
534.663
703.957
917.944
875.457
527.129
682.272
797.832
720.722
677.194
735.186
658.341
899.556
829.527
707.169
864.862
786.696
814.565
840.061
743.311
467.54
849.109
804.283
929.242
755.301
762.247
924.124
780.621
739.241
796.307
776.086
878.38
794.519
483.586
804.386
767.27
950.481
947.352
825.152
869.65
876.014
849.999
837.928
809.732
931.054
929.055
918.952
784.055
784.881
791.559
815.27
853.482
858.532
870.575
915.875
841.317
755.103
802.195
802.692
880.214
863.845
634.546
794.171
921.843
848.624
749.525
956.174
794.632
835.134
918.819
857.044
838.859
888.719
855.601
900.851
889.616
883.407
880.351
820.755
810.879
863.404
834.674
899.245
911.067
896.179
760.58
494.087
487.834
459.485
454.136
447.563
889.574
848.124
925.499
869.073
622.482
940.609
866.084
913.241
947.258
886.63
828.729
846.174
808.854
765.871
949.485
793.177
859.419
864.64
576.214
768.75
887.648
883.212
809.723
853.363
892.645
847.124
846.712
974.212
866.774
736.313
804.688
795.404
878.852
805.082
764.668
858.603
846.334
895.807
800.08
836.838
825.214
847.593
818.261
770.478
835.945
915.661
935.634
925.037
840.148
844.507
873.409
790.648
872.199
765.94
812.328
806.995
811.28
799.392
926.898
808.898
904.629
833.464
861.664
898.798
725.115
830.948
821.349
837.523
798.182
841.178
836.542
822.753
902.471
896.43
837.163
838.913
758.159
810.862
868.737
619.273
623.31
631.077
838.178
739.378
825.528
740.083
853.643
834.399
846.58
822.108
878.786
892.152
729.03
897.499
857.887
820.118
732.005
877.225
793.354
856.359
788.722
877.635
846.12
815.042
812.694
661.208
844.424
807.896
823.644
847.551
831.21
800.102
854.226
851.899
762.39
668.382
735.669
855.719
645.251
829.301
728.754
944.888
759.346
763.71
849.933
851.671
874.348
766.489
766.166
804.867
826.899
838.814
645.206
829.708
752.909
633.838
947.793
912.955
784.796
796.358
782.797
956.629
902.136
902.738
918.573
930.583
923.943
767.879
946.517
722.385
568.912
814.684
928.208
885.131
773.347
779.606
777.553
785.935
778.258
779.926
954.28
788.08
780.296
773.816
844.514
732.611
918.609
729.229
926.887
749.294
861.07
805.647
810.475
890.646
938.476
851.165
794.244
859.599
672.104
894.272
804.11
799.976
805.692
935.311
725.866
833.322
924.039
771.835
759.207
833.196
734.861
841.528
846.989
779.933
907.57
851.297
869.966
770.648
773.445
859.162
797.832
781.502
840.276
809.022
784.969
856.19
755.832
919.966
940.625
861.793
889.68
943.46
799.097
789.434
651.341
769.518
773.583
833.185
754.391
945.907
780.042
859.202
843.509
826.825
926.693
751.639
882.352
759.126
727.175
852.796
801.77
744.525
898.805
890.042
846.829
807.466
885.526
827.322
841.164
945.617
853.796
822.814
952.579
879.633
834.172
840.073
788.633
956.836
725.355
796.75
671.82
908.072
932.892
928.906
727.732
843.907
780.873
890.737
776.097
979
747.428
810.282
806.633
868.777
920.799
894.655
763.22
729.339
1005.02
911.96
868.931
892.174
785.417
873.463
1251.33
894.554
903.873
906.345
1004.5
730.78
874.991
831.079
722.714
818.315
831.627
723.107
790.823
876.506
859.338
950.626
1005.67
870.709
489.339
844.101
745.101
825.441
820.123
537.907
809.006
825.499
874.926
873.315
928.496
850.845
943.438
953.656
816.294
785.421
863.062
843.85
842.37
816.783
851.973
547.706
866.421
869.624
913.665
905.497
719.954
957.701
519.014
665.781
667.944
923.131
951.893
842.525
819.869
478.278
749.771
731.717
702.475
636.063
557.106
825.62
823.787
568.576
827.258
765.7
774.407
650.242
589.92
582.559
638.953
826.376
569.926
580.673
692.622
637.749
905.766
548.498
548.957
628.986
801.208
539.533
728.807
729.588
773.149
812.898
628.863
698.966
771.665
717.231
580.391
664.68
692.309
701.67
829.495
681.613
741.735
790.718
748.626
654.768
688.206
656.625
772.288
680.595
579.652
698.035
800.631
802.323
717.238
614.686
613.901
684.794
761.584
737.535
760.408
706.623
789.29
761.186
766.594
712.223
632.816
744.087
620.195
763.839
763.541
756.266
467.832
466.42
469.401
469.264
469.165
792.338
719.778
579.717
719.422
779.89
632.934
642.36
783.673
763.972
547.9
692.224
564.487
725.651
654.157
676.204
793.537
523.574
791.447
769.252
765.15
668.692
750.091
785.927
595.999
607.682
743.879
729.282
753.293
765.113
798.403
808.937
729.238
714.965
679.722
787.505
615.283
689.56
501.753
494.598
489.213
518.757
753.54
749.231
684.786
822.626
763.671
734.594
752.177
799.206
777.769
709.467
695.299
748.131
727.19
721.584
822.989
608.778
725.581
720.219
678.01
816.62
731.386
806.402
775.144
607.606
724.568
792.058
540.209
806.108
709.755
802.719
714.952
774.977
851.408
710.832
800.153
694.385
713.523
765.148
764.375
728.414
749.766
721.81
801.83
518.552
750.257
541.459
548.371
738.378
777.537
708.364
820.839
548.916
792.247
730.414
695.343
597.466
825.197
837.925
735.921
797.277
751.469
698.853
627.243
656.248
690.732
670.631
749.247
566.291
573.117
686.105
764.541
792.812
871.857
769.933
659.293
722.114
771.164
581.848
721.486
796.733
757.309
754.005
798.623
725.662
722.297
725.035
701.552
769.412
838.063
737.382
895.121
800.113
850.442
769.613
765.988
797.617
785.787
867.141
694.289
696.689
906.107
706.837
825.395
792.029
806.596
695.668
881.667
726.026
751.773
816.198
624.632
647.538
713.738
790.698
671.917
796.412
712.143
746.342
802.007
783.338
899.071
794.474
806.619
837.748
808.484
704.235
791.465
858.101
725.762
906.549
824.215
900.887
766.264
664.299
754.977
870.503
804.146
881.046
820.458
740.449
892.207
829.324
691.021
827.342
646.588
901.368
683.538
731.514
831.417
876.186
746.665
890.339
801.205
726.387
627.377
793.986
686.267
633.915
673.929
808.335
696.547
805.721
875.165
794.483
738.932
695.806
804.264
718.767
546.2
621.566
815.477
678.991
655.31
559.587
834.142
638.978
846.556
562.54
627.556
599.161
644.385
621.598
600.78
808.206
606.357
637.935
564.523
669.596
632.663
752.453
736.233
765.588
577.54
653.012
604.142
601.722
562.095
565.852
756.294
582.131
467.864
492.553
672.326
675.808
553.641
653.964
800.974
737.796
744.626
807.923
799.907
804.457
751.801
759.021
770.469
740.895
770.614
781.734
594.357
765.782
764.98
752.028
792.24
764.167
685.816
582.88
575.542
476.971
467.716
475.295
474.771
483.919
476.933
483.504
482.149
486.529
478.387
471.793
479.063
469.98
479.644
480.918
474.341
472.507
750.435
740.825
564.162
567.63
762.554
777.147
582.502
601.527
776.097
790.181
668.493
751.856
737.001
745.194
790.895
566.133
712.288
764.961
753.419
835.222
598.907
574.667
621.984
797.303
763.34
823.474
744.129
741.508
472.838
472.761
472.669
474.202
474.567
472.716
466.991
695.501
805.923
521.267
570.402
813.455
590.209
583.052
690.183
685.267
760.601
462.472
732.587
783.07
919.454
797.241
712.866
772.46
855.455
704.496
823.011
799.498
755.212
883.863
840.164
762.437
744.807
644.176
866.69
831.577
872.911
777.037
773.781
897.913
870.032
782.374
736.552
783.268
849.719
833.164
728.386
823.425
800.117
759.917
743.781
828.503
765.945
786.297
829.466
851.139
804.391
765.725
798.901
774.439
819.866
759.191
732.834
775.661
733.23
799.687
712.244
795.144
773.672
775.113
759.612
780.699
903.402
808.917
763.758
731.946
791.271
789.301
772.161
742.122
735.517
923.15
875.416
804.172
750.881
754.162
713.87
693.057
859.887
784.943
869.198
744.145
787.129
830.612
797.713
761.098
759.461
853.995
766.548
721.078
780.246
757.843
752.229
735.932
619.155
600.281
775.246
863.764
771.146
779.49
761.308
737.971
784.032
797.099
781.362
765.939
838.011
807.916
872.734
751.011
771.434
801.741
603.405
679.558
802.748
769.068
723.724
663.171
686.439
792.434
666.047
600.933
818.313
763.721
740.369
833.586
757.663
746.87
822.143
855.815
596.144
700.796
646.637
809.474
590.136
850.577
873.592
815.881
754.283
897.704
743.022
821.344
759.431
783.505
775.511
817.587
471.352
480.832
586.622
727.444
798.974
801.567
474.753
460.141
782.005
808.02
679.533
650.091
812.818
669.68
649.653
572.864
748.309
661.321
768.809
746.197
525.016
525.958
537.001
534.574
525.733
537.488
520.588
531.835
525.028
516.621
519.095
534.829
528.419
531.057
595.427
734.464
823.729
766.504
701.307
781.271
707.726
885.094
815.238
701.176
781.091
678.418
581.021
615.213
816.296
698.634
723.09
783.655
767.01
782.155
792.959
786.315
807.502
794.454
853.844
747.094
833.554
675.022
816.871
839.316
756.887
783.487
759.995
719.15
621.261
703.026
671.219
813.855
735.191
716.894
676.957
664.188
813.635
774.161
823.727
726.743
784.356
772.915
758.664
832.328
736.317
676.052
770.891
765.941
827.249
904.567
805.979
773.109
766.125
658.938
923.073
922.398
923.303
867.754
806.783
816.118
559.711
955.153
690.034
684.982
738.093
498.686
483.515
640.143
719.326
764.126
567.798
835.985
845.08
475.566
461.503
839.571
760.749
766.624
715.531
821.183
695.551
789.869
930.683
803.71
752.442
846.139
830.78
567.584
814.908
769.148
760.193
894.823
526.21
527.855
524.296
820.06
672.462
852.756
849.401
772.189
788.134
717.109
575.164
756.605
771.861
844.512
817.833
763.945
748.694
782.455
672.849
629.01
745.122
852.058
839.262
773.897
835.512
811.5
727.644
702.278
696.101
729.331
759.921
813.035
856.467
822.03
688.362
568.508
778.311
750.545
638.168
798.354
773.968
786.708
605.691
691.189
830.434
757.581
764.3
693.922
690.66
803.793
788.458
790.903
888.832
836.92
758.191
700.596
567.474
543.676
848.796
569.64
870.316
725.227
889.059
824.374
841.745
899.241
831.86
841.425
896.843
821.532
743.541
719.061
608.793
817.699
829.174
522.594
774.158
895.184
542.155
763.961
862.049
842.483
788.291
845.287
766.868
857.006
506.229
778.822
796.912
735.852
840.45
750.74
744.184
835.533
825.384
910.753
745.924
821.929
890.464
574.681
611.445
794.313
642.173
742.1
[truncated: 11,244 more rows]

## Sheet: Panel e
29.9333
181.5
288.567
39.4667
29.9333
122.533
260.1
278.433
417.3
181.5
90.6333
154.9
587.433
90.6333
255.3
1800
424.967
389.1
164.7
385.567
562.433
57.0667
178.2
144.1
129.867
47.5333
70.5
44.5667
40.2667
207.3
66.3333
494
77.2333
83.4333
682.833
351.8
59.3
33.1
67.1333
194.467
41.8
93.4333
23.9
238.533
183.1
179.233
639.7
460.867
926.467
266.6
1676.53
88.8333
24.6
169.4
152.867
356.567
218.367
1013.53
167.933
80.3333
114.567
13.1667
92.6333
191.8
15.7333
105.133
48.0667
207.367
64.8333
707.333
73.1333
18.2667
39.4667
44.1
115
464.933
191.567
136.033
48.9333
854.6
548.9
55.8333
36.0333
148
119.2
105.567
114.2
71.6333
130.867
246.6
410.633
58.4667
55.8333
19.0667
352.4
463.1
1462
95
14.2667
64.6
112.8
53.2333
137.4
50.6333
188.2
101.467
210.4
62.8333
61.3333
65.4333
435.667
1388.77
485.167
107.2
438.533
41.3667
175.1
90.2667
226.867
44.6
135
172.733
516.433
36.1667
971.733
528.933
42.1333
574.567
184.433
483.367
438.967
199.967
868.2
20.8667
19.8
11.0667
109.567
30.1667
418
29.1667
28.9667
163.967
29.6667
145.433
203.533
393.467
416.467
121.333
76.1
96.8667
312.967
39.9333
291.4
1057.73
590.1
349.133
116.067
57.8333
37.1333
253.9
62.4333
180.467
645.333
33.8667
75.9667
242.2
26.4667
147.433
211.8
281.4
540.7
337.533
73.6667
60.6
31.4667
321.267
358.767
292.8
303.2
53.1333
99.5667
469.6
58.3333
31.9333
37.7667
65.4
130.233
400.2
257.833
266.6
758.833
744.767
758.333
120.033
52.4333
126.8
347.733
37.5
88.8333
165
191.767
77.8
520.967
298.6
119.467
648.867
175.033
156.467
463.6
49.0667
594.067
41.4333
76.1667
233.867
461.133
533.3
29.8667
107.267
24.1667
346
224.833
141.9
29.2
62.4
201
373.967
91.6667
446.033
71.1
23.5333
448.2
80.7
16.8333
17.8
21.1667
166.933
75.4
53.8333
57.3333
14.8
22.4
71.3667
212.867
22.1667
139.667
51.6
57
17.8667
18.2333
39
318.567
310.933
280.233
264.067
186.133
43.6667
269.267
248.933
51.1333
85.1333
234.933
115.2
109.967
123.467
156.367
42.8
53.9667
49.7333
23.7333
101.3
87.8
83.0333
82
78.6
20.3333
15.8
16.9333
16.7
18.1
648.4
609.467
1194.97
66.3333
367
145.133
1413.73
115.867
13.9333
59.4333
224.567
1173.57
254.1
231.8
98.7667
89.3667
172.233
178.867
268.2
209
172.833
175.367
131.467
554.867
14.0667
534.267
219.5
104.933
187.433
171.433
73.1333
35.4333
47.1333
51.9667
1582.07
63.6667
66.8
53.0333
224.167
34.9
64.8333
42.8667
59.1
11.8
159.1
55.2667
84.8667
84.8667
27.6667
458.933
87.4333
382.3
319.667
54.1
542.233
78.2667
39.8
253.533
266.033
129.8
492.067
30.8333
232.133
522.233
139.867
10.2667
379.3
370.1
1027.43
228.733
762.3
234.367
60.0667
49.3667
612.133
36.3333
353.9
141.967
98.2333
516.9
62.5333
57.2
84.1667
112.5
309.533
538.067
292.767
525.5
19.5667
20.8667
14.6
29.2333
86.0333
75.1667
48.0333
55.5667
15.7667
46.6
19.8
82.1667
30.9667
28.3667
214.867
21.0333
791.5
191.367
995.433
409.1
21.1667
87.9
63.3667
115.8
594.867
57.3
184.1
750.233
32.3667
155.567
47.5333
170.5
276.667
734.067
203.533
119.167
337.033
58.7667
168.967
163
405.533
203.767
53.0667
147.6
165.7
509.567
35.3
70.1333
58.7333
513.833
139.767
77.4333
384.767
106
163.033
47.8667
131.633
241.433
211.767
24.8667
134.833
102.2
25.9667
146.333
285.167
124.467
104.933
256.233
24.2
40.0333
117.733
239.867
225.6
236.233
46.1333
86.3333
134.633
134.167
126.2
61.5333
124.1
124.1
84.6667
49.9
30.4
79.7667
558.267
201.367
160.067
408.4
408.4
82.2
1010.27
77.6667
81.0667
458.033
931.467
603.6
367.7
132.533
102.867
233.467
193.933
203.167
47.6333
53
137.367
116.767
133.5
226.733
65.1333
572.667
128.433
854.867
169.867
57.8667
147.067
101.5
226.833
60.7667
30.2
24.8667
110.8
251.933
213.633
212.233
209.2
427.367
52.8333
235.367
154.467
518.567
619.633
102.233
144.833
1078.47
108.9
87.8667
352.267
73.6333
387.6
303.633
114.1
44
64.6667
330.967
1191.57
1019
333.333
571.867
27.4333
78.5
84.1333
44.6
104.733
79.0667
29.2667
1033.83
322.267
62.9667
515.2
489.967
146
113.633
86.0667
42.7667
243.167
42.9333
239.233
128.167
774.533
208.033
142.867
328.7
195.433
43.2667
13.6
69.4667
273.533
110.1
295.067
159.6
309.7
108.9
617.3
540.267
91.7667
399.5
549.367
127.2
497.233
27.6333
492.567
486.933
392.1
237.8
315.733
37.4
332.1
117.233
40.7
121.933
232.8
230.333
161.733
32.2333
59.7333
93.7
98.9667
64
39
39
36.3
32.2333
446.533
988.467
1800
331.867
328.7
58.4
37.8333
99.4333
194.433
697.533
62.2667
83.3333
66.4333
49.9333
119.633
85.9667
265.467
295.5
48.4
1327.17
607.667
39.7333
113.3
135.4
443.833
139.9
217.8
231.1
22.7667
966.267
865.933
580.367
357.233
740.133
27.4667
28.0667
710.2
481.1
456.933
412.833
157.333
23.6333
208.133
176.433
142.967
95.9667
77.2
66.6333
1533.93
634.6
738.033
297.933
1704.7
104.133
176.133
57
1445.77
88.5333
79.1667
365.267
184.5
175.833
46.7
42.4333
125.167
94.8
358.567
204.067
76.2333
975.2
131.767
195.167
31.4333
264.867
343.533
680.433
381.133
161
46.9333
542.367
88.0667
229.233
185.067
362.667
222.867
115.667
160.267
47.0667
26.8
182.1
106.567
102.833
71.7667
29.8333
61.6333
1185.3
200.833
41.9333
184.933
76.5667
16.3
155.533
746.567
109.5
921.8
961.5
302.4
43.3
377.533
513.067
829.033
288.033
656.4
82.6
31.8667
42.9667
105.333
361.833
49.9
153.167
18.6
28.1333
166.267
835.1
56.5
17
162.133
173.333
186.667
178.467
22.9333
156.7
83.3667
88
44.9
74.3
121.867
17.4
92.9
98.8333
380.867
28.2333
47.1667
84.9333
113.233
13.6667
186.467
72.8333
91
48.2333
457.167
116.4
434.433
556.933
515.733
298.9
28.2333
381.267
251.1
86.8333
107.8
388.833
62.4667
68
387.433
185.367
116.467
85.1667
32.4
237.233
28.4
232.033
25.9667
194.667
166.9
120.1
132.4
49.7333
92.1
30.1333
50.8667
49.1667
46.5
348.733
746.167
365.6
46.7
397.167
1525.47
146.3
48.2
175.333
457.167
1271.43
92.0667
69.6
73.3
77.9333
852.367
17.9
522.267
549
86.4667
55.0667
239.967
116.2
664.267
38.9333
297.933
395.7
265.533
603.267
144.667
514.133
468.2
178.533
84.7667
52.4667
123.233
186.167
177.1
63.5333
144.633
98.4667
53.8
27.4333
24.3667
1800
43.1
47.6333
104.367
56.3667
1504.03
79.5667
33.9333
62.9
51.6333
311.1
182.8
278.133
571.367
388.767
24.8667
240.167
178.9
12.8667
674.3
392.5
577.033
40
142.733
462
110.3
214.867
91.2
17.2
255.167
108.6
187.467
78.2667
29.4333
48.2333
258.767
258.767
187.867
1225.67
698.667
771.267
23.8667
40.4333
167.533
520.033
226.933
33.6
388.367
42.6333
174.933
186.9
314.733
579.5
88.5333
1378.93
260.567
168.433
503.267
235.6
17.9333
648.633
116.933
35.1
535.767
722.467
72
67.9
118.133
15.9667
24.0667
42.7667
285.8
67.9333
44.9333
80.5667
21.8
22.6
578.033
63
112.367
25.7333
161.433
33.1667
70.8
61.8
141.5
336.133
276.867
80.0667
195.3
120.967
532.067
22.7333
51.1
224
122.733
1686.8
226.8
365.033
96.1
451.533
870.333
861.7
44.5333
44.6
60.1
516
24.1
101.267
16.8
87
118.4
348.567
48.7333
330.533
56.6333
64.2667
146.567
1165.37
63.9667
299.7
1091.7
62.9
269.867
273.533
186.8
103.2
89.1333
68.1
68.4333
49.5333
51.4667
315.4
295.933
213.5
315.333
33.0667
150.367
280.767
45.2667
13.5333
32.0667
43
172.467
14.1
40
537.367
191.133
33.1667
189.7
214.167
70.5667
173.1
95.2333
96.2
39.5
1586.47
1000.37
376.9
111.867
462.967
258.067
61.7333
114.433
964
1150
379.3
303.7
80.3
350.133
364.9
534.967
512.867
737.133
45.0333
69.0667
142.7
215.733
200.6
229.067
220.633
80.3333
90.6333
37.3667
376.233
1618.57
58.8333
161.2
878.667
699.1
82.5667
171.133
479.967
279.033
148.667
739.533
568.7
176.8
50.6
363.5
88.6333
455.933
21.9
350.4
108.667
67.7333
142.067
240.033
199.6
609.533
602.667
204.1
369.6
202.8
99.8
376.067
69.5333
146.467
169.1
216.167
40.7667
86.2667
490.267
337.7
265.533
57.6
836.467
79.2
278.933
324.5
224.9
234.9
249.267
328.967
93.9333
33.9
553.167
65.4667
59.7
968.433
79.7
188.733
281.467
15.4667
77.4
54.8333
957.733
190.767
103.433
250.8
35.5667
225.767
128.333
63.6667
107.367
81.6333
81.8333
704.933
231.733
726.267
909.067
160
737.167
433
484.667
316.967
200.533
340.767
33.3
392.7
974.033
170.4
10.5333
75.8
31.3333
725.533
183.567
60.9
161.333
333.067
609.3
14.8333
31.8667
30.5667
20.7667
214.7
301.2
214.4
100.7
206.333
506.267
137.4
84.9667
312.4
420.533
439.5
439.5
97.2333
361.4
11.4
317.567
91.0333
320.767
277.133
226.067
24.9
32.1
149.3
139.2
80.0667
89.4
52.2333
52.2333
113.6
1101.77
319.167
51.5
1296
406.5
18.3667
68.9667
26.4333
623.133
78.9
1089.2
195.033
198.767
109.9
168.567
81.9
107.6
32.0333
120.233
123.233
13.4333
93.4333
351.267
50.9667
94.3667
1017.3
312.633
282.933
290.3
322.267
320.133
539.3
653.567
470.667
87.7333
44.1667
632.067
542.467
287.633
628.367
179.867
120.167
43.1333
43.1333
76.7
428.667
360.833
597.933
306.833
232.833
184.333
57.9667
337.533
415.633
51.1
155.867
181.267
214.7
250.4
136.3
206.033
158.533
143.633
37.0333
31.1333
345.3
198.6
549.767
43.0667
37.4667
533.667
390.667
31.0333
354.867
33.8
14.2
176.9
456.267
84.6
231.833
243.733
1204.13
90.1333
438.467
735.933
289.3
85.5
35.6333
68.1667
21.8667
165.867
22.0667
210.5
482.033
146.5
187.133
152.6
45.9333
531.633
143.867
456.3
210.167
907.4
164.333
42.0667
125.3
40.9333
1149
1066.4
243.267
75.1
27.9
38.5333
96.4333
225.233
1056.5
66.6
58.7
68.0667
34.7333
15.7
46.1333
86.9
105.6
1224.2
75.9667
747.733
185.733
28.8667
66.5667
107.667
1058.13
56.5667
1056.03
514.633
49.7667
13.8
49.3
296.667
10.1333
21.8333
940.167
103.567
106.433
89.9
47.3
362.567
110.9
323.733
361.167
27.8
123.067
467.5
80.5
39.4
84.9
150.7
240.4
43.5
96.2
363.833
89.3
12.6333
127.667
362.033
361.233
131.733
99.6
11.6
12.4
14.2667
17.2667
12.6
107.167
61.4
81.3667
91.5
61.8333
66.1
43.7
161.1
161.1
362.967
540.567
147.433
61.3667
830.833
57.1333
113.333
417.933
21.1333
21.1333
71.3333
49.4
648.667
77.0333
283
133.933
386.967
270.167
178.3
185.967
242.733
112.033
332.7
79.1333
346.2
104.033
145
109
29.3667
59.1333
12.3667
179.833
1351.9
28.7333
30.0333
202
171.167
14.6667
83.8667
111.1
445.2
255.167
60.1
173.1
33.5333
355.433
90.7667
222.5
45.7333
18
29.8333
118.2
193.833
18.7333
34.2
274.267
51.1
51.1
215.133
64.2333
122.4
307.2
87.5333
353.433
87.8
30.6333
33.8667
128.767
358.167
230
34.1
140.4
147.033
113.233
138.633
136.367
62.5
497.4
279.6
383
85.2667
50.7
100.667
154.333
139.567
26.2667
16.1333
140.667
74.2333
14.3
331.6
70.1
24.3667
278.433
15.7
631
47.8
72.7
73.2667
470.767
90.6667
53.5
87.8
133.967
15.3
117.1
54.1333
390.667
19.0667
498.767
102.333
69.6667
146.5
19
36.7333
20.5667
14.6
21.8
76.0333
22.8333
29
171.4
23.2333
116.533
334.2
34.1667
310.067
229.2
60.6333
56.4333
51.9
51.5333
37.0333
89
171.533
112.533
156.067
239.267
54.4667
33.5
96.4667
161.467
30.2
127.967
57.0667
104.433
66.3
41.5667
31.5667
93.5
55.4
58.5
31.7333
56.3
36.9667
38.5333
37.2333
27.6667
20.2667
34.6
239.033
80.9333
318.467
214.433
73.9667
660.4
16.2333
325.633
655.333
67.2333
690.7
267.833
123.7
256.6
475
176.1
299.033
83.3
589
154.767
362.933
100.6
50.2
228.267
170.733
114
629.633
90.9
563.667
17.5333
442.3
186.3
87.5667
356.033
299.467
111.3
27.8
164.9
154.767
94.8333
455.933
572.4
29.1667
33.8333
51.6333
963.433
20.1
50.5
67.0333
237.2
873.667
82.7333
64.3
990.9
102.967
511.533
30
82
209.033
455.967
146.333
96.2
34.7667
99.4333
87.7
68.8667
18.8333
10.3
283.667
220.433
33.3667
126.6
10.0667
11.0333
50.4667
240.6
204.6
164.733
48.7
844.567
91
182.567
29.1333
731.2
464.5
36
384.133
66.5
454.1
411.767
183.933
47.6333
1468.13
56.6
59.2333
706.833
153.633
117.467
90.4667
25.6667
19.4667
11.6667
28.7667
81.8
42.6667
32.7333
102.7
25.2
31.7
16.3
196.433
24.5333
117.8
28.6333
33.2333
147.4
48.8667
135.2
841.867
364.333
43.5667
23.2667
56.3667
177.333
36.7
360.667
940.567
50.8333
861.867
197.267
487.633
97.4
57.9667
29.2333
738.9
697.8
55.5
198.667
60.2667
567.4
59.4333
66.4667
388.467
22.7
57.9333
92.1333
35.6333
24.4
17.8667
47.2
16.9667
435.9
217.867
309.633
100.167
98.4333
18.2
88.2
17.6667
74.3
88.9333
14.7333
43.3667
19.4
307.867
519.067
193.633
260.567
399.067
38.8333
196.433
356.4
25.3667
85.1
18.9333
16.7667
98.9667
73.1
65.9
22.9333
19.9
35.2667
152.033
322.967
43.9
227.133
56.9
56.9
37.2333
20.8
512.4
19.7
447.333
273.433
267
14.8667
130.067
158.233
92.9
276.433
994.167
116.933
479.033
214.8
35.1667
38.4333
75.2
122.3
454.833
1079.87
604.367
73.0333
179.5
63.1333
17.4333
168.067
47.8333
31
780.6
92
159.767
606.367
329.233
167.367
303.833
551.8
50.3333
119.433
257.7
249.267
85.9333
79
157.267
51.6333
16.1667
366.833
126.6
296.567
295.833
100.3
133.167
86.1
24.2
34.1
30.8667
103.9
11.4
99.3333
33.8333
32.7
19.9
23.7333
58.0333
20.8667
57.9333
20.9
53.0667
46.2667
37.2333
33.0333
33.0333
442.067
144.6
389.067
63.1333
202.267
393
259.367
500.933
500.933
752.3
621.533
640.667
28.1333
1044.9
257.7
381.533
326.333
822.533
189.7
362.2
21.5
134.6
236.5
41.8333
261.2
223.133
68.4667
39.6333
80.1667
126.367
119.033
21.4333
35.1333
84.2333
67.4
291.733
1392.1
339.533
211.767
48.8333
15.5333
1145.47
563.933
316.167
770.967
106.2
34.9
70
267.333
263.3
346.767
21.0667
41.6667
61.1
57.0333
97.8
75.4
480.3
1800
20
25.1
22.0333
62.7333
23.3667
48.6667
16.7
191.333
17.0667
69.2667
17.2
148.567
69.1333
54.7667
195.467
1219.13
94.2333
624.033
44.5
148.2
110.6
32.1333
29.4333
47.4
114.833
25.8667
34.3
588.4
21
17.2667
30.0667
129.367
61.4333
29.1
25.7333
42.2
344.6
16.9667
190.2
414.733
80.3
28.4667
214.067
333.933
91.6
928.6
208.433
71.9667
421.267
361.767
68.6333
260.7
753.133
37.1
66.7333
47.5667
104.333
206.133
501.2
491.733
31.9333
411.3
102.1
227.733
146.733
38.1333
90.8667
65.9667
34.5333
26.3
90.9333
203.467
343.733
813.4
81.2667
344.267
197.767
189.567
186.567
39.8
268.433
19.3333
30
34.3667
48.8333
42.5667
57.7
21.6667
113.133
111.8
300.8
198.567
591
10
66.9
188.1
381.5
90.7667
171.867
21.8
37.2667
21.3667
23.0667
155.9
25.3667
256.133
17.2667
383.867
80.5333
27.2
159.067
74.3
141.867
45.7667
384.633
249.367
56.3667
120.967
79.6333
49.4
55.6333
158.633
68.7333
320.967
32.3333
501.133
15.0333
99.3
73.4
51.8667
122.767
156.6
43.4667
35.8
481.033
56.7333
17.0667
55.3667
782.667
124.9
48.6667
266.9
175.133
52.1667
87.8333
100.033
150.2
124.833
97.9
42.4
28.6667
12.7333
307.867
24.4333
121.6
371.333
207.133
716.867
71.4667
422.733
849.467
47.2667
409.967
20.4667
136.8
443.933
66.1
773.8
67.1667
227.733
248.933
320.567
21
534.667
78.1333
39.2667
44.2333
39.2333
116.733
96.3
45.4667
207.967
50.3
88.3
539.833
38.6333
120.967
68.6333
116.033
374.867
94.4333
90.4333
27.2333
28.7
403.5
90.2333
53.6667
45.5
322.867
170.8
104.6
81.2
96.0667
20.5333
287.867
54.4
101.2
26.8
210.1
239.867
59.7667
224.1
223.433
221.533
29.6333
122.067
[truncated: 11,244 more rows]

## Sheet: Panel f
0.0499705
0.0481103
0.0536947
0.0668607
0.0717045
0.0725133
0.068933
0.0602247
0.0512412
0.0482479
0.0375121
0.0349992
0.0321194
0.025307
0.0214707
0.0190705
0.0148826
0.0154285
0.016325
0.0175242
0.0159874
0.0148418
0.0129785
0.0133736
0.0121125
0.0130635
0.0124028
0.0100848
0.00929878
0.00798269
0.00758413
0.00708694
0.00611891
0.00413666
0.00324923
0.00248152
0.0017521
0.00132497
0.0016765
0.00173365
0.0014845
0.000949577
0.000944999
0.000676981
0.000657421
0.000302006
0.000254145
0.000155095
0.000201846
0.000374559
0.000341404
0.000595688
0.000590971
0.000560035
0.000564752
0.000454049
0.000494834
0.000596243
0.000638276
0.000764378
0.000690853
0.000547134
0.000679894
0.000329751
0.000254145
0.000166748
0.000142194
8.69809e-05
6.75594e-05
1.33177e-05
8.60099e-06
0
0
0
0
0
0
0
0
0
0
0
0
0
0
0
0
0
0
0
0
0
0
0
0
0
0
0
0
0
0
0
0
0
0
0
0
0
0
0
0
0
0
0
0
0
0
0
0
0
0
0
0
0
0
0
0
0
0
0
0
0
0
0
0
0
0
0
0
0
0
0
0
0
0
0
0
0
0
0
0
0
0
0
0
0
0
0
0
0
0
0
0
0
0
0
0
0
0
0
0
0
0
0
0
0
0
0
0
0
0
0
0
0
0
0
0
0
0
0
0
0
0
0
0
0
0
0
0
0
0
0
0
0
0
0
0
0
0
0
0
0
0
0
0
0
0
0
0
0
0
0
0
0
0
0
0
0
0
0
0
0
0
0
0
0
0
0
0
0
0
0
0
0
0
0
0
0
0
0
0
0
0
0
0
