# Supplementary material for: A high-throughput method to deliver targeted optogenetic stimulation to moving C. elegans populations
Source: PLoS Biol. 2022 Jan 28;20(1):e3001524. doi: 10.1371/journal.pbio.3001524 (PMC8827482; doi:10.1371/journal.pbio.3001524)
Supplement: S6 Data — (XLSX) [file pbio.3001524.s019.xlsx]

## Sheet: Panel a
0
1.88864e-05
0.000191072
0.000601913
0.0342972
0.878143
0.021212
0.013664
0.0085352
0.0128959

## Sheet: Panel b
0.566006
0.319357
0.0913013
0.0174207
0.00248415
0.00101436
0.000551466
0.000364109
0.000266895
0.000188142
0.000148079
0.000108997
9.5446e-05
8.0913e-05
0.000612347

## Sheet: Panel c
0.0665524
0.0212182
0.0498531
0.0472486
0.0175438
0.057055
0.0145427
0.0307783
0.0268311
0.0152607
0.0516055
0.0183246
0.0261879
0.0277882
0.0165749
0.0487518
0.0374359
0.0863357
0.0214551
0.0511406
0.0586898
0.0150198
0.0373874
0.0202692
0.0284822
0.0843724
0.0193624
0.0391048
0.0361416
0.0618453
0.0238347
0.0702999
0.0592531
0.00919801
0.0461011
0.0517158
0.0313911
0.0874837
0.00951159
0.0570861
0.0385188
0.0225467
0.0539184
0.0340521
0.0364678
0.0805016
0.0112508
0.243327
0.225668
0.172021
0.312509
0.0539525
0.019353
0.0214094
0.0496461
0.0837029
0.0169327
0.0582587
0.0374986
0.0285068
0.0575157
0.0141628
0.0222711
0.035654
0.0127084
0.0215508
0.111184
0.0186543
0.0668715
0.0129839
0.0372572
0.247043
0.235162
0.166058
0.329887
0.0306853
0.0131125
0.00495718
0.0430677
0.0278252
0.0717254
0.0163585
0.039002
0.0297829
0.0195404
0.0431275
0.0183239
0.0282086
0.0187373
0.0467343
0.0209753
0.271271
0.256525
0.264837
0.268555
0.0361217
0.0200225
0.0242875
0.00905031
0.0333217
0.0109428
0.00937994
0.0603529
0.0507046
0.0546673
0.0345593
0.0847159
0.0520626
0.0163441
0.0202868
0.049641
0.0406716
0.0574623
0.0310915
0.0419546
0.0354025
0.0448457
0.0693119
0.0165678
0.223449
0.234847
0.183608
0.295996
0.061889
0.0385317
0.0439085
0.133223
0.0395296
0.018319
0.0756802
0.0477402
0.0246685
0.0276361
0.0368347
0.0664175
0.0192294
0.0205971
0.033646
0.0409007
0.0508753
0.0270674
0.0250102
0.248893
0.167387
0.329213
0.0712793
0.036826
0.0495188
0.0602711
0.0802526
0.0253408

## Sheet: Panel d
531.618
678.012
684.351
535.594
532.967
511.869
539.589
547.713
576.249
614.034
635.809
595.262
670.449
671.803
606.262
571.281
524.225
606.421
558.394
628.159
579.811
609.258
607.441
543.823
522.688
539.836
612.382
589.759
588.057
505.477
502.778
643.821
620.676
663.975
607.505
622.371
625.696
622.674
586.759
638.445
548.92
436.502
437.917
441.42
444.928
614.648
563.288
546.9
497.718
629.034
653.929
596.908
600.734
595.468
588.867
537.424
668.154
674.618
641.739
501.461
493.223
545.574
632.434
550.471
594.787
547.954
606.163
557.059
613.609
574.343
579.884
597.126
539.592
645.515
615.19
620.999
661.113
698.565
596.861
594.653
628.802
602.048
593.293
604.269
523.022
628.311
548.911
616.684
527.888
538.23
541.705
641.714
560.626
549.189
618.748
618.887
589.995
664.226
624.88
625.527
622.358
634.025
616.847
626.108
603.53
610.156
652.289
665.64
625.414
637.409
597.93
603.024
547.117
660.708
541.388
556.836
625.949
621.805
628.346
621.236
521.406
523.897
560.959
559.906
576.838
600.674
639.458
589.475
589.388
655.618
601.397
628.183
587.634
558.554
660.944
567.26
601.142
648.931
571.449
614.887
657.823
654.109
691.523
566.218
571.135
556.262
575.944
688.249
656.522
636.313
598.495
653.008
631.236
574.122
581.015
624.72
516.498
525.778
551.271
554.063
568.206
622.268
605.792
594.304
537.032
540.307
582.474
552.319
619.052
621.76
479.383
519.617
521.599
557.541
583.059
613.899
586.58
605.646
610.885
570.458
580.393
593.507
610.96
628.688
613.436
617.496
650.641
609.099
681.197
663.917
485.431
626.273
636.063
499.63
545.367
610.594
577.351
597.717
580.862
571.292
537.794
548.202
620.496
513.301
531.255
479.726
554.26
566.885
574.97
596.483
557.223
541.755
618.286
609.686
587.906
576.653
616.281
609.202
619.818
669.464
724.845
688.086
694.508
654.685
605.019
561.723
586.266
577.364
561.278
582.49
594.372
632.194
614.825
484.842
692.724
633.769
514.962
576.686
657.893
561.67
553.3
615.277
622.213
621.197
584.976
619.674
595.119
468.397
462.017
545.694
581.597
602.529
675.258
668.772
586.955
525
512.154
557.254
550.746
584.03
582.573
519.496
583.433
570.754
547.477
567.52
570.678
514.74
509.041
505.101
518.006
477.844
468.937
476.14
576.851
567.434
669.466
679.34
511.267
515.648
585.976
607.436
576.367
559.764
560.191
550.584
561.978
500.418
491.815
577.852
636.707
635.876
575.558
638.207
542.946
591.824
561.843
559.658
563.642
499.159
628.622
610.825
589.69
614.421
590.036
626.37
618.482
573.059
611.256
571.21
655.356
595.691
734.534
690.467
686.546
613.272
596.211
519.904
628.044
684.566
665.3
666.604
657.707
669.153
484.002
491.72
615.462
581.085
608.761
576.96
576.901
595.005
688.097
606.193
585.066
631.503
624.028
601.406
529.98
581.999
577.944
615.294
568.672
611.969
714.872
541.523
670.143
557.017
571.11
655.771
603.217
583.749
580.103
558.949
568.911
605.443
653.91
627.309
630.175
674.752
632.357
644.422
569.729
563.804
567.17
571.614
567.566
587.032
570.19
563.452
574.474
576.263
574.404
568.129
606.205
517.616
688.119
586.143
499.595
698.445
723.229
604.993
499.926
670.622
628.761
622.187
576.506
755.65
563.471
623.685
644.52
645.459
626.857
665.013
556.901
596.559
618.684
669.29
684.51
633.196
514.544
674.597
542.034
628.787
649.881
604.149
734.948
661.09
732.585
638.067
467.108
462.721
461.976
460.221
534.558
463.854
687.841
586.211
561.036
575.122
640.479
655.484
610.118
656.018
648.353
642.283
519.999
600.515
592.774
784.535
621.346
761.225
686.63
540.961
545.334
558.585
647.51
643.869
646.137
569.135
630.439
635.636
686.145
625.249
697.341
527.5
643.019
627.662
681.954
645.47
627.085
587.067
642.318
638.764
723.392
571.455
646.842
640.861
607.236
617.448
603.618
593.124
675.01
664.559
541.761
601.309
646.647
563.229
569.814
582.736
728.535
690.437
638.226
572.27
677.657
611.673
606.599
616.28
518.793
600.164
590.718
588.292
608.886
447.423
439.593
448.885
462.967
608.731
603.738
654.532
649.827
499.69
617.572
676.515
619.976
592.775
645.949
604.079
605.377
685.396
561.721
626.995
622.557
635.52
634.148
634.405
532.181
524.05
524.472
606.499
632.358
578.657
687.302
594.967
678.221
621.246
488.034
491.443
495.204
617.247
608.548
559.351
597.541
674.955
444.013
432.788
445.674
447.649
423.94
437.989
434.98
426.717
433.14
641.96
662.523
554.555
549.912
657.034
602.335
642.217
596.789
602.11
572.48
568.148
668.628
657.583
597.846
609.049
606.241
612.855
595.737
606.645
607.634
592.083
630.687
599.343
606.156
623.581
615.688
574.665
652.499
581.294
637.154
598.351
563.635
627.166
606.583
620.638
623.962
605.53
632.296
607.72
582.879
498.523
629.986
649.137
658.175
610.819
642.543
591.125
617.01
719.622
577.818
626.561
618.426
622.179
551.21
560.272
560.493
554.864
552.948
563.98
591.174
576.362
550.687
542.482
552.796
540.247
584.634
572.68
599.147
614.843
534.713
525.608
554.834
505.323
515.231
508.943
540.497
581.952
566.096
572.079
541.621
538.722
573.512
611.202
558.608
602.692
569.555
619.657
628.204
605.773
594.75
567.376
542.344
551.363
640.659
616.818
556.374
538.628
629.232
498.065
512.167
577.741
584.748
824.255
894.456
545.34
536.761
537.079
591.407
601.961
573.337
570.132
606.775
610.036
622.168
681.597
545.991
534.572
559.893
555.067
512.956
520.163
520.938
618.334
585.984
597.567
591.571
574.169
584.513
570.482
617.1
638.652
547.968
606.455
664.968
600.394
587.623
548.38
556.494
512.658
565.559
597.79
547.299
547.944
534.1
549.681
549.224
532.325
529.728
550.186
549.202
556.755
562.692
568.206
563.101
611.431
620.434
546.828
543.12
545.476
542.501
587.041
605.199
540.392
633.924
508.791
480.806
500.232
600.811
608.814
484.074
481.012
480.279
475.319
485.313
486.273
484.2
472.21
477.088
476.904
472.935
462.911
474.87
465.952
472.173
615.258
752.8
571.738
630.927
627.014
508.444
506.372
496.711
527.872
480.423
508.473
488.294
477.59
509.175
512.442
513.613
556.539
641.749
646.089
546.992
525.464
540.683
501.364
594.628
576.315
605.476
614.617
556.216
568.774
557.509
662.284
577.824
570.144
594.412
597.549
591.078
553.585
564.084
590.913
521.324
563.97
532.73
540.249
545.527
561.168
509.149
564.659
559.316
566.564
620.614
571.63
540.548
544.918
632.879
542.065
522.575
520.896
536.166
556.065
528.409
536.274
562.009
567.275
553.083
519.427
599.098
559.531
649.806
498.665
485.867
483.84
485.845
584.095
569.464
583.646
556.457
551.125
539.689
534.842
691.526
536.421
627.766
570.062
608.802
636.265
469.767
487.339
510.513
501.502
532.73
627.51
541.814
545.079
631.183
628.566
591.364
532.469
537.354
591.746
653.101
548.122
544.404
644.894
598.404
552.458
580.924
531.096
523.179
561.408
515.471
639.536
607.191
519.747
563.052
565.856
564.549
884.468
792.899
797.819
784.129
586.881
569.863
540.179
547.428
475.187
473.759
477.989
484.374
489.222
477.58
492.723
471.633
478.099
483.812
478.972
485.412
486.632
483.63
471.399
496.074
485.825
550.729
639.322
645.007
536.776
486.53
576.767
556.685
542.631
545.592
535.768
539.561
588.372
617.786
664.594
611.376
519.217
510.113
526.897
634.275
653.907
532.087
537.435
492.469
541.098
680.707
513.964
553.49
546.604
615.1
585.51
553.987
597.005
541.425
556.428
570.485
575.539
595.755
613.263
540.652
544.292
510.163
538.808
559.989
498.433
541.326
569.667
590.346
577.088
498.897
490.572
490.823
495.902
496.203
589.474
558.092
606.385
577.918
525.943
583.078
587.103
495.021
671.864
591.539
567.437
574.243
626.451
629.052
681.47
602.735
595.147
734.537
555.168
566.613
574.194
603.868
612.945
489.507
492.43
490.564
534.076
591.187
607.08
591.398
591.948
623.521
632.481
516.581
560.138
552.504
544.587
543.367
604.757
610.18
609.633
459.316
459.663
459.623
531.8
502.507
703.225
689.697
506.143
499.315
538.854
616.021
613.338
600.022
686.896
567.059
565.802
575.481
538.726
546.152
580.408
631.585
616.367
504.839
573.85
504.712
746.138
519.747
515.105
521.707
580.465
592.403
514.322
505.061
585.691
737.338
583.563
604.612
592.767
663.741
619.71
698.3
608.181
594.299
641.232
496.531
486.7
500.725
496.733
499.741
564.748
578.977
536.821
531.645
538.065
549.955
561.719
537.493
483.793
481.561
488.1
496.13
500.965
524.767
555.819
563.52
555.138
556.292
561.208
561.737
572.481
659.901
618.02
650.053
531.828
562.158
602.333
610.026
536.369
648.078
566.278
576.441
665.1
679.408
727.925
585.244
513.903
608.214
734.704
507.924
730.814
469.564
472.062
521.488
538.612
510.143
604.697
483.422
447.83
561.68
528.144
574.245
500.977
511.172
529.078
766.103
587.765
591.339
561.556
557.49
540.907
631.566
633.889
749.68
558.095
551.764
556.246
495.941
540.415
581.968
609.242
518.524
521.439
519.802
515.005
550.386
556.762
554.523
544.779
614.512
604.478
598.951
600.125
582.155
505.9
515.516
588.17
598.981
602.975
635.723
715.347
571.322
467.665
502.999
678.886
512.461
501.771
505.845
482.648
482.062
473.814
527.018
510.572
486.654
500.804
505.833
534.827
558.698
492.732
528.072
535.332
619.554
594.783
571.458
553.874
764.076
602.819
480.496
479.51
485.412
610.809
473.03
561.71
574.716
628.245
631.726
540.231
526.387
530.009
614.175
560.168
586.062
560.176
559.347
570.96
724.842
574.389
610.28
754.693
639.528
638.023
501.766
497.848
509.486
500.009
494.535
489.032
486.807
657.392
688.683
440.286
438.604
436.516
494.221
603.503
704.76
626.689
649.679
524.229
577.05
547.665
572.958
598.506
601.116
711.041
580.095
542.222
525.054
524.745
648.635
616.991
624.278
675.228
673.847
623.238
523.009
532.167
586.164
596.84
573.657
663.681
599.395
569.075
544.39
553.058
543.068
637.117
556.1
531.523
581.095
590.4
583.633
574.763
504.294
493.055
504.787
492.366
505.08
468.061
461.953
539.839
556.561
582.207
735.015
601.532
597.602
536.886
586.25
591.881
731.731
657.298
580.331
601.134
537.58
616.26
735.937
528.713
523.169
559.665
730.172
705.085
530.481
499.819
586.857
456.847
461.152
438.222
471.717
465.295
465.801
611.341
503.793
506.017
560.803
668.987
511.81
724.212
720.645
572.134
537.98
466.882
727.474
615.067
519.242
585.448
668.313
595.125
505.974
569.635
549.368
576.163
631.062
586.75
588.528
560.669
670.659
552.118
518.445
557.878
655.73
624.141
523.285
625.816
643.639
529.652
546.819
678.864
568.16
644.491
710.598
717.109
670.288
608.256
559.327
722.065
634.909
683.564
675.219
628.064
610.547
613.973
536.344
669.096
629.654
582.478
713.363
517.875
531.193
645.602
669.603
491.667
486.373
598.663
581.777
607.408
615.621
617.906
616.252
621.543
672.015
664.916
620.173
503.303
648.445
531.838
552.414
668.221
657.755
634.261
694.882
648.33
618.815
591.779
597.537
645.384
497.114
499.12
671.518
530.243
644.726
597.337
609.812
651.046
609.143
566.063
597.904
552.711
519.907
618.146
597.583
586.621
674.382
665.744
715.478
678.138
650.707
610.067
725.492
577.055
656.817
609.872
564.905
675.229
677.488
599.572
683.457
619.812
629.653
619.231
611.988
530.002
534.952
549.216
643.22
624.542
552.008
668.204
590.007
603.109
633.744
657.358
581.709
688.061
612.239
650.236
669.42
626.548
660.984
519.46
646.454
616.152
590.739
502.993
710.61
493.074
507.72
523.336
549.06
604.719
589.565
535.506
668.067
681.614
686.557
517.697
584.157
640.734
682.649
642.299
562.157
591.04
614.616
530.86
515.21
618.116
661.437
712.455
642.351
587.292
635.819
677.974
657.723
629.318
530.555
658.738
698.14
526.929
649.235
679.576
613.347
668.704
654.862
535.625
530.054
598.916
603.459
642.832
600.469
711.133
642.286
711.654
621.985
917.023
640.464
629.874
586.198
676.003
696.217
688.511
500.549
579.751
586.104
528.169
668.777
605.929
643.106
659.989
560.057
662.189
627.209
603.901
501.167
494.348
532.829
676.698
659.717
705.212
684.762
573.246
575.242
613.124
576.873
651.054
671.792
566.43
620.607
667.192
501.26
490.945
489.528
491.194
486.46
499.183
503.276
488.552
497.165
491.629
526.647
511.976
643.247
701.305
632.033
709.127
647.095
650.218
636.974
658.745
647.817
672.258
563.474
585.182
629.982
565.009
671.191
614.678
580.38
614.523
658.642
645.038
710.225
531.09
528.724
523.684
524.243
537.295
637.21
590.224
700.449
599.641
598.488
631.985
673.787
639.524
651.69
564.786
628.136
641.035
609.184
575.624
698.888
639.352
561.251
585.888
549.568
648.838
655.741
644.869
671.362
655.352
640.517
678.568
658.941
624.611
629.642
640.328
646.674
715.19
645.47
621.549
618.809
574.159
643.215
643.18
663.553
634.703
621.5
631.72
574.487
591.744
625.28
647.815
465.345
477.553
646.893
577.094
573.922
614.235
606.63
625.869
621.556
631.158
608.546
585.031
582.753
587.142
657.346
639.795
621.153
471.591
488.716
471.832
451.567
614.609
649.982
632.824
640.354
552.016
633.395
662.326
643.773
633.427
688.112
583.296
490.544
463.568
589.41
672.306
630.945
639.668
637.251
611.813
649.297
541.585
539.072
542.892
582.049
596.796
563.944
644.44
597.082
613.147
596.366
603.412
603.036
599.293
599.29
593.385
595.686
610.63
623.477
632.926
641.434
624.757
484.988
611.233
627.214
597.414
642.521
598.893
583.481
670.801
600.556
610.206
555.457
649.634
633.021
528.052
634.404
570.963
554.079
566.131
661.308
677.608
743.281
535.93
614.793
650.559
541.257
643.523
584.907
520.395
573.942
624.008
727.245
585.336
549.05
700.995
557.591
617.689
572.822
553.867
555.344
520.587
589.777
550.792
709.972
633.905
616.299
619.598
578.722
621.19
593.445
584.177
615.178
771.022
610.802
657.944
624.112
525.024
560.994
588.262
625.382
522.343
569.758
586.409
689.691
615.027
653.736
683.041
693.284
604.977
594.418
634.671
570.886
622.44
589.263
580.586
726.431
528.215
779.311
733.84
616.861
627.45
640.966
675.461
623.918
637.522
620.556
625.631
638.025
644.004
623.151
597.223
552.443
585.646
580.533
604.101
503.895
638.12
524.805
571.642
725.592
715.411
716.391
616.168
646.254
567.411
530.152
746.139
644.998
614.271
579.893
616.702
665.625
625.696
574.838
607.685
598.486
522.582
739.79
673.21
567.554
522.872
551.769
554.031
541.997
588.006
582.135
611.781
623.16
579.14
598.576
663.944
662.822
685.481
541.319
567.797
578.893
618.138
597.884
575.617
658.294
655.734
654.518
655.115
628.603
646.391
659.105
549.941
564.473
543.088
591.659
588.043
613.777
595.611
519.228
533.219
610.064
529.692
630.642
607.741
655.815
573.506
676.301
563.533
617.58
611.087
625.765
627.835
733.194
570.185
517.875
598.144
712.106
625.64
612.518
645.488
718.51
641.181
615.645
585.556
568.493
517.592
613.746
586.509
599.416
579.924
558.337
609.673
577.342
683.222
595.268
523.23
540.749
536.314
568.492
527.339
601.198
613.375
610.387
564.256
671.396
750.007
664.471
617.605
733.284
618.405
674.499
677.106
640.558
560.846
627.178
641.733
501.635
659.688
571.936
710.194
675.664
540.663
600.984
688.05
597.599
618.359
720.443
582.289
691.466
563.633
637.027
676.927
591.458
599.368
601.58
621.377
626.724
616.097
609.669
532.485
554.25
612.014
546.637
578.763
569.248
566.75
559.306
661.969
687.234
586.008
750.478
638.734
578.503
566.882
623.241
618.526
624.214
527.467
571.764
575.394
639.339
630.899
617.509
619.433
607.608
597.788
630.085
625.99
638.247
694.552
442.96
432.193
436.94
654.111
684.385
635.981
625.455
603.103
611.987
580.951
669.905
555.07
672.422
652.909
598.592
622.212
593.697
576.388
600.001
583.041
656.724
560.751
556.651
550.25
573.581
619.68
699.007
532.605
609.716
607.486
543.375
531.449
545.647
555.37
615.068
439.671
442.278
516.668
563.769
603.202
657.772
590.274
534.526
572.762
558.044
713.826
662.499
715.199
494.129
604.681
625.741
525.216
569.048
590.291
592.499
646.334
584.291
583.102
668.67
724.738
618.159
497.743
483.286
480.309
615.191
576.915
613.551
573.747
613.244
597.166
623.75
639.662
690.541
728.307
641.408
630.57
576.8
594.366
534.756
636.122
553.239
619.72
610.562
549.525
632.896
519.161
722.942
598.19
595.459
713.594
617.073
623.715
686.073
645.945
568.562
539.881
607.121
731.536
608.532
559.78
641.829
573.948
571.982
571.296
592.753
754.28
629.564
604.193
551.264
604.964
578.347
561.49
693.459
659.345
697.403
633.886
572.435
659.563
530.055
670.572
730.406
575.092
557.602
622.697
619.795
641.612
696.703
713.446
583.578
624.167
627.626
613.575
[truncated: 77,378 more rows]

## Sheet: Panel e
199.633
45.1667
45.1667
437.3
257.867
1346.73
157.3
745.733
242.967
25.3667
99.0333
198.9
376.267
134.433
198.9
109.467
136.833
248.933
223.467
67.2
195.767
68.1667
38.2333
53.4
200.9
127.267
147.8
144.933
31.2
329.033
496.767
377.233
125.567
110.567
180.467
404.667
666.3
713.7
217.1
65.9
437.567
22.5333
15.6
30.8667
11.9667
352.733
50.5
103.167
60.0333
60.7
80.5
268.2
64.1333
1420.6
135.333
127.733
66.6333
45.1
150.7
550.2
90.1
74.8333
119
981.867
96.4333
86.4333
16.7
146.033
183.7
218.333
21.9333
429.2
342.5
151.333
289.033
60.2333
250.433
112.167
131.767
78.8333
222.467
90.9667
147.7
306.9
25.3667
493.567
172.7
523.367
23.7667
388.133
1193.4
87.1667
468.667
63.0333
101.267
110.3
21.2333
29.2
41.7667
1152.37
129.867
10.6
35.0667
95.5
439.533
31
71.0333
113.867
114.633
449.033
138.633
32.6667
81.7667
69.9
69.4333
102.667
56.6333
254.167
56.4
108.6
154.933
14.2
65.9667
110.4
45.2667
317.667
204.9
74.8333
144.5
66.2
19.6
54.9
218.133
117.4
47.2
26.1667
265.567
234.533
324.033
212.933
65.0333
19.3
39.7667
128.833
131.2
259.733
35.5333
674.133
186
42.7
260.867
791.733
447.2
473.3
494.9
219.7
245.967
14.8667
137.8
74.6
81.7333
24.0333
36.6
103.967
150.733
23.4
22
25.5667
829
249.8
424.033
15.5
343.667
597.067
59.9667
38.4
108
148.7
35.0667
56.5333
184.633
86.5
172.133
20.0667
103.9
86.3667
52.2333
166.933
62.5
246.9
11.8333
198.733
77.5
384.7
382.967
37.2667
79.7667
25.1333
80.1667
46.6667
19.1
77.2333
42.0333
227.233
84.5667
106.2
32.4333
97.5667
30.3667
15.6
68.9667
189.133
88.5667
96.7667
73.7
115.4
155.033
28.2333
163.7
88.7
120.267
164.433
480.333
763.367
288.933
60.4667
33.5667
249.433
714.767
105.4
706.3
17.9667
17.1667
105.567
258.767
25.0667
226.933
201.9
62.9
190.567
216.167
46.8667
153.567
327.833
68.3
27.9333
11.5667
314.967
315.533
38.1667
37.0667
260.033
212.533
196.633
48.1
81.5667
566.3
80.3
539.767
207.767
132
141.633
58.8333
321.9
162.467
40.8333
34.5667
86.5667
164.5
23.7
117.067
101.3
90.4
19.6
272.033
60.5333
42.0667
134.967
27.6667
332.2
175.633
88.5333
30.9333
91.6333
31.8667
288.7
310.233
49.5667
240.767
59.3667
254.467
126.533
91.5667
66.7333
201.6
192.567
188.1
60.2667
164.333
156.133
71.0333
18.5667
10.1333
11.1333
131.867
20.0333
77.4333
44.1
56.8667
25.1333
109.633
28.3667
71.0667
137.067
213.967
579.467
61.9
45.7333
36.7
115.133
232.167
51.9667
22.7
51.4333
39.7333
131.7
173.367
51.4333
421.9
28.9333
625.7
38.7667
22.7667
52.7
173.367
72.5667
56.8333
230.233
533.5
30.1
28.6333
238.767
255.7
25.4
46.2667
170.633
31.6667
28.8667
53.3667
12.8333
10.4333
15.4667
125.6
319.833
102.5
130.767
88.8667
247.5
753.733
113.667
63.7667
156.2
48.9333
11.5
18.8667
13.3667
10.4667
12.2333
28.6333
20.8333
18.4
19.9
28.0333
18.3333
214.867
160.367
108.133
50.0667
114.667
62.7
62.3333
17.6
37.0667
42.3
84.7
30.8
249.033
69.9667
494.167
181.067
155.5
373.067
29.7
16.2
1376.37
26.5333
389.167
58.3333
38.5667
83.3333
43.0333
45.2333
854.9
30.1667
127.667
29.3667
22.7667
20.4333
274.933
264.133
79.6333
511.267
249.4
238.933
10.8
209.567
201.667
56.3667
543.733
573.1
112.133
85.0667
382.733
161.2
160.967
559.333
58.7667
311.367
142.3
11.6
90.0667
141.533
538.167
181.733
397.933
273.967
89.2333
146.867
42.6
273.333
52.8
254.033
173.6
12.7667
50.8667
484.6
62.3
90.9333
12.3333
386.967
537.267
44.8333
66.3667
296.167
887.433
239.8
46.5667
15.4333
171.7
115.233
22.9
322.567
35
90.8667
81.2
87.7
94.7667
18.1333
85.7
32.6333
120
40.3
126.267
392.533
83.6667
48.3
209.333
48.3
162.233
166.833
121.3
649.833
223.4
28.8333
30.7
18.4667
130.567
45.5667
280.033
167.967
67.6667
40
64.7333
121.2
39.3333
66.3333
114.833
418.033
150
319.133
68.4667
54.2667
143.167
630.667
75.0667
363.633
362
484.933
107.1
16.2667
79.7
801.933
50.6
49.7
80.7333
68.4
16.4
235.833
593.3
489.1
228.533
910.067
30.7333
34.9667
43.1333
10.7
22.6
23.2333
10.3
19.9
22.3
14.7333
11.2333
55.8333
13.6
98.0333
36.5
34
688.033
83.4
176
132.333
421.067
722.4
393.067
124.533
38.7
73.8667
26.2
42.1667
136.3
297.733
90.8667
107.333
128.2
91.0333
22.7
78.9333
146.567
430.1
247.167
266.033
278.267
23.5333
59.2333
252.7
47.1667
28.1
34.7
151.867
248.9
48.4667
70.5333
209.233
209.233
170.6
125.433
39.7333
118.467
118.467
107.5
92.0667
57.3
69.6667
14.1
84
162.533
43.9
47.7333
236.067
157.3
111.4
91.9333
109.5
30.0333
212.9
61.8667
98
592.767
525.267
372.767
20.5
548.767
32.2667
150.433
26.1
46.9667
11.8
57.0333
91.9333
53.3
156.833
75.9667
181.933
90.6667
12.2
47.1
20.9333
58.4333
65.9333
121.467
129.9
54.6667
48.1667
98.5
112.067
202.6
185.7
47.3333
49.6333
129.867
14.7667
31.3667
321.433
93.5
95.4
28.3333
41.6333
58.8667
33.2667
426.1
171.1
97.1667
202.867
338.633
233.233
402.433
215.767
13.8667
249.933
35.6667
29.4667
59.2333
49.0667
112.967
17.8667
476.7
14.5333
56.2
22.3667
51.2333
128.5
1686.3
233.9
152.7
36
301.067
459.567
94.2333
123.5
223.333
108.333
28.8
63.4667
414.9
23.2
88.8667
106.6
631.733
56.6333
49.4667
65.4333
136.367
40.8
321.6
56.1333
41.6333
316.2
47.0667
82.3
142.8
27.6333
205.467
42.9667
271.067
20.1333
281.9
34.4
20.3333
65.8333
88.6333
47.9333
18.3667
13.6667
13.1667
21.6333
42.2667
23.5
30.2333
16.2667
10.5667
26.9333
46.1333
11.5333
12.1667
16.7667
31.7333
246.633
14.8667
13.4667
83.1333
31.2333
38.0333
168.167
28.7333
67.5
14.7667
35.2667
24.1
20.6667
16.2667
55.5333
168.7
22.5333
430.433
32.9333
234.8
133.7
35.5667
17.6
268.133
146.033
44.0667
370.033
53
367.467
33.2333
342
33.6333
295.4
276.3
278.433
505.433
87.7333
198.267
278.4
11.3333
55.1
49.3333
75.4333
20.2
17.7667
51.9667
193.233
33.4333
56.5667
254.867
87.4
150.367
24.9333
265.133
105
44.9333
54.8333
475.967
27.7
310.3
114.067
47.9667
243.4
123.7
404.633
166.333
91.5333
80.4
14.7667
15.1333
31.4333
16.3333
79.4333
99.4667
118.8
418.6
113.933
61
126.867
55.9
52.8
31.1
160.833
278.4
56.8333
12.9667
76.2667
41.1
192.267
91.2
162.8
36.7333
31.8333
494.2
901.8
23.5333
500.167
95.3
429.133
27.0667
69.2667
71.0333
120.4
965.733
97.9333
272.867
28.0333
10.7333
206.667
208.6
37.2667
16.7
219.667
12.1333
15.3
87.9333
18.6
65.7667
26.7667
15.9667
162.067
224.433
109.1
262.567
14.7667
11.1333
24.9
73.5667
15.3667
43.3667
41.6333
17.8
23.6667
34.7667
29.5
68.7667
38.0333
91.7667
10.2667
67.0333
24.8333
795.8
92.6333
497.833
67.2
53.4667
230.4
14.4333
139.367
310.467
480.3
53.3667
52.3333
32.8333
35.2667
68.2333
146.067
26.2
468.933
342.3
278.333
115.9
28.0667
317.833
143.833
129.633
117.067
70.4
134.867
253.967
40.4667
508.167
178.067
129.633
384.5
57.1
30.1333
448.933
332.733
38.5667
67.6667
340.133
288.833
26.3333
75.0667
162.733
58.0667
266.5
29.8667
108.333
56.7333
19.7667
24.5667
23.5333
18.2667
79.4667
74.8333
185.1
171.5
162.567
36.1667
117.7
27.5333
103.167
54.9667
31.2
54.8667
30.6667
35.0333
57.9667
204.067
41.1333
308.5
140.6
36.6333
54.3
72.2
23.4
21.5333
190.2
147.3
66.2
596.7
24.9667
164.1
225.767
770.1
188.3
17.8
40.8
11.8333
11.9
32.6667
32.6667
164.2
90.3
158.4
66.9667
74.7
160.667
25.7
312.533
85.6667
23.0667
340.7
788.833
82.5333
574.4
13.6
228.733
468.367
284.067
279.4
87.7333
13.5333
32.0667
130.067
44.0667
25.6
105.933
91.2667
64.9333
20.5667
158.733
16.3333
12.4333
10.5333
123.633
236.733
125.733
15.5667
11.6
222.567
10.1333
71
19.1667
24.6
74.8667
115
18
20.1667
24.0333
25.2333
27.5333
107.633
64.2667
94.8
91.0667
256.2
17.4
33.5667
1337.53
33.1333
81.2667
20.0333
120.6
339.967
148.233
349.533
259.8
98.4667
139
219.967
275.933
47.1333
44.3667
227.433
18.5
391.8
62.5333
29.4
90.1333
115.333
387.133
269.233
352.8
215.567
54.8
211.333
400.533
165.433
79.1333
15.4
137.9
28.5
125.033
210.8
155.3
126.3
339.167
38
185.333
18.4333
51.8
613.167
297.233
32.4667
22.8667
42.0667
58.5
1279.7
234.367
71.5
200.367
38.0333
21.8
96.2667
124.267
51.3333
133.1
32
156.933
222.567
113.167
157.467
116.733
295.567
110.067
27.0333
123
24.8667
450.767
128.467
284.067
151.967
140
244.7
458.933
67.3667
211.4
672.967
32.7667
96.7333
37.6
12.7
113.9
1165.83
132.7
255.233
376.067
81.5667
93.4667
26.1333
104.667
209
12.6667
21.9
192.033
18.0333
95.6667
82.4
54.5333
165.9
94.3
163.233
31.7333
30.9333
89.5333
84.1667
115.933
39.8333
141.533
87.0333
250.367
48.7667
24.7333
141.533
225.667
116.3
45.4333
887.3
107.6
195.867
128.667
445.133
353.667
123.1
308.667
651.467
109.633
64.6
95.6333
431.667
213.967
346.833
67.3333
14.6
10.9333
20.2
14.1
15.7
10.2333
315.833
60.5667
10.5
12.0667
26.7
135.233
14.7667
18.3333
110
37.1
147.133
38.3
720.567
337.467
324.467
162.4
44.2333
109.8
577.033
133.767
53.1667
153.733
46.6667
33.6333
92.2
12.3333
276.033
198.167
213.867
67.4333
57.8
197.6
153.5
146.367
75.9667
181.433
656.2
296.033
11.7333
14.8333
31.5
829.667
68.4333
472.2
40.1333
72.5333
32.1333
244.567
20.4333
11.2333
300.533
59.3
88.8
215.167
687.433
39.7333
389.3
69.4
115.233
454.333
103.067
155.667
103.9
89.8333
61.8
245.7
282.3
102.6
163.8
75.8667
265.4
81.6333
63.2
444.667
43.9
425.367
17.7667
189.433
11.8
15.7333
41.4667
29.5
85.8
255.767
101.5
92.1667
71.0667
64.2667
56.0667
47.9667
276.133
32.2
268.6
72.6667
117.6
235.833
177.1
140.733
110.4
125.233
95.1
61.7667
28.5333
100.2
376.833
1008.4
178.333
37.1
372.8
555.7
51.1
215.7
120.767
21.5667
442.333
16.1333
191.067
213.633
123.067
414.467
190.567
312.567
247
83.2
153.233
126.567
306.833
32.4
74.9333
191.967
264.4
52.1
168
108.1
65.8
389.933
46.6
121.467
74.4667
22.0667
78.9
47.7667
11.0333
17.2333
15.2667
13.0333
104.933
195.333
86.9667
65.6667
24.7667
25.4667
44.6667
12.2
12.2
181.133
16.4667
230.567
160.467
21.3333
155.433
24.7333
79.8333
19.4
11.3667
14.2
68.2
20.6
18.3
30.5667
42.2667
254.933
183.6
47.8667
244
142.6
287.133
62.9
42.7
18.3333
142.267
38.7333
121.9
89.5333
178
10.3
92.4667
27.3333
30.1333
66.7333
106.4
234.867
56.0333
80.4667
25.9
35.6667
227.833
94.3
232.167
553.367
214.167
13.3333
74.8333
246.367
14.8667
98.6333
119.033
109.233
31.5333
40.5667
271.067
22.7667
16.2667
42.4667
71.4667
64.9
104.967
28.0667
149.133
92.4
34.4333
544.133
78.8333
175.5
115.433
81.3667
10.5
45.6667
27.3667
252.833
46.6667
46.6
81.5
36.5
264.4
47.8667
38.1
57.6
56.4
152.233
94.9333
155.5
89.1333
276.133
69.8667
99.2
46.5333
171.9
32.9333
62.4333
68.0667
54.9667
85.7333
11.7
253.5
50.8
344
42.5667
36.0333
34.8
38.6667
303.8
36.7333
85.6
796.6
201.567
238
68.8333
92.0667
126.033
312.733
21.1333
21.1333
40.5333
111.833
199.233
137.533
92.3667
24.7333
55.0333
17.4667
16.2333
1268.63
58.8
133.533
301.8
205.967
161.967
51.2333
155.1
86
295.433
209.9
15.1
64.0667
697.367
280.467
357.667
58.5667
176.833
79.2667
84.3
118.433
80.0667
47.0667
28.1667
76.8667
157.467
50.3333
12.5333
14.8
15.8
20.0667
14
41.0333
44.7
13.5333
54.3333
40.3
11.1667
49.4
25.4333
296.133
476.5
72.7333
304.733
44.7333
103.067
154.1
118.533
53.1
53.1
97.0333
23.2
95.2333
71.1
96.9
225.233
78.3
89.8667
106.733
34.9333
30.2333
151.467
23.9333
828.633
99.4
309.033
64.4667
299.833
325.367
32.7333
56.7
30.8333
44.6333
53.3667
142.567
144.5
335.133
120.533
156.733
57.9667
134.8
595.6
161.133
149.467
234.5
27.8667
47.1667
206.3
89.8667
48.9667
597.567
133.033
66.5
77.0667
59.8333
235.7
356.333
221.2
25.9333
23.5
913.833
913.767
382.6
156.6
121.9
81.6
30.4333
36.4333
201.333
795.967
858.167
21.9333
10.1
136.467
15.8667
190.3
26.2667
102.867
29.9
35.5
229.8
10.6
24.4667
205.333
186.533
89.8
59.8333
155.2
13.4333
13.1333
11.5333
10.4
107.567
365.967
73.5
185.767
704.267
149.333
22.4
249.733
175.333
143.467
65
32.1
13.8333
96.8333
86.8333
164.767
365.6
277.967
261.5
91.2667
164.2
163.167
84.1667
33.1
163.8
436.933
46.7
123.333
48.6
76.9
46.3
44.1
27.5333
24.5333
13.3333
14.3
200.733
129.633
171.367
35.5667
16.5667
300.4
267.733
13.7
240.167
241.233
186.267
140.367
162.567
51.3
72.6667
45.5667
124.467
41.7
31.6
17.9
179.933
104.767
187.5
17.5667
43.7
324.167
255.5
129.233
68.7
141.267
142.633
368.2
175.533
195.8
44.0333
48.1
76.4667
101.6
10.5
91.5
51.5
86.8333
48.1
48.4
55
1648.67
56.1
364.633
274.2
426.767
113.4
110.167
138.533
127.567
83.9
84.9667
25.9667
350.867
237.767
158.967
112.6
200.033
24.4
45.4
130.1
198.033
118.167
10.3
16.1667
40.5
50.1333
34.8667
78.7333
1658.17
44.4667
42.9333
23.7667
54.4667
29.7
39.2667
40.6333
13.9667
15.8667
119.2
111.733
107.267
71.5
29.4333
524.4
360.6
314.433
22.5667
106.4
63.9667
45.5667
101.267
15.5
26.8667
191.233
25.2667
44.6333
25.9667
105.733
130.3
160.9
133.933
925.667
44.3667
28.2667
156.667
41.2667
12.9
41.1667
233.067
162.033
41.2333
535.4
562.333
19.7333
127.233
15.2
298.3
59.7333
25.1333
84.4
533.8
276.2
317.3
318.967
37.6
233.567
228.6
152.033
58.5333
77.9333
25.1333
27.4333
202.6
59.5
42.8667
149
618.567
98.5667
274.6
53.0333
954.633
34.2
47.5
18.4667
48.1667
169.233
20.4667
759.367
27.0667
210.5
296.1
15.1333
137.467
230.467
34.9
385.167
65.1333
208.767
94.0667
64.6667
62.7333
360.233
106.2
614.8
98.3333
225.267
42.9333
70.4667
70.5
23.8667
159.167
136.433
30.4
100.2
58.4
112.433
509.567
212.267
42.7667
45.4333
10.3667
62.2
25.2
548
509.8
34.2667
295.933
25.2
48.2667
67.1
63.6333
17.9667
40.9333
67.6333
11.4667
30.2667
80.5333
73.9
37.2
626.4
56.9667
16.3333
19.7
162.5
59.0333
15.3
39.3667
25.0667
39.4333
328.133
197.2
32.1667
36.2
143.133
41.3333
473.5
78.4333
619.8
83.4
35.2
27.7
237.133
95.4333
11.2
15.1
13.9333
60.9667
152.5
52.6
139.3
156.133
45.3333
43.1
247.067
49.5
39.9667
923.5
121.367
12
221.667
19.7333
354.167
37.4667
161.2
379.733
34.7333
232.3
87.2
107.333
48.7333
42.1
114.3
18
95.2667
79.2333
54.5
109.2
79.3333
52.5333
491.9
120.867
75.3333
72.3333
29.0667
27.9667
14.7333
52.4
26.7333
36.4667
26.5667
671.2
31.0333
22.2333
50.3667
182.733
94.1667
292.733
37.4
18.3333
87.3
20.2667
33.8667
21.7333
87.2333
32.0667
120.267
298.933
42.4333
390.633
64.1333
32.6
224.8
12.2
62.2667
16.9667
49.5
137.867
94.3
190.667
29.8667
47.6
366.367
529.3
447.067
891.167
18.1333
139.233
72.5667
286.133
444.633
293.4
336.267
104.1
263.633
31.5333
32.3
775.833
71.4667
32.7667
395.533
23.1
752.6
303.833
74.8
77.3333
107.2
11.1667
15.6667
344.8
317.333
22
135
54.1667
47.2667
50.0333
286.867
24.3333
60.2
138.7
97.7
52.1
47.5333
196.933
89.4
156.6
481.5
42.5667
83.5667
51.2667
85.9333
104.033
88.5333
46.2
44.5333
454.767
119.967
33.6667
83.1667
191.5
204.433
204.1
154.833
193.367
228.367
164.667
63.7333
214.033
79.7333
12.5
72.2667
245.667
99.5667
330
91.5333
335.433
222.8
21.0333
113.933
22.7333
99.2333
285.733
49.5
284.733
23.8333
48.8667
235.3
153.333
66.6
144.767
210.133
105.133
34.8
37.7667
45.5333
15.6
174.233
[truncated: 77,378 more rows]

## Sheet: Panel f
2.84767e-05
0.000151614
0.000302049
0.000565802
0.00090929
0.00149179
0.00293938
0.00349379
0.00369176
0.00353661
0.003646
0.00459142
0.00634343
0.00899883
0.00942814
0.0112393
0.0149648
0.0157325
0.0179792
0.01822
0.0174829
0.0182054
0.0206568
0.0220457
0.0219661
0.0238197
0.0244491
0.0273148
0.0274912
0.0270232
0.0269274
0.0275242
0.026814
0.0251365
0.0237287
0.0234497
0.0223833
0.0212674
0.0211226
0.0198422
0.0191503
0.0181699
0.0169326
0.0172031
0.0172714
0.0160821
0.0139255
0.0122171
0.0108881
0.0103198
0.0100876
0.00953635
0.00933682
0.01035
0.0107925
0.0109718
0.0121827
0.0125409
0.012398
0.0119997
0.0111823
0.00982877
0.00982072
0.00947291
0.00913846
0.00906501
0.00862451
0.00842419
0.0079446
0.00742809
0.00653609
0.00655749
0.00557122
0.00509575
0.00439366
0.00349379
0.00347455
0.00300458
0.00245449
0.00207801
0.00177616
0.00125022
0.000964868
0.000772013
0.000616864
0.000478997
0.000412617
0.000354486
0.000287123
0.000142776
7.46285e-05
1.39438e-05
5.30255e-06
0
0
0
0
0
0
0
0
0
0
0
0
0
0
0
0
0
0
0
0
0
0
0
0
0
0
0
0
0
0
0
0
0
0
0
0
0
0
0
0
0
0
0
0
0
0
0
0
0
0
0
0
0
0
0
0
0
0
0
0
0
0
0
0
0
0
0
0
0
0
0
0
0
0
0
0
0
0
0
0
0
0
0
0
0
0
0
0
0
0
0
0
0
0
0
0
0
0
0
0
0
0
0
0
0
0
0
0
0
0
0
0
0
0
0
0
0
0
0
0
0
0
0
0
0
0
0
0
0
0
0
0
0
0
0
0
0
0
0
0
0
0
0
0
0
0
0
0
0
0
0
0
0
0
0
0
0
0
0
0
0
0
