# Supplementary material for: A high-throughput method to deliver targeted optogenetic stimulation to moving C. elegans populations
Source: PLoS Biol. 2022 Jan 28;20(1):e3001524. doi: 10.1371/journal.pbio.3001524 (PMC8827482; doi:10.1371/journal.pbio.3001524)
Supplement: S7 Data — (XLSX) [file pbio.3001524.s020.xlsx]

## Sheet: Velocity histogram
Velocity	Time point count
-0.399471	17
-0.398787	26
-0.398102	29
-0.397418	22
-0.396734	23
-0.39605	25
-0.395366	21
-0.394682	37
-0.393998	25
-0.393314	25
-0.39263	25
-0.391946	31
-0.391262	32
-0.390578	36
-0.389894	29
-0.38921	41
-0.388525	35
-0.387841	43
-0.387157	40
-0.386473	48
-0.385789	52
-0.385105	38
-0.384421	44
-0.383737	59
-0.383053	49
-0.382369	47
-0.381685	55
-0.381001	56
-0.380316	57
-0.379632	56
-0.378948	82
-0.378264	61
-0.37758	63
-0.376896	78
-0.376212	94
-0.375528	70
-0.374844	89
-0.37416	89
-0.373476	96
-0.372792	83
-0.372108	98
-0.371424	94
-0.370739	104
-0.370055	104
-0.369371	101
-0.368687	101
-0.368003	100
-0.367319	119
-0.366635	113
-0.365951	105
-0.365267	99
-0.364583	107
-0.363899	110
-0.363215	111
-0.362531	125
-0.361847	132
-0.361163	142
-0.360479	176
-0.359794	142
-0.35911	151
-0.358426	147
-0.357742	164
-0.357058	156
-0.356374	173
-0.35569	185
-0.355006	182
-0.354322	181
-0.353638	180
-0.352954	192
-0.35227	222
-0.351586	193
-0.350902	213
-0.350218	203
-0.349533	230
-0.348849	232
-0.348165	240
-0.347481	264
-0.346797	257
-0.346113	238
-0.345429	257
-0.344745	283
-0.344061	277
-0.343377	276
-0.342693	295
-0.342009	283
-0.341325	325
-0.340641	318
-0.339957	387
-0.339272	356
-0.338588	361
-0.337904	380
-0.33722	407
-0.336536	353
-0.335852	417
-0.335168	407
-0.334484	394
-0.3338	397
-0.333116	433
-0.332432	448
-0.331748	435
-0.331064	443
-0.330379	461
-0.329695	448
-0.329011	497
-0.328327	484
-0.327643	476
-0.326959	531
-0.326275	555
-0.325591	547
-0.324907	543
-0.324223	623
-0.323539	538
-0.322855	565
-0.32217	569
-0.321486	624
-0.320802	594
-0.320118	663
-0.319434	711
-0.31875	696
-0.318066	763
-0.317382	705
-0.316698	707
-0.316014	789
-0.31533	786
-0.314646	832
-0.313962	731
-0.313278	835
-0.312594	857
-0.31191	863
-0.311225	840
-0.310541	908
-0.309857	862
-0.309173	910
-0.308489	951
-0.307805	957
-0.307121	954
-0.306437	1019
-0.305753	1001
-0.305069	1036
-0.304385	1061
-0.303701	1068
-0.303017	1127
-0.302333	1134
-0.301649	1120
-0.300964	1209
-0.30028	1208
-0.299596	1238
-0.298912	1280
-0.298228	1248
-0.297544	1272
-0.29686	1257
-0.296176	1334
-0.295492	1354
-0.294808	1414
-0.294124	1371
-0.29344	1461
-0.292756	1482
-0.292072	1430
-0.291388	1487
-0.290703	1566
-0.290019	1515
-0.289335	1562
-0.288651	1599
-0.287967	1652
-0.287283	1720
-0.286599	1704
-0.285915	1732
-0.285231	1749
-0.284547	1680
-0.283863	1775
-0.283179	1735
-0.282495	1875
-0.281811	1872
-0.281126	1939
-0.280442	1943
-0.279758	1990
-0.279074	1996
-0.27839	2017
-0.277706	2092
-0.277022	2071
-0.276338	2316
-0.275654	2208
-0.27497	2246
-0.274286	2209
-0.273602	2330
-0.272918	2252
-0.272233	2407
-0.271549	2424
-0.270865	2463
-0.270181	2661
-0.269497	2570
-0.268813	2580
-0.268129	2611
-0.267445	2617
-0.266761	2685
-0.266077	2737
-0.265393	2833
-0.264709	2862
-0.264025	2793
-0.26334	2834
-0.262656	2929
-0.261972	3012
-0.261288	2999
-0.260604	2980
-0.25992	3052
-0.259236	3075
-0.258552	3139
-0.257868	3209
-0.257184	3281
-0.2565	3344
-0.255816	3372
-0.255132	3414
-0.254448	3431
-0.253764	3604
-0.25308	3691
-0.252395	3710
-0.251711	3779
-0.251027	3832
-0.250343	3714
-0.249659	3933
-0.248975	3873
-0.248291	4073
-0.247607	4114
-0.246923	4148
-0.246239	4122
-0.245555	4227
-0.244871	4335
-0.244187	4360
-0.243503	4437
-0.242819	4374
-0.242134	4553
-0.24145	4555
-0.240766	4530
-0.240082	4647
-0.239398	4509
-0.238714	4782
-0.23803	4724
-0.237346	4822
-0.236662	4804
-0.235978	4927
-0.235294	5003
-0.23461	4896
-0.233926	5078
-0.233242	5084
-0.232558	5180
-0.231873	5161
-0.231189	5307
-0.230505	5300
-0.229821	5409
-0.229137	5404
-0.228453	5549
-0.227769	5647
-0.227085	5695
-0.226401	5855
-0.225717	5812
-0.225033	6040
-0.224349	6003
-0.223665	6006
-0.22298	6168
-0.222296	6276
-0.221612	6298
-0.220928	6273
-0.220244	6513
-0.21956	6469
-0.218876	6519
-0.218192	6547
-0.217508	6681
-0.216824	6904
-0.21614	6830
-0.215456	7018
-0.214772	7033
-0.214087	7011
-0.213403	7058
-0.212719	7144
-0.212035	7358
-0.211351	7259
-0.210667	7424
-0.209983	7368
-0.209299	7533
-0.208615	7560
-0.207931	7549
-0.207247	7815
-0.206563	7813
-0.205879	7863
-0.205195	7830
-0.204511	7914
-0.203826	8011
-0.203142	8315
-0.202458	8100
-0.201774	8146
-0.20109	8329
-0.200406	8345
-0.199722	8604
-0.199038	8521
-0.198354	8787
-0.19767	8656
-0.196986	8747
-0.196302	8792
-0.195618	8893
-0.194934	8996
-0.19425	8965
-0.193565	9150
-0.192881	9088
-0.192197	8963
-0.191513	9090
-0.190829	9193
-0.190145	9382
-0.189461	9596
-0.188777	9562
-0.188093	9738
-0.187409	9645
-0.186725	9675
-0.186041	9666
-0.185357	9751
-0.184673	9907
-0.183989	9777
-0.183304	9834
-0.18262	9942
-0.181936	10104
-0.181252	10298
-0.180568	10225
-0.179884	10396
-0.1792	10243
-0.178516	10435
-0.177832	10533
-0.177148	10272
-0.176464	10773
-0.17578	10654
-0.175096	10762
-0.174412	10908
-0.173728	10797
-0.173043	10927
-0.172359	11052
-0.171675	11192
-0.170991	11253
-0.170307	11459
-0.169623	11364
-0.168939	11299
-0.168255	11375
-0.167571	11424
-0.166887	11397
-0.166203	11416
-0.165519	11571
-0.164834	11777
-0.16415	11592
-0.163466	11696
-0.162782	11660
-0.162098	11590
-0.161414	11929
-0.16073	11824
-0.160046	11873
-0.159362	11744
-0.158678	11719
-0.157994	11930
-0.15731	12170
-0.156626	12146
-0.155941	12053
-0.155257	12036
-0.154573	12234
-0.153889	12148
-0.153205	12249
-0.152521	12296
-0.151837	12351
-0.151153	12443
-0.150469	12195
-0.149785	12388
-0.149101	12498
-0.148417	12346
-0.147733	12484
-0.147049	12422
-0.146365	12552
-0.145681	12606
-0.144996	12573
-0.144312	12640
-0.143628	12599
-0.142944	12513
-0.14226	12503
-0.141576	12570
-0.140892	12783
-0.140208	12839
-0.139524	12823
-0.13884	12952
-0.138156	12690
-0.137472	12858
-0.136788	12862
-0.136104	12952
-0.13542	13203
-0.134735	12972
-0.134051	12962
-0.133367	13015
-0.132683	12826
-0.131999	13012
-0.131315	12964
-0.130631	13085
-0.129947	13084
-0.129263	12863
-0.128579	12847
-0.127895	12849
-0.127211	12917
-0.126527	13080
-0.125843	13137
-0.125159	12892
-0.124474	13069
-0.12379	13135
-0.123106	13112
-0.122422	12887
-0.121738	13063
-0.121054	13004
-0.12037	13214
-0.119686	13109
-0.119002	13033
-0.118318	12988
-0.117634	12993
-0.11695	13176
-0.116266	13121
-0.115582	13042
-0.114897	13216
-0.114213	13008
-0.113529	12907
-0.112845	13124
-0.112161	12851
-0.111477	12903
-0.110793	12941
-0.110109	12938
-0.109425	12984
-0.108741	12696
-0.108057	12967
-0.107373	12928
-0.106688	12991
-0.106004	13173
-0.10532	13160
-0.104636	12872
-0.103952	12938
-0.103268	12990
-0.102584	13011
-0.1019	12975
-0.101216	12878
-0.100532	12864
-0.0998478	12904
-0.0991638	12853
-0.0984797	12819
-0.0977957	13211
-0.0971115	12680
-0.0964274	12965
-0.0957434	12928
-0.0950594	12831
-0.0943754	13076
-0.0936913	12710
-0.0930071	13124
-0.0923231	12866
-0.091639	12951
-0.090955	13218
-0.090271	13209
-0.0895867	12971
-0.0889027	13184
-0.0882187	13059
-0.0875347	13198
-0.0868506	12940
-0.0861664	13363
-0.0854824	13063
-0.0847983	13085
-0.0841143	13116
-0.0834303	13032
-0.082746	13298
-0.082062	13207
-0.081378	13364
-0.080694	13332
-0.0800099	13446
-0.0793257	13427
-0.0786417	13201
-0.0779576	13351
-0.0772736	13523
-0.0765896	13166
-0.0759053	13558
-0.0752213	13319
-0.0745373	13374
-0.0738533	13480
-0.0731692	13373
-0.072485	13322
-0.0718009	13461
-0.0711169	13740
-0.0704329	13649
-0.0697489	13680
-0.0690646	13653
-0.0683806	13554
-0.0676966	13720
-0.0670125	13485
-0.0663285	13577
-0.0656443	13760
-0.0649602	14104
-0.0642762	14114
-0.0635922	13892
-0.0629082	14226
-0.0622239	14070
-0.0615399	14158
-0.0608559	14186
-0.0601718	14214
-0.0594878	14334
-0.0588036	14174
-0.0581195	14271
-0.0574355	14585
-0.0567515	14369
-0.0560675	14593
-0.0553832	14633
-0.0546992	14578
-0.0540152	14983
-0.0533311	15085
-0.0526471	15202
-0.0519629	15379
-0.0512788	15062
-0.0505948	15321
-0.0499108	15285
-0.0492268	15465
-0.0485425	15688
-0.0478585	15901
-0.0471745	15672
-0.0464904	15693
-0.0458064	16058
-0.0451221	16274
-0.0444381	16464
-0.0437541	16052
-0.0430701	16367
-0.0423861	16692
-0.0417018	16927
-0.0410178	16892
-0.0403337	17105
-0.0396497	17582
-0.0389657	17593
-0.0382817	17649
-0.0375974	17734
-0.0369134	18273
-0.0362294	18484
-0.0355453	18386
-0.0348613	18550
-0.0341771	18966
-0.033493	19040
-0.032809	19278
-0.032125	19496
-0.031441	19730
-0.0307567	19934
-0.0300727	20211
-0.0293887	20497
-0.0287046	20958
-0.0280206	21297
-0.0273364	21649
-0.0266523	22073
-0.0259683	22569
-0.0252843	22849
-0.0246003	22850
-0.023916	23563
-0.023232	23949
-0.022548	24323
-0.0218639	24907
-0.0211799	25624
-0.0204957	26125
-0.0198116	26289
-0.0191276	26908
-0.0184436	27433
-0.0177596	28101
-0.0170753	28964
-0.0163913	29458
-0.0157073	30133
-0.0150232	31241
-0.0143392	32099
-0.0136549	33253
-0.0129709	34815
-0.0122869	35898
-0.0116029	37112
-0.0109189	38440
-0.0102346	40764
-0.00955057	42137
-0.00886655	44248
-0.00818253	47118
-0.0074985	49942
-0.00681424	55698
-0.00613022	59614
-0.0054462	67166
-0.00476217	76022
-0.00407815	88713
-0.00339389	106822
-0.00270987	136926
-0.00202584	184453
-0.00134182	264582
-0.000657797	349917
2.64645e-05	362611
0.000710487	298649
0.00139451	232260
0.00207853	193165
0.00276256	173924
0.00344682	161580
0.00413084	153156
0.00481486	145759
0.00549889	139995
0.00618291	137024
0.00686717	134081
0.00755119	131133
0.00823522	130467
0.00891924	130338
0.00960326	129508
0.0102875	127989
0.0109715	128074
0.0116556	127751
0.0123396	127946
0.0130236	128689
0.0137079	129470
0.0143919	129789
0.0150759	130761
0.0157599	131161
0.016444	130421
0.017128	132976
0.0178123	133765
0.0184963	134676
0.0191803	136822
0.0198643	137572
0.0205483	139171
0.0212326	140380
0.0219166	141586
0.0226007	142939
0.0232847	143901
0.0239687	145033
0.024653	146421
0.025337	147526
0.026021	148884
0.026705	150647
0.027389	151522
0.0280733	153468
0.0287573	154371
0.0294414	156686
0.0301254	157711
0.0308094	159050
0.0314937	160145
0.0321777	161279
0.0328617	164027
0.0335457	165301
0.0342298	166871
0.034914	168079
0.035598	169042
0.0362821	170954
0.0369661	172131
0.0376501	174535
0.0383344	176669
0.0390184	177654
0.0397024	178592
0.0403864	180742
0.0410705	181696
0.0417547	183792
0.0424387	184583
0.0431228	185157
0.0438068	187281
0.0444908	188745
0.0451751	189866
0.0458591	191521
0.0465431	191925
0.0472271	194213
0.0479112	195684
0.0485954	196307
0.0492795	196599
0.0499635	199338
0.0506475	198851
0.0513315	199177
0.0520158	202131
0.0526998	202340
0.0533838	203983
0.0540679	203990
0.0547519	205490
0.0554361	206153
0.0561202	206731
0.0568042	207903
0.0574882	208653
0.0581722	210024
0.0588565	210324
0.0595405	210871
0.0602245	212293
0.0609086	212429
0.0615926	212602
0.0622768	213278
0.0629609	214695
0.0636449	215594
0.0643289	215962
0.0650129	217573
0.0656972	216891
0.0663812	217769
0.0670652	218645
0.0677493	218003
0.0684333	219553
0.0691175	218099
0.0698016	219508
0.0704856	219358
0.0711696	220518
0.0718536	219744
0.0725377	220260
0.0732219	220490
0.0739059	220545
0.07459	219911
0.075274	220359
0.075958	221127
0.0766423	220868
0.0773263	220648
0.0780103	222036
0.0786943	221032
0.0793784	221319
0.0800626	222221
0.0807467	222270
0.0814307	222143
0.0821147	221454
0.0827987	222275
0.083483	221717
0.084167	221262
0.084851	220871
0.085535	221906
0.0862191	222230
0.0869033	221132
0.0875874	221375
0.0882714	220715
0.0889554	220649
0.0896394	219948
0.0903237	219550
0.0910077	218438
0.0916917	219546
0.0923758	218291
0.0930598	218795
0.093744	218620
0.0944281	217353
0.0951121	217002
0.0957961	215151
0.0964801	214356
0.0971644	214666
0.0978484	214644
0.0985324	213467
0.0992165	213938
0.0999005	213022
0.100585	211573
0.101269	211143
0.101953	210090
0.102637	209625
0.103321	210065
0.104005	209640
0.104689	208884
0.105373	207066
0.106057	205926
0.106741	205675
0.107425	205038
0.108109	204243
0.108793	203753
0.109478	204332
0.110162	202953
0.110846	201893
0.11153	200672
0.112214	199490
0.112898	198383
0.113582	197135
0.114266	195827
0.11495	195206
0.115634	194586
0.116318	193341
0.117002	193153
0.117687	192243
0.118371	190748
0.119055	189268
0.119739	189025
0.120423	188285
0.121107	187452
0.121791	186569
0.122475	185699
0.123159	184424
0.123843	183154
0.124527	181127
0.125211	180743
0.125895	180429
0.126579	178693
0.127263	178879
0.127947	176338
0.128632	175755
0.129316	175163
0.13	174449
0.130684	173366
0.131368	172494
0.132052	171548
0.132736	170479
0.13342	168781
0.134104	168780
0.134788	167368
0.135472	166101
0.136156	165232
0.13684	162864
0.137524	162020
0.138208	161307
0.138893	160185
0.139577	159490
0.140261	158337
0.140945	157107
0.141629	156591
0.142313	155030
0.142997	153966
0.143681	153218
0.144365	151830
0.145049	150979
0.145733	150309
0.146417	148797
0.147101	147736
0.147785	147312
0.148469	145658
0.149154	144227
0.149838	142745
0.150522	142443
0.151206	140551
0.15189	138983
0.152574	138364
0.153258	136790
0.153942	135599
0.154626	134538
0.15531	133190
0.155994	132803
0.156678	131795
0.157362	130573
0.158046	129234
0.158731	127886
0.159415	127407
0.160099	126530
0.160783	124916
0.161467	123871
0.162151	122585
0.162835	121127
0.163519	119857
0.164203	118948
0.164887	118204
0.165571	117223
0.166255	116040
0.166939	115257
0.167624	114304
0.168308	112913
0.168992	112007
0.169676	110786
0.17036	110169
0.171044	109384
0.171728	107571
0.172412	106998
0.173096	105202
0.17378	104692
0.174464	103626
0.175148	101846
0.175832	102130
0.176517	101182
0.177201	99660
0.177885	99332
0.178569	98039
0.179253	97422
0.179937	96337
0.180621	95962
0.181305	94698
0.181989	93545
0.182673	93186
0.183357	92469
0.184041	91447
0.184725	90910
0.185409	89363
0.186093	89107
0.186777	87866
0.187462	86776
0.188146	85755
0.18883	84660
0.189514	83524
0.190198	83028
0.190882	81525
0.191566	81055
0.19225	79661
0.192934	78989
0.193618	77953
0.194302	76987
0.194986	76248
0.19567	75498
0.196354	74536
0.197038	74089
0.197723	73169
0.198407	72149
0.199091	71756
0.199775	70864
0.200459	70327
0.201143	69892
0.201827	68503
0.202511	67615
0.203195	67471
0.203879	66120
0.204563	65255
0.205247	64531
0.205931	63987
0.206615	63191
0.207299	62380
0.207984	61800
0.208668	60391
0.209352	60413
0.210036	59330
0.21072	58903
0.211404	57768
0.212088	57485
0.212772	56608
0.213456	56020
0.21414	54993
0.214824	54431
0.215508	53941
0.216192	53064
0.216877	52049
0.217561	51280
0.218245	50766
0.218929	49930
0.219613	49587
0.220297	48780
0.220981	48413
0.221665	48083
0.222349	46851
0.223033	46043
0.223717	45929
0.224401	45172
0.225085	44573
0.22577	43791
0.226454	43477
0.227138	43081
0.227822	41577
0.228506	41506
0.22919	40956
0.229874	39854
0.230558	39390
0.231242	39010
0.231926	38311
0.23261	37777
0.233294	37023
0.233978	36733
0.234662	35947
0.235346	35393
0.236031	34995
0.236715	34343
0.237399	33974
0.238083	33083
0.238767	32584
0.239451	32053
0.240135	31482
0.240819	31058
0.241503	30273
0.242187	29872
0.242871	29545
0.243555	29055
0.244239	28565
0.244923	27990
0.245607	27848
0.246292	27132
0.246976	26658
0.24766	26459
0.248344	25860
0.249028	25187
0.249712	24731
0.250396	24489
0.25108	23892
0.251764	23580
0.252448	23407
0.253132	22556
0.253816	21966
0.2545	21881
0.255184	21341
0.255868	21055
0.256553	20395
0.257237	19738
0.257921	19654
0.258605	19164
0.259289	19223
0.259973	18643
0.260657	18575
0.261341	18100
0.262025	17511
0.262709	17298
0.263393	16628
0.264077	16528
0.264761	16131
0.265445	15676
0.266129	15603
0.266814	15274
0.267498	14897
0.268182	14541
0.268866	14440
0.26955	13955
0.270234	13566
0.270918	13392
0.271602	12935
0.272286	12731
0.27297	12604
0.273654	12158
0.274338	11849
0.275023	11421
0.275707	11281
0.276391	11276
0.277075	10824
0.277759	10811
0.278443	10772
0.279127	10327
0.279811	10119
0.280495	9950
0.281179	9525
0.281863	9583
0.282547	9324
0.283231	9013
0.283916	8751
0.2846	8457
0.285284	8426
0.285968	8193
0.286652	8010
0.287336	7871
0.28802	7595
0.288704	7378
0.289388	7055
0.290072	7188
0.290756	6848
0.29144	6510
0.292124	6498
0.292808	6258
0.293492	6264
0.294176	5840
0.294861	5795
0.295545	5558
0.296229	5519
0.296913	5471
0.297597	5301
0.298281	5138
0.298965	5118
0.299649	4854
0.300333	4858
0.301017	4525
0.301701	4372
0.302385	4544
0.303069	4235
0.303753	4195
0.304437	4105
0.305122	3965
0.305806	3755
0.30649	3666
0.307174	3551
0.307858	3450
0.308542	3349
0.309226	3270
0.30991	3201
0.310594	3067
0.311278	3111
0.311962	2936
0.312646	2861
0.31333	2802
0.314014	2742
0.314698	2760
0.315383	2630
0.316067	2608
0.316751	2495
0.317435	2407
0.318119	2232
0.318803	2275
0.319487	2156
0.320171	2011
0.320855	2054
0.321539	1889
0.322223	1875
0.322907	1799
0.323591	1766
0.324275	1718
0.32496	1644
0.325644	1609
0.326328	1572
0.327012	1538
0.327696	1395
0.32838	1365
0.329064	1248
0.329748	1266
0.330432	1205
0.331116	1199
0.3318	1146
0.332484	1172
0.333169	1092
0.333853	1064
0.334537	1018
0.335221	1068
0.335905	966
0.336589	912
0.337273	908
0.337957	881
0.338641	861
0.339325	844
0.340009	779
0.340693	816
0.341377	749
0.342061	711
0.342746	738
0.34343	644
0.344114	646
0.344798	629
0.345482	618
0.346166	582
0.34685	580
0.347534	544
0.348218	518
0.348902	534
0.349586	527
0.35027	504
0.350954	462
0.351638	509
0.352322	463
0.353006	423
0.353691	419
0.354375	358
0.355059	348
0.355743	380
0.356427	337
0.357111	325
0.357795	335
0.358479	303
0.359163	317
0.359847	299
0.360531	330
0.361215	298
0.361899	325
0.362583	240
0.363267	259
0.363952	287
0.364636	260
0.36532	262
0.366004	232
0.366688	233
0.367372	223
0.368056	226
0.36874	219
0.369424	202
0.370108	233
0.370792	183
0.371476	198
0.37216	166
0.372844	175
0.373528	169
0.374213	169
0.374897	148
0.375581	155
0.376265	152
0.376949	150
0.377633	146
0.378317	151
0.379001	122
0.379685	120
0.380369	142
0.381053	115
0.381737	98
0.382421	101
0.383106	103
0.38379	114
0.384474	105
0.385158	89
0.385842	100
0.386526	107
0.38721	106
0.387894	81
0.388578	87
0.389262	73
0.389946	65
0.39063	64
0.391315	53
0.391999	68
0.392683	62
0.393367	68
0.394051	54
0.394735	57
0.395419	66
0.396103	60
0.396787	37
0.397471	41
0.398155	39
0.398839	42
0.399523	38
