# Supplementary material for: A high-throughput method to deliver targeted optogenetic stimulation to moving C. elegans populations
Source: PLoS Biol. 2022 Jan 28;20(1):e3001524. doi: 10.1371/journal.pbio.3001524 (PMC8827482; doi:10.1371/journal.pbio.3001524)
Supplement: S8 Data — (XLSX) [file pbio.3001524.s021.xlsx]

## Sheet: Panel S4a_binary_data
No stimulus			Tail only			Head only			Head and Tail
Before stimulus	After stimulus		Before stimulus	After stimulus		Before stimulus	After stimulus		Before stimulus	After stimulus
0	0		0	0		1	1		0	0
0	0		0	0		0	0		1	1
0	0		1	1		0	0		0	0
0	0		1	1		0	0		0	0
0	0		0	0		0	1		1	0
0	0		0	0		1	1		0	0
0	0		1	1		0	0		0	0
0	0		1	1		0	0		0	0
0	0		1	1		0	0		0	0
0	0		1	1		0	0		0	0
0	0		1	0		0	1		0	0
0	0		0	0		0	0		1	1
0	0		0	0		0	1		1	0
0	0		0	0		1	1		0	0
0	0		1	1		0	0		0	0
0	0		1	0		0	1		0	0
0	0		1	1		0	0		0	0
0	0		0	0		1	1		0	0
0	0		0	0		1	1		0	0
0	0		1	1		0	0		0	0
1	1		0	0		0	0		0	0
0	0		0	0		1	0		0	1
0	1		1	0		0	0		0	0
0	0		0	0		0	0		1	1
0	0		0	0		1	1		0	0
0	1		1	0		0	0		0	0
0	0		0	0		1	1		0	0
0	0		0	0		1	1		0	0
0	0		1	1		0	0		0	0
0	0		0	1		1	0		0	0
1	1		0	0		0	0		0	0
0	1		1	0		0	0		0	0
0	0		0	0		1	1		0	0
0	0		0	0		0	1		1	0
0	0		0	0		0	0		1	1
0	0		1	1		0	0		0	0
0	0		0	1		1	0		0	0
0	0		0	0		1	1		0	0
0	0		1	1		0	0		0	0
0	0		0	1		1	0		0	0
0	0		0	0		1	1		0	0
0	0		1	0		0	1		0	0
0	0		0	0		1	1		0	0
0	0		0	0		1	0		0	1
0	0		0	0		0	1		1	0
0	0		0	0		1	0		0	1
0	0		0	0		0	0		1	1
0	0		0	0		1	1		0	0
0	1		1	0		0	0		0	0
0	0		0	0		1	1		0	0
0	0		1	1		0	0		0	0
0	0		0	1		1	0		0	0
0	0		0	0		1	0		0	1
0	0		0	0		0	0		1	1
0	0		0	1		1	0		0	0
0	0		0	0		1	1		0	0
0	0		0	0		1	1		0	0
1	0		0	1		0	0		0	0
0	0		0	0		1	1		0	0
1	0		0	1		0	0		0	0
0	0		0	0		1	1		0	0
0	0		1	1		0	0		0	0
0	0		0	1		1	0		0	0
0	0		1	0		0	1		0	0
0	0		1	1		0	0		0	0
0	0		0	0		1	0		0	1
0	0		0	0		1	1		0	0
0	0		1	0		0	1		0	0
0	0		0	0		1	1		0	0
0	0		0	0		1	1		0	0
0	0		0	1		1	0		0	0
0	0		0	0		1	1		0	0
0	0		0	0		1	1		0	0
0	0		1	1		0	0		0	0
0	0		1	1		0	0		0	0
0	0		1	1		0	0		0	0
1	0		0	1		0	0		0	0
0	0		0	0		1	1		0	0
0	0		1	0		0	1		0	0
0	0		0	0		1	1		0	0
0	0		0	0		1	1		0	0
1	0		0	0		0	0		0	1
0	0		0	0		1	0		0	1
0	0		0	0		0	0		1	1
1	1		0	0		0	0		0	0
0	0		0	0		1	1		0	0
0	0		0	0		1	1		0	0
0	0		0	0		0	0		1	1
0	0		0	0		1	1		0	0
0	0		0	0		0	1		1	0
0	0		0	0		1	0		0	1
0	0		0	0		1	1		0	0
0	0		1	1		0	0		0	0
0	0		1	1		0	0		0	0
0	0		1	1		0	0		0	0
0	0		0	0		1	0		0	1
0	0		0	0		1	0		0	1
0	0		1	1		0	0		0	0
0	1		1	0		0	0		0	0
0	0		1	1		0	0		0	0
0	0		0	0		1	1		0	0
0	0		0	0		0	0		1	1
0	0		0	0		1	1		0	0
0	0		0	0		1	1		0	0
0	0		0	0		1	1		0	0
1	1		0	0		0	0		0	0
1	0		0	1		0	0		0	0
0	0		0	0		1	0		0	1
0	0		0	0		1	0		0	1
0	0		0	1		1	0		0	0
0	0		1	1		0	0		0	0
0	0		0	1		1	0		0	0
0	0		0	0		1	1		0	0
0	0		0	0		1	1		0	0
1	0		0	1		0	0		0	0
0	0		0	1		1	0		0	0
0	0		1	1		0	0		0	0
0	0		1	1		0	0		0	0
0	0		0	0		0	0		1	1
0	0		0	1		0	0		1	0
1	0		0	1		0	0		0	0
0	0		0	0		0	0		1	1
0	0		0	0		0	0		1	1
0	0		1	0		0	1		0	0
0	0		0	0		1	0		0	1
0	0		1	1		0	0		0	0
0	0		1	1		0	0		0	0
0	0		0	0		1	1		0	0
0	1		1	0		0	0		0	0
0	0		0	0		0	0		1	1
0	0		0	0		0	1		1	0
0	0		1	0		0	1		0	0
0	0		0	1		1	0		0	0
0	0		0	0		1	1		0	0
0	0		0	0		0	0		1	1
0	0		0	0		1	1		0	0
0	0		0	0		0	0		1	1
0	0		0	0		1	1		0	0
0	0		0	0		1	1		0	0
0	0		1	0		0	1		0	0
1	0		0	0		0	1		0	0
0	0		0	0		1	0		0	1
1	1		0	0		0	0		0	0
0	0		1	0		0	1		0	0
0	0		1	0		0	1		0	0
0	0		0	0		0	0		1	1
0	0		0	0		0	1		1	0
0	1		0	0		1	0		0	0
0	0		1	1		0	0		0	0
0	0		0	1		1	0		0	0
0	0		1	1		0	0		0	0
1	1		0	0		0	0		0	0
0	0		1	1		0	0		0	0
0	0		1	0		0	1		0	0
1	0		0	1		0	0		0	0
1	0		0	1		0	0		0	0
1	1		0	0		0	0		0	0
0	1		1	0		0	0		0	0
0	0		0	0		1	1		0	0
0	0		0	0		0	0		1	1
0	0		1	1		0	0		0	0
0	0		0	0		0	0		1	1
0	0		0	0		0	0		1	1
1	0		0	1		0	0		0	0
0	0		0	0		1	1		0	0
0	0		0	0		1	1		0	0
0	0		0	1		1	0		0	0
0	0		1	1		0	0		0	0
0	0		0	1		1	0		0	0
0	0		0	1		1	0		0	0
0	1		1	0		0	0		0	0
0	0		1	0		0	1		0	0
0	0		1	0		0	1		0	0
0	0		0	0		1	1		0	0
0	0		0	0		1	1		0	0
0	0		1	1		0	0		0	0
0	0		1	1		0	0		0	0
0	0		0	1		0	0		1	0
0	0		0	0		1	1		0	0
0	0		1	0		0	1		0	0
0	0		1	1		0	0		0	0
0	0		1	1		0	0		0	0
0	0		1	1		0	0		0	0
0	0		1	0		0	1		0	0
0	0		0	0		1	0		0	1
0	0		1	1		0	0		0	0
0	0		1	1		0	0		0	0
0	0		0	0		0	1		1	0
0	0		0	0		1	1		0	0
0	0		0	0		1	0		0	1
0	0		0	0		0	0		1	1
0	0		0	0		0	1		1	0
0	0		0	0		1	0		0	1
0	0		1	0		0	1		0	0
0	0		0	0		1	1		0	0
0	0		1	1		0	0		0	0
0	0		0	0		0	1		1	0
0	0		0	0		1	1		0	0
0	0		0	0		1	1		0	0
0	0		0	0		1	1		0	0
0	0		1	1		0	0		0	0
0	0		0	0		0	0		1	1
0	0		1	0		0	1		0	0
0	0		0	1		1	0		0	0
0	0		0	0		1	1		0	0
0	0		1	1		0	0		0	0
0	0		0	1		1	0		0	0
0	0		0	0		1	1		0	0
1	1		0	0		0	0		0	0
1	1		0	0		0	0		0	0
0	0		1	1		0	0		0	0
1	1		0	0		0	0		0	0
0	0		1	1		0	0		0	0
0	0		1	1		0	0		0	0
0	1		1	0		0	0		0	0
1	1		0	0		0	0		0	0
0	0		0	0		0	0		1	1
1	1		0	0		0	0		0	0
0	0		0	0		1	1		0	0
1	0		0	1		0	0		0	0
0	0		0	0		0	0		1	1
0	0		1	1		0	0		0	0
0	0		0	0		0	0		1	1
0	0		1	1		0	0		0	0
1	0		0	0		0	1		0	0
0	0		1	1		0	0		0	0
0	0		0	0		1	1		0	0
0	0		1	1		0	0		0	0
0	0		1	0		0	1		0	0
0	0		1	0		0	1		0	0
0	0		1	1		0	0		0	0
0	0		1	0		0	1		0	0
0	0		0	1		1	0		0	0
0	0		1	1		0	0		0	0
0	0		0	1		1	0		0	0
0	0		0	0		1	1		0	0
0	0		0	1		1	0		0	0
0	0		0	0		1	1		0	0
0	0		0	0		0	0		1	1
1	0		0	0		0	1		0	0
0	0		1	0		0	1		0	0
0	0		0	0		1	1		0	0
0	0		0	0		1	0		0	1
0	0		0	0		1	1		0	0
0	0		0	0		0	0		1	1
0	0		1	1		0	0		0	0
0	0		0	0		1	1		0	0
1	0		0	1		0	0		0	0
1	0		0	1		0	0		0	0
0	0		0	1		1	0		0	0
0	0		0	0		1	1		0	0
0	0		0	0		1	1		0	0
0	1		0	0		1	0		0	0
0	0		0	0		0	0		1	1
0	0		0	0		0	0		1	1
0	1		1	0		0	0		0	0
1	1		0	0		0	0		0	0
1	1		0	0		0	0		0	0
0	0		0	0		1	1		0	0
0	0		0	1		1	0		0	0
0	0		0	0		1	1		0	0
0	0		0	0		0	0		1	1
0	0		1	0		0	0		0	1
0	0		0	1		0	0		1	0
0	0		0	0		0	0		1	1
0	0		0	1		0	0		1	0
0	0		0	0		0	0		1	1
0	0		0	1		1	0		0	0
0	0		1	0		0	1		0	0
1	0		0	1		0	0		0	0
0	0		0	0		0	1		1	0
0	0		1	0		0	0		0	1
1	0		0	1		0	0		0	0
0	0		1	0		0	1		0	0
0	0		0	1		0	0		1	0
0	1		0	0		0	0		1	0
0	0		0	1		1	0		0	0
0	0		0	0		0	1		1	0
0	0		1	1		0	0		0	0
1	1		0	0		0	0		0	0
0	0		1	1		0	0		0	0
1	0		0	1		0	0		0	0
0	0		0	1		1	0		0	0
0	0		0	0		1	0		0	1
1	1		0	0		0	0		0	0
0	0		1	1		0	0		0	0
0	0		1	1		0	0		0	0
0	0		1	1		0	0		0	0
0	0		1	1		0	0		0	0
0	0		0	0		0	0		1	1
0	0		0	0		1	1		0	0
0	0		1	1		0	0		0	0
0	1		1	0		0	0		0	0
0	1		1	0		0	0		0	0
0	0		0	0		0	0		1	1
0	0		0	0		0	0		1	1
0	0		0	0		0	0		1	1
1	1		0	0		0	0		0	0
1	0		0	1		0	0		0	0
0	0		1	1		0	0		0	0
1	0		0	1		0	0		0	0
0	0		0	0		1	1		0	0
0	0		0	0		0	0		1	1
0	0		1	0		0	1		0	0
0	0		0	0		0	0		1	1
0	0		0	0		1	1		0	0
0	1		0	0		1	0		0	0
0	0		1	1		0	0		0	0
0	0		0	1		0	0		1	0
1	0		0	1		0	0		0	0
0	0		0	0		0	0		1	1
0	0		0	0		0	0		1	1
0	0		0	0		1	1		0	0
0	0		1	1		0	0		0	0
0	0		1	0		0	1		0	0
0	0		1	1		0	0		0	0
0	0		1	1		0	0		0	0
0	0		1	1		0	0		0	0
0	0		0	0		1	1		0	0
0	0		0	0		1	1		0	0
0	0		1	1		0	0		0	0
0	0		1	1		0	0		0	0
0	0		0	0		1	1		0	0
0	0		0	1		1	0		0	0
0	0		0	0		1	1		0	0
0	1		1	0		0	0		0	0
0	0		1	0		0	1		0	0
0	0		0	0		1	1		0	0
0	0		0	0		0	0		1	1
0	0		0	0		1	1		0	0
1	1		0	0		0	0		0	0
1	1		0	0		0	0		0	0
0	0		1	0		0	1		0	0
0	0		0	0		1	1		0	0
0	1		1	0		0	0		0	0
0	0		1	1		0	0		0	0
0	0		1	1		0	0		0	0
0	0		1	0		0	1		0	0
0	0		0	1		1	0		0	0
0	0		0	0		1	1		0	0
0	0		0	0		1	1		0	0
0	0		0	0		1	1		0	0
0	0		0	1		1	0		0	0
0	0		0	1		1	0		0	0
0	0		0	0		1	1		0	0
0	0		0	0		1	0		0	1
0	0		0	0		1	1		0	0
0	0		1	1		0	0		0	0
0	0		1	1		0	0		0	0
0	0		0	0		0	0		1	1
0	0		0	0		1	1		0	0
0	0		0	0		0	1		1	0
0	0		0	1		1	0		0	0
0	0		0	0		1	1		0	0
0	0		1	0		0	1		0	0
1	1		0	0		0	0		0	0
0	0		0	1		1	0		0	0
0	0		0	0		1	1		0	0
0	0		0	0		0	0		1	1
0	0		0	0		1	1		0	0
0	0		0	0		0	0		1	1
0	0		1	0		0	1		0	0
0	0		0	0		1	1		0	0
0	0		0	0		1	1		0	0
0	0		0	0		1	1		0	0
0	0		0	0		1	1		0	0
0	0		0	0		1	1		0	0
0	0		1	0		0	1		0	0
0	0		0	1		1	0		0	0
0	0		1	1		0	0		0	0
0	0		0	1		1	0		0	0
0	0		0	0		1	1		0	0
1	0		0	1		0	0		0	0
0	0		0	0		1	1		0	0
0	0		1	1		0	0		0	0
0	0		0	0		1	1		0	0
0	0		1	0		0	1		0	0
0	0		1	0		0	1		0	0
0	0		0	0		0	0		1	1
0	0		0	0		0	0		1	1
0	0		0	1		1	0		0	0
0	0		0	0		1	1		0	0
0	0		0	0		1	1		0	0
0	0		1	1		0	0		0	0
0	0		0	0		1	1		0	0
0	0		0	1		1	0		0	0
0	0		0	0		1	1		0	0
0	0		1	1		0	0		0	0
0	1		0	0		1	0		0	0
0	0		0	0		1	1		0	0
0	0		0	1		1	0		0	0
0	0		0	0		1	1		0	0
0	1		0	0		1	0		0	0
0	1		0	0		1	0		0	0
0	0		0	0		0	0		1	1
0	0		0	1		1	0		0	0
1	1		0	0		0	0		0	0
0	0		1	1		0	0		0	0
0	0		0	0		1	1		0	0
0	0		1	1		0	0		0	0
0	0		0	0		1	1		0	0
0	1		1	0		0	0		0	0
0	0		0	0		1	1		0	0
0	0		0	0		1	1		0	0
0	0		1	1		0	0		0	0
0	0		0	0		1	1		0	0
0	0		0	1		1	0		0	0
0	0		0	0		1	1		0	0
0	0		0	0		1	1		0	0
0	0		0	0		0	1		1	0
0	0		0	0		1	1		0	0
1	0		0	1		0	0		0	0
0	0		0	0		0	1		1	0
0	0		1	1		0	0		0	0
0	0		1	1		0	0		0	0
0	0		1	0		0	1		0	0
0	0		0	1		1	0		0	0
0	1		1	0		0	0		0	0
0	0		1	1		0	0		0	0
0	0		1	1		0	0		0	0
0	0		0	1		1	0		0	0
0	0		1	0		0	1		0	0
0	0		0	0		1	1		0	0
0	0		1	1		0	0		0	0
1	1		0	0		0	0		0	0
0	1		1	0		0	0		0	0
0	0		1	1		0	0		0	0
0	0		0	0		0	1		1	0
0	0		1	1		0	0		0	0
0	0		1	1		0	0		0	0
0	0		1	1		0	0		0	0
0	0		0	1		1	0		0	0
0	0		0	0		1	1		0	0
0	0		1	1		0	0		0	0
0	0		1	1		0	0		0	0
0	0		1	1		0	0		0	0
0	0		1	1		0	0		0	0
0	0		0	0		1	1		0	0
0	0		1	0		0	1		0	0
0	1		1	0		0	0		0	0
0	0		0	0		0	1		1	0
0	0		1	1		0	0		0	0
0	0		1	1		0	0		0	0
0	0		1	1		0	0		0	0
0	0		1	1		0	0		0	0
0	0		1	1		0	0		0	0
1	1		0	0		0	0		0	0
0	0		0	1		1	0		0	0
0	0		1	1		0	0		0	0
0	0		1	1		0	0		0	0
0	0		0	0		1	1		0	0
0	0		1	0		0	1		0	0
0	0		0	0		1	1		0	0
0	0		0	0		1	1		0	0
0	0		1	1		0	0		0	0
0	0		0	0		0	1		1	0
0	0		0	1		1	0		0	0
0	1		1	0		0	0		0	0
0	0		1	0		0	1		0	0
0	0		0	0		1	1		0	0
0	0		0	0		1	1		0	0
0	0		0	0		1	1		0	0
0	0		0	0		0	0		1	1
0	0		0	0		0	1		1	0
1	1		0	0		0	0		0	0
0	0		0	1		1	0		0	0
0	0		0	0		1	1		0	0
0	0		0	1		1	0		0	0
0	0		0	1		1	0		0	0
0	0		0	0		1	1		0	0
0	0		1	0		0	1		0	0
0	0		1	1		0	0		0	0
0	0		1	0		0	1		0	0
0	0		0	0		1	1		0	0
0	0		1	1		0	0		0	0
0	0		1	1		0	0		0	0
0	0		1	1		0	0		0	0
0	0		0	0		1	0		0	1
0	1		1	0		0	0		0	0

## Sheet: Panel S4b_binary_data
No stimulus			Tail only			Head only			Head and Tail
Before stimulus	After stimulus		Before stimulus	After stimulus		Before stimulus	After stimulus		Before stimulus	After stimulus
0	0		0	0		1	1		0	0
1	1		0	0		0	0		0	0
0	0		0	0		1	0		0	1
0	0		0	0		0	0		1	1
0	0		0	1		1	0		0	0
1	0		0	1		0	0		0	0
1	0		0	0		0	1		0	0
0	0		0	0		1	1		0	0
0	0		0	0		1	1		0	0
0	0		0	0		1	1		0	0
0	0		0	0		0	0		1	1
0	0		0	1		1	0		0	0
0	0		1	0		0	1		0	0
0	0		1	0		0	1		0	0
0	0		0	0		0	0		1	1
0	0		0	0		0	0		1	1
0	0		0	1		1	0		0	0
0	0		1	1		0	0		0	0
0	0		0	1		1	0		0	0
0	0		0	0		0	0		1	1
0	0		0	0		1	1		0	0
0	0		0	0		1	1		0	0
0	0		0	1		1	0		0	0
0	0		1	0		0	1		0	0
0	0		0	1		1	0		0	0
0	0		0	0		1	1		0	0
0	0		1	1		0	0		0	0
0	0		0	0		0	0		1	1
0	0		0	0		1	1		0	0
0	0		1	1		0	0		0	0
0	0		1	1		0	0		0	0
0	0		0	0		1	1		0	0
0	0		1	1		0	0		0	0
0	0		1	1		0	0		0	0
0	0		0	0		1	1		0	0
0	0		0	0		1	1		0	0
0	0		0	1		1	0		0	0
0	0		1	0		0	0		0	1
0	0		0	0		1	1		0	0
0	0		0	0		1	0		0	1
0	0		0	0		0	0		1	1
0	0		0	0		0	1		1	0
0	0		0	0		1	1		0	0
0	0		0	0		0	0		1	1
0	1		1	0		0	0		0	0
0	0		0	0		1	1		0	0
0	0		0	0		1	1		0	0
0	0		1	1		0	0		0	0
1	0		0	1		0	0		0	0
0	0		1	1		0	0		0	0
0	0		0	0		0	0		1	1
0	0		0	1		1	0		0	0
0	0		0	0		1	1		0	0
0	0		1	0		0	1		0	0
0	0		0	1		1	0		0	0
1	0		0	1		0	0		0	0
0	0		1	1		0	0		0	0
0	0		0	0		1	1		0	0
0	0		0	0		1	0		0	1
0	0		1	1		0	0		0	0
0	0		1	1		0	0		0	0
0	0		0	0		1	1		0	0
0	0		0	0		1	1		0	0
0	0		0	0		0	1		1	0
0	0		0	0		1	1		0	0
0	0		1	1		0	0		0	0
0	0		0	0		1	1		0	0
0	0		0	0		1	1		0	0
0	0		0	0		1	1		0	0
0	0		1	1		0	0		0	0
0	0		0	0		0	0		1	1
0	0		0	0		1	1		0	0
0	0		0	0		1	1		0	0
0	0		0	1		1	0		0	0
0	0		0	0		1	1		0	0
0	0		0	0		0	1		1	0
0	0		0	0		0	1		1	0
0	0		0	0		1	1		0	0
0	0		0	0		1	1		0	0
0	0		0	0		1	1		0	0
0	0		0	0		1	1		0	0
0	0		0	0		1	0		0	1
0	0		0	0		1	1		0	0
0	0		1	1		0	0		0	0
0	0		1	0		0	1		0	0
0	0		0	0		1	1		0	0
0	0		0	0		1	1		0	0
0	0		0	0		1	1		0	0
0	0		0	1		1	0		0	0
0	0		1	0		0	1		0	0
0	1		1	0		0	0		0	0
0	0		0	0		0	0		1	1
0	0		0	0		1	1		0	0
0	0		0	0		0	0		1	1
0	0		0	0		1	0		0	1
1	0		0	0		0	1		0	0
1	0		0	0		0	1		0	0
0	0		0	0		0	1		1	0
0	0		0	0		1	1		0	0
0	0		1	1		0	0		0	0
0	0		0	0		0	0		1	1
0	0		0	0		1	1		0	0
0	0		0	0		1	1		0	0
0	0		0	0		1	1		0	0
0	0		0	0		0	0		1	1
0	0		0	0		0	0		1	1
0	0		1	1		0	0		0	0
0	0		0	0		1	0		0	1
0	0		0	0		1	1		0	0
0	0		1	1		0	0		0	0
0	0		0	0		1	1		0	0
0	0		0	0		1	1		0	0
0	0		0	0		0	0		1	1
0	0		0	0		0	0		1	1
1	1		0	0		0	0		0	0
0	0		0	0		1	1		0	0
0	1		1	0		0	0		0	0
0	0		1	0		0	1		0	0
0	0		0	0		1	1		0	0
0	0		0	0		1	1		0	0
0	0		1	0		0	1		0	0
0	0		0	0		1	1		0	0
0	0		0	0		0	1		1	0
0	0		0	1		1	0		0	0
0	0		0	0		1	1		0	0
0	0		0	0		1	0		0	1
0	0		0	0		0	1		1	0
0	0		0	0		0	1		1	0
0	0		0	0		1	1		0	0
0	0		1	0		0	1		0	0
0	0		1	1		0	0		0	0
1	1		0	0		0	0		0	0
0	0		0	0		0	0		1	1
0	0		0	0		0	0		1	1
0	0		0	0		0	0		1	1
0	0		0	0		1	1		0	0
0	0		1	0		0	1		0	0
0	0		0	0		1	1		0	0
0	0		0	0		1	1		0	0
0	0		0	0		1	1		0	0
0	0		0	0		1	1		0	0
0	0		1	1		0	0		0	0
0	0		0	0		1	1		0	0
0	0		0	0		1	1		0	0
0	0		0	0		1	1		0	0
0	0		0	0		0	0		1	1
0	0		1	0		0	1		0	0
0	0		0	0		1	1		0	0
0	0		0	0		1	1		0	0
0	0		1	1		0	0		0	0
0	0		0	1		1	0		0	0
0	0		0	0		1	1		0	0
0	1		1	0		0	0		0	0
0	0		0	1		1	0		0	0
1	1		0	0		0	0		0	0
0	0		1	1		0	0		0	0
0	0		0	0		1	1		0	0
0	0		1	1		0	0		0	0
1	1		0	0		0	0		0	0
1	0		0	1		0	0		0	0
0	0		0	0		1	1		0	0
0	0		1	0		0	0		0	1
0	0		1	0		0	1		0	0
0	0		0	1		1	0		0	0
0	0		0	0		1	0		0	1
1	0		0	1		0	0		0	0
0	0		1	0		0	1		0	0
0	0		0	0		1	1		0	0
0	0		0	0		1	1		0	0
0	0		1	1		0	0		0	0
0	0		1	1		0	0		0	0
0	0		1	1		0	0		0	0
0	0		0	0		1	1		0	0
0	0		0	1		1	0		0	0
0	0		0	0		1	0		0	1
0	0		0	0		1	0		0	1
0	0		1	1		0	0		0	0
0	0		0	0		1	1		0	0
0	0		0	0		1	1		0	0
0	0		0	0		1	1		0	0
0	0		1	0		0	1		0	0
0	0		1	1		0	0		0	0
0	0		1	0		0	1		0	0
0	0		0	0		1	1		0	0
0	0		0	0		1	1		0	0
0	0		1	1		0	0		0	0
0	0		0	0		0	1		1	0
0	0		0	0		1	1		0	0
0	0		0	0		1	1		0	0
0	0		1	1		0	0		0	0
0	0		1	1		0	0		0	0
0	0		0	1		1	0		0	0
0	1		0	0		1	0		0	0
0	0		1	1		0	0		0	0
0	0		0	0		1	0		0	1
0	0		0	1		1	0		0	0
0	0		0	0		1	1		0	0
0	0		0	0		1	1		0	0
0	0		0	0		1	1		0	0
0	1		1	0		0	0		0	0
0	0		0	0		1	1		0	0
0	0		1	0		0	1		0	0
0	0		0	0		1	1		0	0
0	0		1	1		0	0		0	0
0	0		1	1		0	0		0	0
0	0		0	0		0	0		1	1
0	0		0	0		1	1		0	0
0	0		0	0		1	1		0	0
0	0		1	1		0	0		0	0
1	1		0	0		0	0		0	0
0	0		0	0		1	1		0	0
0	0		1	1		0	0		0	0
0	0		0	0		0	1		1	0
0	0		0	0		1	1		0	0
0	0		0	0		0	0		1	1
0	0		0	1		1	0		0	0
0	0		0	0		1	1		0	0
1	0		0	1		0	0		0	0
0	0		0	0		1	1		0	0
0	0		1	1		0	0		0	0
0	0		0	0		0	0		1	1
0	0		0	1		1	0		0	0
0	0		1	1		0	0		0	0
0	1		1	0		0	0		0	0
0	0		1	1		0	0		0	0
0	1		1	0		0	0		0	0
0	0		0	0		0	1		1	0
0	0		0	0		1	1		0	0
1	0		0	0		0	1		0	0
0	0		0	0		1	1		0	0
0	0		0	0		0	0		1	1
0	0		0	0		0	0		1	1
0	0		0	0		0	1		1	0
0	0		0	0		1	1		0	0
0	0		0	0		1	0		0	1
0	0		0	0		1	0		0	1
0	0		0	0		1	0		0	1
0	0		0	0		1	0		0	1
0	0		0	0		1	1		0	0
0	0		0	0		1	0		0	1
0	0		1	0		0	1		0	0
0	0		0	0		0	1		1	0
0	0		1	1		0	0		0	0
1	0		0	1		0	0		0	0
0	0		1	1		0	0		0	0
0	0		0	0		1	1		0	0
0	0		0	0		0	0		1	1
0	0		0	0		1	0		0	1
0	0		0	1		0	0		1	0
0	0		0	0		0	0		1	1
0	0		0	0		0	0		1	1
0	0		0	0		1	0		0	1
0	0		0	1		1	0		0	0
0	1		1	0		0	0		0	0
0	0		0	0		0	0		1	1
0	0		0	0		1	1		0	0
0	0		0	1		1	0		0	0
0	0		0	0		0	0		1	1
0	0		0	0		0	0		1	1
0	0		1	0		0	1		0	0
0	1		0	0		1	0		0	0
0	0		1	0		0	1		0	0
0	0		0	0		0	0		1	1
0	0		0	0		0	0		1	1
0	0		0	1		1	0		0	0
0	0		0	0		1	1		0	0
0	1		1	0		0	0		0	0
0	0		0	0		0	0		1	1
0	0		1	0		0	1		0	0
0	0		0	0		1	1		0	0
0	0		0	0		1	0		0	1
0	0		0	0		1	1		0	0
0	0		0	1		0	0		1	0
0	0		1	1		0	0		0	0
1	0		0	1		0	0		0	0
0	0		0	1		0	0		1	0
0	0		1	0		0	1		0	0
0	0		0	0		0	0		1	1
0	0		0	0		0	0		1	1
0	0		0	0		0	0		1	1
0	0		0	0		0	0		1	1
0	0		0	0		1	0		0	1
0	0		0	0		0	0		1	1
0	0		0	0		0	0		1	1
0	0		1	0		0	1		0	0
0	0		1	0		0	1		0	0
1	0		0	1		0	0		0	0
0	0		1	1		0	0		0	0
0	0		0	0		0	1		1	0
0	0		0	0		1	1		0	0
0	0		0	1		1	0		0	0
0	0		0	0		1	0		0	1
1	0		0	0		0	0		0	1
1	1		0	0		0	0		0	0
0	0		0	0		1	0		0	1
1	0		0	1		0	0		0	0
1	0		0	1		0	0		0	0
0	0		0	0		0	0		1	1
0	0		0	1		0	0		1	0
0	0		1	0		0	1		0	0
0	1		1	0		0	0		0	0
0	0		0	0		0	0		1	1
0	0		0	0		0	0		1	1
1	0		0	1		0	0		0	0
0	0		0	0		0	0		1	1
0	1		1	0		0	0		0	0
0	0		0	0		1	1		0	0
0	0		1	0		0	1		0	0
0	0		0	0		0	0		1	1
0	0		0	0		0	0		1	1
0	0		1	1		0	0		0	0
0	0		0	1		1	0		0	0
0	0		0	0		1	0		0	1
0	1		0	0		1	0		0	0
0	0		1	0		0	1		0	0
0	0		1	0		0	0		0	1
0	0		1	1		0	0		0	0
0	0		0	0		1	1		0	0
0	0		1	0		0	1		0	0
0	0		0	0		1	1		0	0
0	0		1	0		0	1		0	0
0	0		1	0		0	1		0	0
1	1		0	0		0	0		0	0
0	0		0	0		1	1		0	0
0	0		0	0		1	1		0	0
0	0		0	0		1	1		0	0
0	0		1	1		0	0		0	0
0	0		1	1		0	0		0	0
0	0		0	0		1	1		0	0
0	0		1	1		0	0		0	0
0	0		0	1		1	0		0	0
0	0		1	0		0	1		0	0
0	0		1	0		0	1		0	0
0	0		0	0		0	0		1	1
0	0		0	0		1	1		0	0
0	0		1	1		0	0		0	0
0	0		1	1		0	0		0	0
0	0		0	0		1	1		0	0
0	0		0	0		1	1		0	0
0	0		1	1		0	0		0	0
0	0		1	0		0	1		0	0
0	0		0	0		1	1		0	0
0	0		1	1		0	0		0	0
0	0		1	1		0	0		0	0
0	0		0	0		1	0		0	1
0	0		0	0		0	0		1	1
0	0		0	0		1	0		0	1
0	0		0	0		1	1		0	0
0	0		0	1		1	0		0	0
0	0		1	1		0	0		0	0
0	0		0	0		1	1		0	0
0	0		1	0		0	1		0	0
0	0		0	0		0	0		1	1
0	0		0	1		1	0		0	0
0	0		0	0		1	1		0	0
0	0		0	0		1	1		0	0
0	0		0	0		1	1		0	0
0	0		0	0		0	0		1	1
0	0		0	0		1	1		0	0
0	0		0	0		1	1		0	0
0	0		0	0		1	1		0	0
0	0		1	1		0	0		0	0
0	0		0	0		1	1		0	0
0	0		1	0		0	1		0	0
0	0		0	0		1	1		0	0
0	0		0	0		0	0		1	1
0	0		0	0		0	0		1	1
0	0		1	1		0	0		0	0
0	0		0	0		1	1		0	0
0	0		0	0		1	1		0	0
0	0		1	1		0	0		0	0
0	0		0	0		0	1		1	0
0	0		1	1		0	0		0	0
0	0		0	0		1	1		0	0
0	0		1	0		0	1		0	0
0	0		0	0		1	1		0	0
0	0		0	0		0	0		1	1
0	0		0	0		1	0		0	1
0	0		0	0		1	1		0	0
0	0		0	0		1	1		0	0
0	0		0	1		1	0		0	0
0	0		0	0		1	0		0	1
0	0		0	0		0	1		1	0
0	0		0	1		1	0		0	0
1	1		0	0		0	0		0	0
0	0		1	1		0	0		0	0
0	0		1	0		0	1		0	0
0	0		1	1		0	0		0	0
0	0		1	1		0	0		0	0
0	0		0	0		1	1		0	0
0	0		0	0		1	1		0	0
0	0		1	1		0	0		0	0
0	0		0	0		1	1		0	0
0	0		0	0		1	1		0	0
0	0		0	0		1	1		0	0
0	0		0	0		0	1		1	0
0	0		0	0		1	0		0	1
0	0		0	0		1	1		0	0
0	0		0	1		1	0		0	0
0	0		0	0		1	0		0	1
0	0		0	0		1	1		0	0
0	0		1	1		0	0		0	0
0	0		1	1		0	0		0	0
0	0		1	1		0	0		0	0
1	0		0	1		0	0		0	0
0	0		1	1		0	0		0	0
0	0		0	0		1	1		0	0
0	0		1	1		0	0		0	0
0	0		1	1		0	0		0	0
1	0		0	1		0	0		0	0
0	0		1	0		0	1		0	0
0	0		0	0		1	1		0	0
1	1		0	0		0	0		0	0
0	0		1	1		0	0		0	0
0	0		0	0		1	1		0	0
0	0		0	0		1	1		0	0
0	0		1	1		0	0		0	0
0	0		0	0		1	1		0	0
0	0		0	0		1	1		0	0
0	0		0	0		1	1		0	0
0	0		0	0		1	0		0	1
0	0		0	0		1	0		0	1
0	0		0	0		1	1		0	0
1	0		0	1		0	0		0	0
0	0		0	0		0	1		1	0
0	0		0	1		1	0		0	0
0	0		0	0		1	1		0	0
0	0		0	1		1	0		0	0
0	0		0	1		1	0		0	0
0	0		0	0		1	1		0	0
0	0		1	1		0	0		0	0
1	0		0	1		0	0		0	0
0	0		1	1		0	0		0	0
1	0		0	1		0	0		0	0
0	0		0	1		1	0		0	0
0	0		0	0		1	1		0	0
1	1		0	0		0	0		0	0
0	0		1	1		0	0		0	0
0	0		0	0		1	1		0	0
0	0		0	0		1	0		0	1
0	0		0	0		0	0		1	1
0	0		1	0		0	1		0	0
0	0		1	1		0	0		0	0
0	0		0	0		1	1		0	0
0	0		1	0		0	1		0	0
0	0		1	1		0	0		0	0
0	0		0	0		1	1		0	0
0	0		0	1		0	0		1	0
0	0		1	1		0	0		0	0
0	0		0	0		1	1		0	0
0	0		0	1		1	0		0	0
0	0		0	1		1	0		0	0
0	0		1	0		0	1		0	0
0	0		1	1		0	0		0	0
0	0		1	1		0	0		0	0
0	0		1	1		0	0		0	0
0	0		0	0		0	0		1	1
0	0		0	1		1	0		0	0
0	0		1	1		0	0		0	0
0	0		1	0		0	1		0	0
0	0		0	0		1	1		0	0
0	0		0	0		1	1		0	0
0	0		1	1		0	0		0	0
0	0		1	1		0	0		0	0

## Sheet: Panel S4c_binary_data
No stimulus			Tail only			Head only			Head and Tail
Before stimulus	After stimulus		Before stimulus	After stimulus		Before stimulus	After stimulus		Before stimulus	After stimulus
0	0		0	0		0	0		1	1
0	0		0	0		1	1		0	0
0	0		1	1		0	0		0	0
0	0		0	0		0	0		1	1
0	0		0	0		1	1		0	0
0	0		0	1		1	0		0	0
0	0		0	1		1	0		0	0
0	0		0	1		1	0		0	0
0	0		0	0		1	1		0	0
0	0		1	1		0	0		0	0
1	0		0	1		0	0		0	0
1	1		0	0		0	0		0	0
0	0		1	1		0	0		0	0
0	0		0	0		1	1		0	0
1	0		0	0		0	1		0	0
0	0		1	1		0	0		0	0
1	0		0	1		0	0		0	0
0	0		1	1		0	0		0	0
0	0		1	1		0	0		0	0
0	0		0	1		0	0		1	0
0	0		0	0		0	0		1	1
0	0		0	0		1	1		0	0
0	0		0	1		1	0		0	0
0	0		1	1		0	0		0	0
0	0		0	0		1	0		0	1
0	0		0	1		1	0		0	0
0	0		0	0		1	1		0	0
0	0		0	0		1	1		0	0
0	0		0	1		1	0		0	0
0	0		1	1		0	0		0	0
0	0		1	0		0	1		0	0
0	0		0	1		1	0		0	0
0	0		1	1		0	0		0	0
0	0		1	0		0	1		0	0
0	0		0	0		0	0		1	1
0	0		0	0		0	1		1	0
0	0		1	0		0	1		0	0
0	0		1	1		0	0		0	0
0	0		0	0		1	1		0	0
0	0		0	0		1	1		0	0
0	0		1	1		0	0		0	0
0	0		1	1		0	0		0	0
0	0		0	0		1	0		0	1
0	0		0	0		1	1		0	0
0	0		0	0		1	1		0	0
0	0		0	0		1	1		0	0
0	0		0	0		1	1		0	0
0	0		0	0		1	0		0	1
0	0		0	0		1	1		0	0
0	0		0	0		1	1		0	0
0	0		0	0		1	1		0	0
0	0		0	0		1	1		0	0
0	0		1	1		0	0		0	0
0	0		0	0		1	0		0	1
0	0		0	1		1	0		0	0
1	0		0	1		0	0		0	0
0	0		1	0		0	1		0	0
0	0		1	1		0	0		0	0
0	1		1	0		0	0		0	0
0	0		1	0		0	1		0	0
0	0		0	0		1	1		0	0
0	1		1	0		0	0		0	0
0	0		1	1		0	0		0	0
0	0		0	0		1	1		0	0
0	0		0	0		1	1		0	0
0	0		0	0		1	1		0	0
0	0		0	1		1	0		0	0
0	0		0	0		1	1		0	0
0	0		1	1		0	0		0	0
0	0		0	0		1	1		0	0
0	0		1	0		0	1		0	0
0	0		0	0		1	1		0	0
0	1		1	0		0	0		0	0
0	0		1	0		0	0		0	1
0	0		0	0		1	0		0	1
0	0		1	1		0	0		0	0
1	0		0	1		0	0		0	0
0	0		1	1		0	0		0	0
0	0		0	0		1	1		0	0
0	0		1	1		0	0		0	0
0	1		1	0		0	0		0	0
0	0		1	1		0	0		0	0
1	1		0	0		0	0		0	0
0	0		0	0		0	1		1	0
0	0		0	0		1	1		0	0
0	0		1	1		0	0		0	0
0	0		0	0		1	1		0	0
0	0		0	0		1	1		0	0
0	0		0	0		0	0		1	1
0	0		1	0		0	1		0	0
0	0		0	0		0	0		1	1
0	0		1	0		0	0		0	1
0	0		1	1		0	0		0	0
0	0		1	1		0	0		0	0
0	0		0	0		1	1		0	0
0	0		1	1		0	0		0	0
0	0		0	0		0	0		1	1
0	0		0	0		1	1		0	0
0	0		1	1		0	0		0	0
0	0		1	0		0	1		0	0
0	0		0	0		1	1		0	0
0	1		1	0		0	0		0	0
0	0		0	1		1	0		0	0
0	0		0	0		0	1		1	0
0	0		1	1		0	0		0	0
1	0		0	1		0	0		0	0
0	0		1	1		0	0		0	0
0	0		0	0		0	0		1	1
1	1		0	0		0	0		0	0
0	0		0	1		1	0		0	0
0	0		1	1		0	0		0	0
0	0		0	0		1	1		0	0
0	0		1	0		0	1		0	0
0	0		1	1		0	0		0	0
0	0		0	0		1	1		0	0
0	0		1	0		0	1		0	0
0	0		0	0		1	0		0	1
0	0		0	1		1	0		0	0
0	0		0	0		0	1		1	0
0	0		0	0		1	0		0	1
0	0		1	1		0	0		0	0
0	0		0	0		1	1		0	0
1	0		0	1		0	0		0	0
1	0		0	1		0	0		0	0
0	0		0	0		1	1		0	0
0	0		0	0		1	1		0	0
0	0		0	0		0	0		1	1
0	0		1	1		0	0		0	0
0	0		0	0		1	1		0	0
0	0		0	0		0	0		1	1
0	0		1	0		0	1		0	0
1	1		0	0		0	0		0	0
0	0		0	0		1	1		0	0
1	1		0	0		0	0		0	0
0	0		0	0		0	0		1	1
0	0		0	0		0	0		1	1
0	0		1	0		0	1		0	0
0	0		0	0		1	0		0	1
0	0		0	0		0	0		1	1
0	0		0	0		1	1		0	0
0	0		0	0		0	0		1	1
0	0		0	0		0	0		1	1
0	1		1	0		0	0		0	0
1	1		0	0		0	0		0	0
0	0		1	0		0	1		0	0
0	0		0	0		0	1		1	0
0	0		0	0		1	1		0	0
0	0		0	1		1	0		0	0
0	0		0	0		1	1		0	0
0	0		0	0		1	1		0	0
0	0		0	0		1	1		0	0
0	0		0	0		1	1		0	0
1	0		0	1		0	0		0	0
1	0		0	1		0	0		0	0
0	0		0	0		1	1		0	0
0	0		0	0		1	1		0	0
0	0		0	0		1	1		0	0
0	0		1	1		0	0		0	0
0	0		1	1		0	0		0	0
0	1		1	0		0	0		0	0
1	0		0	1		0	0		0	0
0	0		1	1		0	0		0	0
0	0		1	1		0	0		0	0
0	0		0	0		1	1		0	0
0	0		1	1		0	0		0	0
0	0		1	1		0	0		0	0
0	0		0	1		1	0		0	0
0	0		0	0		1	1		0	0
0	0		1	1		0	0		0	0
0	0		0	0		1	1		0	0
0	0		0	1		1	0		0	0
0	0		0	0		0	0		1	1
0	0		0	1		1	0		0	0
0	0		0	0		1	1		0	0
0	0		1	1		0	0		0	0
0	0		1	1		0	0		0	0
0	0		0	0		1	1		0	0
0	0		0	0		0	0		1	1
0	0		0	0		0	1		1	0
0	0		0	0		1	0		0	1
0	0		1	1		0	0		0	0
0	0		1	0		0	1		0	0
0	0		0	0		1	1		0	0
0	0		0	0		1	1		0	0
0	0		0	0		1	1		0	0
0	0		0	0		1	0		0	1
0	0		1	1		0	0		0	0
0	0		0	0		1	1		0	0
0	0		1	0		0	1		0	0
0	0		0	0		1	1		0	0
0	0		1	0		0	1		0	0
0	0		1	1		0	0		0	0
0	0		0	0		1	1		0	0
0	0		0	1		1	0		0	0
0	0		0	0		1	1		0	0
1	0		0	1		0	0		0	0
1	1		0	0		0	0		0	0
0	0		0	1		1	0		0	0
0	0		1	0		0	1		0	0
0	0		0	0		1	1		0	0
0	0		0	0		1	1		0	0
0	0		1	1		0	0		0	0
0	0		1	1		0	0		0	0
0	0		0	0		1	1		0	0
0	0		0	0		1	0		0	1
0	0		0	0		1	1		0	0
0	0		0	1		1	0		0	0
0	0		0	0		1	1		0	0
0	0		0	0		1	0		0	1
0	0		1	1		0	0		0	0
0	0		0	1		1	0		0	0
0	0		0	0		1	0		0	1
0	0		0	0		1	0		0	1
0	0		1	1		0	0		0	0
0	0		0	0		0	1		1	0
0	0		0	0		1	1		0	0
0	0		0	0		1	1		0	0
0	1		1	0		0	0		0	0
0	1		1	0		0	0		0	0
1	0		0	1		0	0		0	0
0	0		1	1		0	0		0	0
1	1		0	0		0	0		0	0
0	0		0	0		0	0		1	1
0	0		1	1		0	0		0	0
0	0		0	0		0	0		1	1
0	0		0	0		0	1		1	0
0	0		0	0		1	1		0	0
0	0		0	0		1	1		0	0
0	0		1	1		0	0		0	0
0	0		1	1		0	0		0	0
0	0		0	0		1	1		0	0
0	0		0	0		1	1		0	0
0	0		0	0		0	0		1	1
0	0		1	1		0	0		0	0
0	0		1	1		0	0		0	0
0	0		1	1		0	0		0	0
0	0		0	0		1	1		0	0
0	0		0	0		1	1		0	0
0	0		1	0		0	1		0	0
0	0		1	1		0	0		0	0
1	1		0	0		0	0		0	0
0	0		1	1		0	0		0	0
0	0		0	0		0	1		1	0
0	0		0	0		1	1		0	0
0	0		0	0		0	0		1	1
0	0		0	1		1	0		0	0
0	0		1	1		0	0		0	0
0	0		0	0		1	1		0	0
0	0		0	0		1	1		0	0
0	0		1	1		0	0		0	0
0	0		0	1		0	0		1	0
0	0		0	0		1	1		0	0
0	0		1	1		0	0		0	0
0	0		0	1		1	0		0	0
0	0		1	1		0	0		0	0
1	1		0	0		0	0		0	0
0	0		0	1		1	0		0	0
0	0		0	0		1	1		0	0
0	0		0	0		0	0		1	1
0	0		1	1		0	0		0	0
0	0		0	0		1	1		0	0
0	0		0	0		1	1		0	0
0	0		1	0		0	1		0	0
1	0		0	0		0	1		0	0
0	0		1	1		0	0		0	0
0	0		0	0		0	1		1	0
0	0		0	0		1	1		0	0
0	0		0	0		0	0		1	1
0	0		0	0		0	0		1	1
0	0		0	0		0	0		1	1
0	0		0	0		0	0		1	1
0	0		0	0		1	1		0	0
1	0		0	1		0	0		0	0
0	1		0	0		1	0		0	0
0	0		0	0		1	1		0	0
0	1		1	0		0	0		0	0
0	1		1	0		0	0		0	0
1	1		0	0		0	0		0	0
0	1		0	0		0	0		1	0
0	1		0	0		1	0		0	0
0	1		0	0		1	0		0	0
0	0		0	1		0	0		1	0
1	1		0	0		0	0		0	0
0	1		1	0		0	0		0	0
1	1		0	0		0	0		0	0
0	1		0	0		0	0		1	0
0	1		1	0		0	0		0	0
0	1		0	0		0	0		1	0
0	1		1	0		0	0		0	0
0	1		1	0		0	0		0	0
0	0		0	0		1	0		0	1
0	0		0	1		1	0		0	0
0	1		0	0		0	0		1	0
0	0		1	0		0	1		0	0
0	1		1	0		0	0		0	0
0	1		1	0		0	0		0	0
0	1		1	0		0	0		0	0
0	1		0	0		1	0		0	0
0	1		0	0		0	0		1	0
0	1		0	0		1	0		0	0
0	1		0	0		1	0		0	0
0	1		0	0		1	0		0	0
0	0		0	0		0	0		1	1
0	0		0	0		1	1		0	0
0	0		0	1		1	0		0	0
0	0		0	0		1	1		0	0
0	0		0	0		1	1		0	0
0	0		0	0		1	0		0	1
0	0		0	0		1	0		0	1
0	0		0	0		1	1		0	0
0	0		0	0		0	0		1	1
0	0		0	0		1	1		0	0
1	1		0	0		0	0		0	0
0	0		0	0		1	1		0	0
0	0		0	0		1	1		0	0
0	0		0	0		0	1		1	0
0	0		1	1		0	0		0	0
0	0		0	0		1	1		0	0
0	0		1	0		0	1		0	0
0	0		0	0		0	1		1	0
0	0		0	1		1	0		0	0
0	0		0	0		1	1		0	0
0	0		1	0		0	1		0	0
0	0		0	0		1	0		0	1
0	0		1	0		0	1		0	0
0	0		0	0		1	1		0	0
0	0		1	0		0	1		0	0
0	0		0	0		1	1		0	0
0	1		1	0		0	0		0	0
0	0		1	1		0	0		0	0
0	0		0	0		1	1		0	0
0	0		0	0		1	1		0	0
0	0		0	0		1	1		0	0
0	0		0	0		1	1		0	0
0	0		0	0		1	1		0	0
0	0		0	0		1	1		0	0
1	1		0	0		0	0		0	0
0	0		0	0		1	1		0	0
0	0		0	0		1	1		0	0
0	0		1	1		0	0		0	0
0	0		0	0		1	0		0	1
0	0		1	1		0	0		0	0
0	0		1	0		0	1		0	0
0	0		1	0		0	1		0	0
0	0		0	1		1	0		0	0
0	0		1	1		0	0		0	0
0	0		0	0		1	1		0	0
0	0		0	0		0	0		1	1
0	0		0	0		1	1		0	0
0	0		0	0		1	1		0	0
0	0		0	0		1	1		0	0
0	0		0	0		1	1		0	0
0	0		1	1		0	0		0	0
0	0		0	0		0	0		1	1
0	0		0	0		1	1		0	0
0	0		1	1		0	0		0	0
0	0		1	1		0	0		0	0
1	0		0	1		0	0		0	0
0	0		0	1		1	0		0	0
0	0		1	0		0	0		0	1
0	0		0	0		1	1		0	0
0	0		1	0		0	1		0	0
0	0		1	0		0	1		0	0
0	0		0	0		1	1		0	0
0	0		1	0		0	1		0	0
0	0		0	0		1	1		0	0
0	0		0	0		0	0		1	1
1	0		0	1		0	0		0	0
0	0		0	1		1	0		0	0
0	0		1	1		0	0		0	0
0	0		0	0		1	1		0	0
0	0		1	1		0	0		0	0
0	0		0	0		0	0		1	1
0	0		1	0		0	1		0	0
1	1		0	0		0	0		0	0
0	0		0	0		1	1		0	0
0	0		0	0		1	1		0	0
0	0		0	0		0	1		1	0
0	0		1	1		0	0		0	0
0	0		0	0		0	0		1	1
0	0		0	0		0	0		1	1
1	1		0	0		0	0		0	0
1	1		0	0		0	0		0	0
0	0		1	1		0	0		0	0
0	0		0	0		1	1		0	0
0	0		1	1		0	0		0	0
0	0		0	0		1	1		0	0
0	0		1	1		0	0		0	0
1	0		0	1		0	0		0	0
0	0		0	0		1	1		0	0
0	0		0	1		1	0		0	0
1	0		0	1		0	0		0	0
0	0		1	1		0	0		0	0
0	0		1	1		0	0		0	0
1	1		0	0		0	0		0	0
0	0		1	1		0	0		0	0
0	0		0	0		1	1		0	0
0	0		1	0		0	1		0	0
0	0		0	0		1	1		0	0
0	0		0	0		1	0		0	1
0	0		0	0		1	1		0	0
0	0		1	0		0	1		0	0
0	0		0	0		1	1		0	0
0	0		1	0		0	1		0	0
0	0		0	0		1	1		0	0
0	0		1	1		0	0		0	0
0	0		1	1		0	0		0	0
0	0		0	0		1	1		0	0
0	0		1	0		0	1		0	0
0	1		1	0		0	0		0	0
0	0		0	1		1	0		0	0
0	0		0	0		1	1		0	0
0	0		1	1		0	0		0	0
0	0		0	0		1	1		0	0
0	1		1	0		0	0		0	0
1	1		0	0		0	0		0	0
0	1		1	0		0	0		0	0
0	0		1	1		0	0		0	0
0	0		1	1		0	0		0	0
1	0		0	1		0	0		0	0
0	0		0	0		1	1		0	0
0	0		0	0		0	1		1	0
0	0		0	0		1	1		0	0
0	0		1	0		0	1		0	0
0	0		1	1		0	0		0	0
0	0		1	1		0	0		0	0
0	0		1	1		0	0		0	0
0	0		0	0		1	1		0	0
0	0		1	0		0	1		0	0
0	0		1	1		0	0		0	0
0	0		1	1		0	0		0	0
0	0		1	1		0	0		0	0
0	0		0	0		0	0		1	1
0	0		0	0		1	1		0	0
0	0		1	1		0	0		0	0
0	1		1	0		0	0		0	0
0	0		1	1		0	0		0	0
0	0		0	1		1	0		0	0
0	0		0	0		1	1		0	0
0	0		1	1		0	0		0	0

## Sheet: Panel S4d_binary_data
No stimulus			Tail only			Head only			Head and Tail
Before stimulus	After stimulus		Before stimulus	After stimulus		Before stimulus	After stimulus		Before stimulus	After stimulus
0	0		1	1		0	0		0	0
0	0		1	1		0	0		0	0
0	0		0	0		1	1		0	0
0	0		0	0		1	1		0	0
0	0		0	0		0	0		1	1
0	0		0	0		1	0		0	1
0	0		0	0		1	1		0	0
0	0		1	0		0	1		0	0
0	0		1	1		0	0		0	0
0	0		1	1		0	0		0	0
0	0		0	0		1	1		0	0
0	0		1	1		0	0		0	0
1	1		0	0		0	0		0	0
0	0		0	0		1	1		0	0
0	0		0	0		1	1		0	0
0	0		0	0		1	1		0	0
0	0		0	0		1	1		0	0
0	0		1	1		0	0		0	0
0	0		0	0		1	1		0	0
0	0		1	0		0	1		0	0
0	0		0	0		1	1		0	0
0	0		0	0		1	1		0	0
0	0		0	0		1	0		0	1
0	0		0	1		0	0		1	0
0	0		0	0		0	1		1	0
0	1		1	0		0	0		0	0
0	0		0	0		1	1		0	0
1	0		0	1		0	0		0	0
1	0		0	1		0	0		0	0
0	0		0	0		1	1		0	0
0	0		0	0		1	1		0	0
0	0		0	0		1	1		0	0
0	0		0	0		1	1		0	0
0	0		1	1		0	0		0	0
1	1		0	0		0	0		0	0
0	0		1	1		0	0		0	0
0	0		0	0		1	1		0	0
0	0		1	1		0	0		0	0
0	0		0	1		1	0		0	0
0	0		0	0		1	0		0	1
0	0		0	0		0	0		1	1
0	0		0	0		1	1		0	0
0	0		0	0		1	1		0	0
0	0		0	1		1	0		0	0
0	0		1	0		0	1		0	0
0	0		1	1		0	0		0	0
0	0		0	0		1	1		0	0
0	0		0	0		0	0		1	1
0	0		0	0		1	1		0	0
1	0		0	1		0	0		0	0
0	0		1	1		0	0		0	0
0	1		1	0		0	0		0	0
1	1		0	0		0	0		0	0
0	1		1	0		0	0		0	0
0	0		0	0		1	0		0	1
0	0		0	0		1	1		0	0
0	0		1	1		0	0		0	0
0	0		0	1		1	0		0	0
0	0		0	0		0	0		1	1
0	0		0	0		1	1		0	0
0	0		1	1		0	0		0	0
0	0		0	0		1	1		0	0
0	0		0	0		1	1		0	0
0	0		0	0		1	1		0	0
0	0		0	1		1	0		0	0
0	0		0	0		0	0		1	1
0	0		0	0		0	0		1	1
0	0		0	0		1	0		0	1
0	0		0	1		1	0		0	0
0	0		0	0		0	0		1	1
0	0		1	0		0	1		0	0
0	0		0	1		1	0		0	0
0	0		1	1		0	0		0	0
0	0		1	0		0	1		0	0
0	0		0	0		1	1		0	0
0	0		1	1		0	0		0	0
0	0		1	1		0	0		0	0
0	0		0	0		1	1		0	0
0	1		0	0		0	0		1	0
0	0		0	0		0	0		1	1
0	0		0	0		1	1		0	0
0	0		0	1		1	0		0	0
0	0		0	0		0	1		1	0
0	0		0	1		1	0		0	0
0	0		1	1		0	0		0	0
0	0		0	0		1	1		0	0
0	0		0	1		1	0		0	0
0	0		1	1		0	0		0	0
0	0		0	0		0	1		1	0
1	1		0	0		0	0		0	0
0	0		1	1		0	0		0	0
0	0		1	1		0	0		0	0
0	0		1	1		0	0		0	0
0	0		0	0		1	1		0	0
0	0		0	1		1	0		0	0
0	0		0	0		0	1		1	0
0	0		0	0		1	1		0	0
0	0		1	0		0	1		0	0
0	0		1	1		0	0		0	0
1	0		0	1		0	0		0	0
0	1		1	0		0	0		0	0
0	0		0	1		1	0		0	0
0	0		0	0		1	1		0	0
0	0		0	0		1	1		0	0
0	0		1	0		0	1		0	0
0	0		0	0		1	0		0	1
0	0		0	0		1	1		0	0
0	0		0	0		1	1		0	0
0	0		0	0		1	1		0	0
0	0		0	1		1	0		0	0
0	0		0	0		0	0		1	1
0	0		0	0		0	0		1	1
0	0		0	0		0	0		1	1
0	0		1	0		0	1		0	0
0	0		0	1		0	0		1	0
0	0		0	0		0	0		1	1
0	0		0	1		1	0		0	0
0	0		0	0		0	0		1	1
0	0		0	0		1	1		0	0
0	0		0	0		1	1		0	0
0	0		0	0		1	1		0	0
0	0		0	0		1	1		0	0
0	0		0	0		0	0		1	1
0	0		1	1		0	0		0	0
0	0		0	0		1	1		0	0
0	0		0	1		1	0		0	0
0	0		0	0		1	1		0	0
1	1		0	0		0	0		0	0
0	0		1	1		0	0		0	0
1	0		0	1		0	0		0	0
1	0		0	1		0	0		0	0
0	0		1	1		0	0		0	0
1	1		0	0		0	0		0	0
0	0		0	0		1	1		0	0
0	0		0	0		1	1		0	0
1	0		0	1		0	0		0	0
1	1		0	0		0	0		0	0
0	0		1	1		0	0		0	0
0	0		0	0		0	0		1	1
0	0		0	0		0	0		1	1
1	0		0	1		0	0		0	0
0	0		1	1		0	0		0	0
0	0		1	1		0	0		0	0
0	0		0	0		1	1		0	0
0	0		0	0		0	1		1	0
0	0		0	0		1	1		0	0
0	0		0	0		1	1		0	0
0	0		0	0		1	1		0	0
0	0		0	0		0	0		1	1
0	0		0	0		1	0		0	1
0	0		0	1		1	0		0	0
0	0		0	0		1	1		0	0
0	0		0	0		0	0		1	1
0	0		0	0		1	1		0	0
0	0		0	0		0	0		1	1
0	0		0	1		1	0		0	0
0	1		1	0		0	0		0	0
0	0		0	1		1	0		0	0
0	0		0	0		1	1		0	0
0	0		1	1		0	0		0	0
0	0		1	1		0	0		0	0
0	0		0	0		1	1		0	0
0	0		0	1		1	0		0	0
0	0		0	0		1	1		0	0
0	0		0	0		0	0		1	1
0	0		1	1		0	0		0	0
0	0		1	1		0	0		0	0
0	0		0	0		1	1		0	0
0	0		0	0		1	1		0	0
0	0		0	0		1	1		0	0
0	0		0	0		1	1		0	0
0	1		1	0		0	0		0	0
0	0		1	1		0	0		0	0
0	1		1	0		0	0		0	0
0	0		1	1		0	0		0	0
0	1		1	0		0	0		0	0
0	0		1	1		0	0		0	0
0	0		1	1		0	0		0	0
0	0		1	1		0	0		0	0
0	0		0	0		1	1		0	0
0	0		0	0		1	0		0	1
1	1		0	0		0	0		0	0
0	0		0	0		1	1		0	0
0	0		0	0		1	0		0	1
0	1		0	0		0	0		1	0
0	0		0	0		0	0		1	1
1	0		0	1		0	0		0	0
0	0		1	1		0	0		0	0
0	0		0	0		1	1		0	0
0	0		0	0		1	1		0	0
0	0		1	0		0	1		0	0
0	0		0	0		1	0		0	1
0	0		1	1		0	0		0	0
0	0		1	1		0	0		0	0
0	0		1	1		0	0		0	0
0	1		0	0		1	0		0	0
0	0		0	0		1	1		0	0
0	0		0	0		1	1		0	0
0	0		0	0		1	1		0	0
0	0		0	1		1	0		0	0
0	0		0	1		1	0		0	0
0	0		1	1		0	0		0	0
0	0		0	0		1	1		0	0
1	1		0	0		0	0		0	0
0	0		0	0		1	1		0	0
0	0		1	0		0	1		0	0
0	0		0	1		0	0		1	0
0	0		1	1		0	0		0	0
0	0		1	1		0	0		0	0
0	0		1	1		0	0		0	0
0	0		0	0		1	1		0	0
0	0		1	1		0	0		0	0
0	0		0	0		1	1		0	0
0	0		0	0		0	0		1	1
0	0		1	1		0	0		0	0
0	0		1	0		0	1		0	0
0	0		1	1		0	0		0	0
0	0		0	0		1	1		0	0
0	0		0	1		1	0		0	0
0	0		0	0		1	1		0	0
0	0		1	1		0	0		0	0
0	0		0	0		1	1		0	0
0	1		0	0		1	0		0	0
0	0		0	0		1	1		0	0
0	0		1	1		0	0		0	0
0	0		1	0		0	0		0	1
0	0		0	0		1	1		0	0
0	0		1	1		0	0		0	0
0	0		1	1		0	0		0	0
0	0		0	0		1	1		0	0
0	0		0	0		1	1		0	0
0	0		0	0		1	1		0	0
0	0		1	1		0	0		0	0
0	0		0	0		1	1		0	0
0	0		1	1		0	0		0	0
0	0		1	1		0	0		0	0
0	0		1	0		0	1		0	0
0	1		1	0		0	0		0	0
0	0		1	0		0	1		0	0
0	0		1	1		0	0		0	0
0	0		1	1		0	0		0	0
0	0		1	0		0	1		0	0
0	0		0	0		1	1		0	0
0	0		1	1		0	0		0	0
1	1		0	0		0	0		0	0
1	0		0	1		0	0		0	0
1	0		0	0		0	0		0	1
0	0		0	0		1	1		0	0
0	0		0	0		1	1		0	0
0	0		0	0		1	1		0	0
0	0		1	1		0	0		0	0
0	0		0	1		1	0		0	0
0	0		1	1		0	0		0	0
0	0		1	1		0	0		0	0
0	0		0	1		1	0		0	0
0	0		0	0		1	0		0	1
0	0		0	1		1	0		0	0
0	0		0	1		1	0		0	0
1	1		0	0		0	0		0	0
0	1		0	0		1	0		0	0
0	0		0	1		1	0		0	0
0	0		0	0		1	1		0	0
0	0		1	1		0	0		0	0
0	0		0	0		1	1		0	0
0	0		0	0		1	1		0	0
0	0		0	1		0	0		1	0
0	0		0	0		1	1		0	0
0	0		0	0		1	1		0	0
0	1		1	0		0	0		0	0
0	0		0	1		1	0		0	0
0	0		0	0		1	0		0	1
1	1		0	0		0	0		0	0
0	0		1	1		0	0		0	0
0	0		0	0		0	1		1	0
0	0		0	0		1	1		0	0
0	0		1	1		0	0		0	0
0	0		0	0		1	1		0	0
0	1		1	0		0	0		0	0
1	0		0	1		0	0		0	0
0	0		0	0		0	0		1	1
0	0		0	0		0	0		1	1
0	0		0	0		0	1		1	0
1	0		0	1		0	0		0	0
0	0		0	1		1	0		0	0
1	1		0	0		0	0		0	0
0	0		0	0		1	1		0	0
0	0		0	0		1	1		0	0
0	0		0	0		1	1		0	0
0	0		1	0		0	1		0	0
0	0		0	1		1	0		0	0
0	0		0	0		0	0		1	1
0	0		0	0		1	1		0	0
0	0		1	1		0	0		0	0
0	0		0	0		1	1		0	0
0	0		1	1		0	0		0	0
0	0		0	0		0	0		1	1
0	0		0	0		1	0		0	1
0	0		0	0		0	1		1	0
0	0		0	0		0	0		1	1
1	0		0	0		0	0		0	1
0	0		0	0		0	0		1	1
0	0		0	0		1	1		0	0
0	0		0	0		0	1		1	0
0	0		0	0		0	0		1	1
0	0		0	0		0	1		1	0
0	0		0	0		0	0		1	1
0	0		0	0		0	0		1	1
0	0		0	1		1	0		0	0
0	1		1	0		0	0		0	0
0	0		0	0		0	0		1	1
0	0		0	0		0	0		1	1
0	0		0	0		0	0		1	1
0	0		0	0		0	1		1	0
0	0		0	0		0	0		1	1
0	0		0	0		0	0		1	1
0	0		1	0		0	1		0	0
0	0		0	0		1	1		0	0
1	0		0	1		0	0		0	0
0	0		1	1		0	0		0	0
0	0		0	1		1	0		0	0
1	1		0	0		0	0		0	0
0	0		1	1		0	0		0	0
0	0		1	0		0	1		0	0
0	0		0	0		1	1		0	0
0	1		0	0		0	0		1	0
0	1		1	0		0	0		0	0
1	1		0	0		0	0		0	0
1	1		0	0		0	0		0	0
0	1		1	0		0	0		0	0
0	1		1	0		0	0		0	0
0	1		1	0		0	0		0	0
0	0		0	1		1	0		0	0
1	0		0	1		0	0		0	0
0	1		0	0		1	0		0	0
0	1		0	0		0	0		1	0
0	1		0	0		0	0		1	0
1	1		0	0		0	0		0	0
0	1		1	0		0	0		0	0
1	1		0	0		0	0		0	0
0	1		1	0		0	0		0	0
1	0		0	1		0	0		0	0
0	1		0	0		1	0		0	0
0	1		1	0		0	0		0	0
0	1		1	0		0	0		0	0
1	1		0	0		0	0		0	0
0	1		1	0		0	0		0	0
0	0		1	1		0	0		0	0
0	0		0	0		0	1		1	0
1	1		0	0		0	0		0	0
0	1		1	0		0	0		0	0
0	1		0	0		0	0		1	0
0	1		0	0		1	0		0	0
0	1		1	0		0	0		0	0
0	1		0	0		0	0		1	0
0	1		1	0		0	0		0	0
0	1		0	0		1	0		0	0
0	1		1	0		0	0		0	0
0	1		0	0		1	0		0	0
0	1		1	0		0	0		0	0
0	0		0	0		0	0		1	1
0	1		1	0		0	0		0	0
0	0		0	0		1	0		0	1
0	1		0	0		1	0		0	0
0	0		0	1		1	0		0	0
0	0		0	0		0	1		1	0
0	0		0	0		1	1		0	0
0	0		0	0		1	1		0	0
0	0		1	1		0	0		0	0
0	0		1	0		0	1		0	0
0	0		0	1		1	0		0	0
0	0		0	0		1	1		0	0
0	0		1	1		0	0		0	0
0	0		0	0		1	1		0	0
0	0		1	1		0	0		0	0
0	0		0	0		0	0		1	1
0	0		0	1		1	0		0	0
0	0		0	0		1	0		0	1
0	0		0	0		1	1		0	0
0	0		0	0		1	1		0	0
0	0		1	0		0	1		0	0
0	0		0	1		1	0		0	0
0	0		1	1		0	0		0	0
0	0		0	0		1	1		0	0
0	0		0	0		0	1		1	0
0	0		1	0		0	1		0	0
0	0		1	0		0	1		0	0
0	0		1	1		0	0		0	0
0	0		0	0		1	1		0	0
0	0		0	0		0	0		1	1
0	0		0	0		0	0		1	1
0	0		0	0		1	1		0	0
0	0		0	0		1	1		0	0
0	0		1	0		0	1		0	0
0	0		1	0		0	1		0	0
0	1		1	0		0	0		0	0
0	0		1	1		0	0		0	0
0	0		0	0		1	1		0	0
0	1		0	0		1	0		0	0
1	1		0	0		0	0		0	0
0	0		1	1		0	0		0	0
0	0		0	0		0	1		1	0
0	0		0	0		1	1		0	0
0	0		0	1		1	0		0	0
0	0		0	0		1	1		0	0
0	0		0	0		1	1		0	0
1	0		0	1		0	0		0	0
0	0		1	0		0	1		0	0
0	0		0	0		0	1		1	0
1	1		0	0		0	0		0	0
0	0		0	0		0	1		1	0
0	0		0	0		1	1		0	0
0	0		0	0		0	1		1	0
0	0		0	0		1	1		0	0
0	1		1	0		0	0		0	0
0	0		1	0		0	1		0	0
0	0		0	0		1	1		0	0
0	0		0	0		1	1		0	0
1	1		0	0		0	0		0	0
0	0		1	0		0	1		0	0
0	0		0	0		1	1		0	0
0	0		1	0		0	1		0	0
0	0		0	0		0	1		1	0
1	0		0	0		0	1		0	0
0	0		0	0		1	0		0	1
0	0		0	0		1	1		0	0
0	0		0	0		0	1		1	0
1	0		0	1		0	0		0	0
0	0		1	1		0	0		0	0
0	0		0	0		1	1		0	0
0	0		0	0		0	1		1	0
0	0		1	0		0	1		0	0
0	0		1	0		0	1		0	0
0	0		0	0		1	1		0	0
0	0		0	0		1	1		0	0
0	0		0	0		1	0		0	1
1	0		0	1		0	0		0	0
0	0		1	0		0	1		0	0
0	0		0	0		1	1		0	0
0	0		1	1		0	0		0	0
0	0		1	0		0	1		0	0
1	0		0	0		0	1		0	0
0	0		1	1		0	0		0	0
0	0		1	0		0	0		0	1
0	0		1	1		0	0		0	0
0	0		0	0		1	1		0	0
0	0		1	1		0	0		0	0
0	0		0	0		1	1		0	0
0	0		0	0		1	1		0	0
0	0		1	1		0	0		0	0
0	0		0	0		1	1		0	0
0	0		1	1		0	0		0	0
0	0		0	0		1	1		0	0
0	1		0	0		1	0		0	0
0	0		0	0		1	1		0	0
0	0		0	0		0	0		1	1
0	0		0	0		1	1		0	0
0	0		0	0		1	1		0	0
0	0		0	0		0	1		1	0
0	0		0	0		1	1		0	0
0	0		0	0		0	0		1	1
0	0		0	0		1	1		0	0
0	0		1	1		0	0		0	0
0	0		0	0		0	1		1	0
0	0		0	0		1	1		0	0
0	0		1	1		0	0		0	0
0	0		0	0		1	1		0	0
0	0		0	0		1	1		0	0
0	0		0	1		1	0		0	0
0	0		0	0		0	1		1	0
0	0		0	0		1	1		0	0
0	0		1	1		0	0		0	0
0	0		0	0		1	1		0	0
1	0		0	0		0	1		0	0
0	0		0	0		0	0		1	1
0	0		0	0		1	1		0	0
0	0		1	1		0	0		0	0
0	0		0	0		1	1		0	0
0	0		1	0		0	1		0	0
0	0		0	0		1	1		0	0
0	0		1	1		0	0		0	0
0	0		1	1		0	0		0	0
0	0		0	0		1	1		0	0
0	0		0	0		1	1		0	0
0	0		0	1		1	0		0	0
1	1		0	0		0	0		0	0
0	0		1	1		0	0		0	0
0	0		1	1		0	0		0	0
1	0		0	1		0	0		0	0
0	0		0	0		1	1		0	0
0	0		0	0		1	1		0	0
0	0		1	1		0	0		0	0
0	0		0	0		0	1		1	0
0	0		1	0		0	1		0	0
0	0		0	0		1	1		0	0
0	0		1	1		0	0		0	0
0	0		1	1		0	0		0	0
0	0		1	0		0	1		0	0
0	0		1	1		0	0		0	0
0	0		0	1		1	0		0	0
0	0		0	0		1	1		0	0
0	0		0	0		1	1		0	0
0	0		0	0		1	1		0	0
0	0		1	1		0	0		0	0
0	0		0	0		1	1		0	0
0	0		1	1		0	0		0	0
0	0		1	0		0	1		0	0
0	0		0	0		1	1		0	0
0	0		0	0		1	1		0	0
0	0		1	0		0	1		0	0
0	0		1	0		0	1		0	0
0	0		0	0		1	1		0	0
0	0		1	1		0	0		0	0
0	0		0	0		1	1		0	0
0	0		0	0		1	1		0	0
0	0		1	1		0	0		0	0
0	0		0	1		1	0		0	0
0	0		0	0		0	1		1	0
0	0		0	1		1	0		0	0
0	0		1	1		0	0		0	0
0	0		1	1		0	0		0	0
0	0		0	1		1	0		0	0
0	0		0	0		0	1		1	0
0	0		1	1		0	0		0	0
0	0		0	0		1	1		0	0
0	0		0	0		1	1		0	0
0	0		0	1		1	0		0	0
0	0		0	0		1	1		0	0
0	0		1	1		0	0		0	0
0	0		0	0		1	1		0	0
0	0		0	0		1	1		0	0
0	0		1	1		0	0		0	0
0	0		1	1		0	0		0	0
0	0		0	0		1	1		0	0
0	0		1	1		0	0		0	0
0	0		0	1		1	0		0	0
0	0		1	1		0	0		0	0
0	0		1	1		0	0		0	0
0	0		0	1		1	0		0	0
0	0		0	0		0	1		1	0
0	0		1	1		0	0		0	0
0	0		0	1		1	0		0	0
0	0		0	0		1	1		0	0
0	0		0	1		1	0		0	0
0	0		1	1		0	0		0	0
0	0		0	1		1	0		0	0
0	0		0	1		1	0		0	0
0	0		0	1		1	0		0	0

## Sheet: Panel S4a mean and CI
	Mean	95% confidence interval through bootstrap
Rev (before)	0.100209	0.0668058	0.129436
Rev (after)	0.106472	0.0647182	0.137787
Pause/Slow (before)	0.348643	0.281837	0.398225
Pause/Slow (after)	0.367432	0.302714	0.413361
Fwd (before)	0.398747	0.327766	0.454071
Fwd (after)	0.379958	0.311065	0.427975
Sprint (before)	0.152401	0.0981211	0.18737
Sprint (after)	0.146138	0.0960334	0.185282

## Sheet: Panel S4b mean and CI
	Mean	95% confidence interval through bootstrap
Rev (before)	0.0711207	0.0366379	0.0969828
Rev (after)	0.0538793	0.0258621	0.0775862
Pause/Slow (before)	0.293103	0.204741	0.34806
Pause/Slow (after)	0.303879	0.243534	0.353448
Fwd (before)	0.465517	0.390086	0.521013
Fwd (after)	0.443966	0.372845	0.49569
Sprint (before)	0.170259	0.103448	0.209052
Sprint (after)	0.198276	0.140086	0.241379

## Sheet: Panel S4c mean and CI
	Mean	95% confidence interval through bootstrap
Rev (before)	0.0909091	0.0522727	0.122727
Rev (after)	0.125	0.0727273	0.163636
Pause/Slow (before)	0.352273	0.275	0.404545
Pause/Slow (after)	0.331818	0.243182	0.381818
Fwd (before)	0.427273	0.356818	0.481818
Fwd (after)	0.411364	0.340909	0.465341
Sprint (before)	0.129545	0.0818182	0.165909
Sprint (after)	0.131818	0.0818182	0.168182

## Sheet: Panel S4d mean and CI
	Mean	95% confidence interval through bootstrap
Rev (before)	0.0877514	0.0457038	0.113346
Rev (after)	0.129799	0.0840951	0.162706
Pause/Slow (before)	0.325411	0.263254	0.367459
Pause/Slow (after)	0.33638	0.270567	0.382084
Fwd (before)	0.436929	0.3766	0.48766
Fwd (after)	0.416819	0.349177	0.462523
Sprint (before)	0.149909	0.109689	0.182815
Sprint (after)	0.117002	0.0767824	0.149452
