# Supplementary material for: A high-throughput method to deliver targeted optogenetic stimulation to moving C. elegans populations
Source: PLoS Biol. 2022 Jan 28;20(1):e3001524. doi: 10.1371/journal.pbio.3001524 (PMC8827482; doi:10.1371/journal.pbio.3001524)
Supplement: S9 Data — (XLSX) [file pbio.3001524.s022.xlsx]

## Sheet: AML67_20200902
Folder index	worm track index	Frame number of stim (within worm track)	Worm reversed (1) or not (0)?	Frames since beginning of experiment
1	4	3010	1	3010
1	4	3912	1	3912
1	4	8417	1	8417
1	11	3308	1	7516
1	12	3912	1	3912
1	17	1209	0	1209
1	19	1209	0	1209
1	20	1209	0	1209
1	20	2109	0	2109
1	24	4813	0	4813
1	25	6615	1	6615
1	25	9318	0	9318
1	31	3912	1	3912
1	31	7516	1	7516
1	33	3011	1	3029
1	39	3011	0	3380
1	41	5714	0	6088
1	41	12923	0	13297
1	41	17426	0	17800
1	43	5714	0	6801
1	44	4814	1	5948
1	48	3912	1	5105
1	51	1132	0	2842
1	54	3912	0	5615
1	55	1209	0	2978
1	55	5714	0	7483
1	55	11127	0	12896
1	56	2110	1	3879
1	56	12031	1	13800
1	63	3011	0	6087
1	64	2110	0	5344
1	64	4813	1	8047
1	64	5715	0	8949
1	67	12020	0	15958
1	68	1019	0	5160
1	77	1210	1	6361
1	80	3013	0	8525
1	80	9320	1	14832
1	80	12026	1	17538
1	80	23736	0	29248
1	82	7517	0	13277
1	85	16527	0	22474
1	91	4814	0	11853
1	91	6624	0	13663
1	93	3011	0	10181
1	93	17430	0	24600
1	95	1209	0	8554
1	99	3012	0	10715
1	99	5715	0	13418
1	101	1208	0	8941
1	102	3912	0	11739
1	107	7514	0	16257
1	108	3915	1	12658
1	108	4818	0	13561
1	108	6506	0	15249
1	109	1209	0	10025
1	120	4813	0	15050
1	123	10232	0	20620
1	124	1209	0	11638
1	133	4812	0	16115
1	133	8418	0	19721
1	136	1215	1	12833
1	137	4811	0	16723
1	152	2109	0	15816
1	152	6615	0	20322
1	156	3007	0	17047
1	157	1209	0	15249
1	159	5715	0	19992
1	160	2108	0	16385
1	171	1143	1	17904
1	171	10156	0	26917
1	174	8420	0	25327
1	174	14724	0	31631
1	178	4817	0	22413
1	187	1210	0	19831
1	188	2116	0	20810
1	190	1225	1	20515
1	203	1210	0	21764
1	208	1218	1	22058
1	229	1215	0	24148
1	233	11544	0	34738
1	235	1208	0	24523
1	236	3015	0	26475
1	238	4813	0	28348
1	241	3912	0	27685
1	242	3912	0	27776
1	256	2110	1	27075
1	261	1216	0	26438
1	265	1212	0	26960
1	269	1209	1	27139
1	273	1209	0	27639
1	284	3011	0	30665
1	285	2110	0	30049
1	286	5714	0	33730
1	286	18335	0	46351
1	287	2110	0	30414
1	291	2110	0	30573
1	299	3011	0	32469
1	299	4812	0	34270
1	299	7516	0	36974
1	303	3011	0	32573
1	305	2110	0	31718
1	311	1209	0	31394
1	312	3010	0	33217
1	312	3911	0	34118
1	313	2110	1	32337
1	313	3011	1	33238
1	315	11802	0	46789
1	325	6615	0	37966
1	325	12922	0	44273
1	325	13823	0	45174
1	343	1146	0	34186
1	343	3850	0	36890
1	343	8361	0	41401
1	345	1209	1	34917
1	346	10224	0	43979
1	346	11128	0	44883
1	350	2110	0	36323
1	352	3010	0	37286
1	354	1213	0	35516
1	356	3912	1	38586
1	366	2042	0	37064
1	402	2116	0	40862
1	409	7526	0	47064
1	409	10233	0	49771
1	410	10232	1	49903
1	433	5721	0	47331
1	433	7532	0	49142
1	456	3010	0	46457
1	461	2115	0	45858
1	464	1211	0	45032
1	464	6626	0	50447
1	467	4830	1	48995
1	469	3016	0	47430
1	471	1971	0	46619
1	471	3773	0	48421
1	475	1213	0	46081
1	477	1214	0	46298
1	480	3848	0	49359
1	480	7438	0	52949
1	484	3010	0	48773
1	485	1216	0	47119
1	490	5719	0	51978
1	490	7516	0	53775
1	495	1216	0	47935
1	495	5717	0	52436
1	498	1222	0	48107
1	520	2117	0	51490
1	531	2112	0	52697
1	533	3011	0	53651
1	542	1211	0	52732
2	7	3010	1	3010
2	7	6615	0	6615
2	16	755	0	12021
2	16	1656	0	12922
2	23	2109	0	2109
2	23	12021	0	12021
2	24	8417	1	8417
2	24	10220	1	10220
2	24	13824	0	13824
2	24	21030	0	21030
2	24	24635	1	24635
2	35	3006	0	5243
2	43	1208	1	5678
2	43	9319	1	13789
2	43	12923	1	17393
2	48	1041	1	6104
2	51	2110	0	7378
2	53	2109	1	7865
2	56	9320	0	15299
2	59	2109	0	8330
2	60	4813	1	11037
2	60	5715	0	11939
2	76	1210	0	10119
2	83	1209	0	11518
2	84	3913	0	14231
2	85	3013	1	13947
2	100	3913	0	15878
2	100	9318	0	21283
2	100	11125	0	23090
2	103	1210	1	14037
2	103	3914	0	16741
2	107	3012	0	16409
2	107	16526	0	29923
2	130	5720	0	21479
2	132	4819	1	21394
2	133	3916	1	20491
2	135	1208	0	17957
2	140	3911	1	21106
2	140	5721	1	22916
2	143	5713	0	23879
2	143	7530	1	25696
2	148	1214	0	20302
2	149	2114	0	21404
2	158	5841	0	28822
2	163	6628	1	29722
2	163	14729	0	37823
2	168	5726	1	29500
2	173	2110	0	26287
2	173	3921	0	28098
2	175	1209	0	26251
2	176	1208	0	26369
2	177	9319	0	34480
2	184	4812	0	32859
2	184	7518	0	35565
2	205	2110	0	33353
2	205	3016	0	34259
2	208	1208	0	32848
2	208	3017	1	34657
2	213	7519	0	41147
2	213	12022	0	45650
2	213	15632	1	49260
2	224	6624	0	41645
2	236	1216	0	37675
2	238	1216	0	38168
2	238	3014	0	39966
2	238	3917	0	40869
2	251	1086	0	38559
2	256	7523	1	45604
2	256	10225	0	48306
2	258	1208	0	39429
2	269	5726	0	46949
2	269	8423	0	49646
2	273	2110	1	44194
2	281	1209	0	45005
2	326	3011	0	52875
3	1	5712	1	5712
3	1	10218	1	10218
3	1	15623	0	15623
3	1	17426	0	17426
3	1	21030	1	21030
3	2	2108	0	2108
3	4	2108	1	2108
3	4	7514	1	7514
3	4	11120	1	11120
3	4	12020	1	12020
3	5	6613	1	6613
3	6	2108	0	2108
3	6	3910	0	3910
3	7	2108	0	2108
3	7	3010	0	3010
3	7	11120	0	11120
3	8	4949	0	17426
3	8	8553	0	21030
3	8	9467	0	21944
3	9	1207	0	1207
3	10	4812	0	4812
3	12	2687	0	3010
3	30	2109	0	4148
3	30	3910	0	5949
3	30	6614	0	8653
3	36	1207	0	4784
3	37	5712	0	9407
3	37	8416	0	12111
3	46	5712	0	13210
3	46	12020	0	19518
3	50	1440	0	9880
3	50	8648	0	17088
3	50	14955	0	23395
3	50	16764	1	25204
3	50	21278	0	29718
3	53	4811	1	12835
3	53	6614	0	14638
3	57	3911	0	13763
3	60	3911	0	14190
3	60	5712	1	15991
3	64	3010	0	14786
3	68	8415	0	20864
3	70	2109	0	14637
3	74	3010	0	16209
3	80	1208	0	15544
3	80	10218	0	24554
3	92	6618	0	23344
3	95	7515	0	24511
3	97	2109	1	19599
3	100	4815	0	22878
3	103	2108	0	20726
3	105	4812	0	23629
3	106	2108	1	21148
3	107	1208	1	22441
3	108	2517	1	35054
3	110	4819	0	26430
3	111	1208	0	22819
3	111	2109	0	23720
3	112	12923	1	34648
3	112	13826	1	35551
3	115	13827	1	35899
3	119	5720	0	28882
3	120	1208	1	24623
3	124	1214	0	26098
3	124	4828	0	29712
3	124	8422	0	33306
3	124	9321	0	34205
3	124	16526	0	41410
3	134	2129	0	31631
3	134	18333	0	47835
3	135	4811	0	34313
3	151	2109	0	32837
3	152	3012	0	33885
3	167	3010	0	36355
3	172	1212	0	35610
3	178	3010	0	38089
3	178	5721	1	40800
3	184	3014	1	38970
3	186	1209	0	37471
3	187	3019	0	39281
3	187	3911	0	40173
3	194	2109	1	39641
3	194	6622	1	44154
3	204	3010	0	41890
3	207	3011	1	42893
3	208	1215	0	41269
3	210	1209	0	41371
3	212	5718	0	47079
3	212	6622	1	47983
3	215	2109	0	43880
3	215	6613	0	48384
3	218	5714	0	47591
3	219	1216	0	43271
3	219	3911	0	45966
3	219	4819	0	46874
3	223	3915	0	46850
3	226	8427	0	52573
3	230	2109	0	46927
3	230	4812	0	49630
3	231	1216	0	46050
3	238	3010	0	50250
3	240	4823	1	52590
3	253	2123	0	53027
3	254	2124	0	53236
3	257	1224	0	53339
4	6	2109	0	2109
4	11	1208	0	1208
4	11	3010	1	3010
4	17	3010	0	3010
4	17	8416	0	8416
4	17	18328	0	18328
4	17	23737	0	23737
4	17	26443	0	26443
4	18	3010	0	3010
4	20	10218	0	10218
4	21	1208	0	1208
4	27	1208	0	1306
4	29	7516	0	7953
4	30	7517	1	8326
4	35	3911	0	5776
4	35	5717	0	7582
4	36	3010	0	4985
4	38	919	0	6803
4	38	2721	1	8605
4	38	3622	0	9506
4	40	1916	0	4861
4	40	2817	0	5762
4	41	1208	0	4125
4	41	2109	0	5026
4	44	4812	0	8107
4	44	17426	0	20721
4	45	3010	0	6305
4	52	1208	0	5860
4	52	9317	0	13969
4	55	1210	0	7281
4	55	3010	0	9081
4	55	3911	0	9982
4	57	1211	0	7317
4	69	1208	0	9299
4	75	3014	1	12009
4	83	6523	0	18067
4	88	6614	0	18332
4	88	7515	0	19233
4	88	12024	0	23742
4	88	16527	0	28245
4	88	26436	1	38154
4	88	27337	0	39055
4	91	3912	0	16342
4	97	3018	0	16892
4	97	4812	0	18686
4	103	14723	0	30243
4	124	1212	0	20466
4	126	4812	0	24705
4	126	5713	0	25606
4	128	6616	0	27086
4	135	3919	0	25372
4	135	7795	0	29248
4	139	3010	0	25600
4	148	3702	0	29529
4	152	3917	0	30122
4	162	1216	0	29248
4	166	1210	0	30424
4	168	3911	0	33448
4	170	5714	0	35881
4	171	6615	0	36874
4	174	1215	0	32037
4	176	4812	0	35740
4	178	2109	0	33805
4	180	1208	1	32914
4	185	4813	0	37535
4	185	7519	0	40241
4	185	11121	0	43843
4	189	2110	0	35692
4	192	9325	1	43243
4	192	11119	0	45037
4	198	10225	0	45966
4	204	8417	0	45087
4	206	2113	0	39095
4	209	3012	0	40371
4	213	3911	0	42537
4	216	2123	0	41319
4	229	2111	1	43629
4	229	3011	1	44529
4	229	4812	1	46330
4	229	5713	1	47231
4	229	9317	1	50835
4	230	1209	0	43597
4	230	2111	0	44499
4	238	1208	0	46286
4	239	2113	0	47435
4	244	3011	1	49013
4	251	3911	0	51996
4	252	1208	1	49344
4	252	5713	0	53849
4	253	3010	0	51571
4	262	3010	0	53039
4	267	2864	0	53583
4	272	1208	0	53129
4	275	1215	0	53800
5	3	1568	1	3012
5	6	1302	1	1302
5	7	1210	1	1210
5	9	2110	1	2110
5	10	1210	1	1210
5	10	10221	1	10221
5	11	1210	0	1210
5	11	3913	0	3913
5	11	6616	0	6616
5	16	1516	1	2110
5	18	1210	1	1210
5	28	5714	0	5714
5	30	1210	0	1210
5	32	2118	1	3012
5	40	1210	1	1210
5	46	3012	1	3012
5	46	3913	0	3913
5	46	12021	0	12021
5	47	3012	1	3012
5	51	4010	0	4010
5	56	1166	0	1299
5	63	1984	0	2550
5	66	10520	0	11614
5	69	528	0	1839
5	70	2416	0	3682
5	70	4218	0	5484
5	70	18637	0	19903
5	74	2225	1	3867
5	79	9436	0	11292
5	79	25655	0	27511
5	93	668	1	2767
5	101	8420	0	11227
5	103	3914	0	6732
5	105	2239	0	7637
5	118	788	0	3934
5	120	3013	0	6732
5	129	1332	0	5311
5	129	2233	0	6212
5	136	7841	1	12141
5	136	12346	0	16646
5	136	14147	0	18447
5	137	623	0	4954
5	146	1473	0	6305
5	149	2456	1	7642
5	152	518	0	5892
5	167	1537	0	7789
5	168	552	1	6884
5	172	1661	1	12340
5	177	2110	0	8985
5	179	3016	0	9901
5	179	5717	1	12602
5	179	7517	1	14402
5	179	9320	0	16205
5	179	10222	0	17107
5	191	1210	1	8894
5	192	2112	0	9879
5	195	1212	1	9290
5	195	3014	1	11092
5	196	3912	1	11990
5	196	6615	1	14693
5	196	7516	0	15594
5	196	9319	1	17397
5	204	4815	0	13407
5	204	5718	0	14310
5	204	8418	0	17010
5	209	1212	0	10223
5	209	11128	0	20139
5	209	12025	0	21036
5	212	1209	0	10320
5	214	2113	0	11281
5	214	3919	0	13087
5	216	3013	0	12296
5	216	4818	0	14101
5	216	5716	0	14999
5	220	1212	1	10827
5	232	4920	0	15205
5	255	1215	0	12773
5	268	1266	0	16083
5	269	2121	0	14290
5	274	1037	0	13546
5	278	1210	1	13880
5	280	2111	0	14924
5	281	1213	0	14117
5	285	13826	0	26949
5	285	19232	0	32355
5	290	3014	0	16495
5	297	3920	0	17866
5	306	1217	1	16004
5	308	5715	0	20726
5	335	2110	1	18781
5	338	3012	0	20097
5	340	3915	0	21069
5	343	6619	0	24168
5	348	2111	0	19767
5	348	8420	0	26076
5	348	9322	0	26978
5	370	4815	1	24251
5	382	1207	0	21843
5	383	3013	0	23662
5	385	1207	1	21927
5	389	10219	0	31123
5	390	3917	0	24821
5	390	4825	0	25729
5	390	6615	0	27519
5	410	3022	0	25334
5	415	7516	0	29943
5	415	8417	0	30844
5	415	9317	0	31744
5	428	5648	0	28961
5	433	3912	1	27641
5	461	2110	0	27338
5	469	3011	0	28879
5	469	3913	1	29781
5	469	5714	1	31582
5	477	3915	0	30575
5	478	1209	0	27916
5	478	2110	0	28817
5	482	3012	0	29744
5	486	1210	0	28178
5	492	6619	0	33859
5	493	1209	1	28521
5	497	2111	0	29780
5	508	3012	0	31091
5	516	1210	0	29795
5	534	2110	0	31568
5	540	3913	0	33521
5	544	3010	0	32694
5	544	3914	0	33598
5	544	5715	0	35399
5	556	1209	1	31825
5	557	3914	0	34573
5	563	1209	1	32168
5	564	3011	1	33998
5	566	2839	0	34050
5	575	3015	0	34807
5	578	4813	0	36841
5	578	5716	0	37744
5	580	1214	0	33319
5	582	1211	0	33557
5	582	8426	0	40772
5	587	2111	0	34576
5	588	1212	1	33838
5	590	2111	0	34818
5	593	6620	0	39531
5	594	11127	0	44053
5	611	17359	0	51514
5	611	18263	0	52418
5	612	1209	0	35374
5	614	1210	0	35513
5	614	3017	0	37320
5	622	5722	0	40501
5	629	1213	0	36420
5	629	2116	0	37323
5	629	3914	0	39121
5	635	1209	1	37143
5	643	1211	1	37443
5	647	946	1	44022
5	647	2751	1	45827
5	648	8138	0	44956
5	648	9042	0	45860
5	648	11753	0	48571
5	649	4031	0	40566
5	649	4932	0	41467
5	656	9327	1	46657
5	657	4565	1	42179
5	668	6624	0	44738
5	669	1218	0	39365
5	670	2112	0	40259
5	670	3014	0	41161
5	679	7590	0	46213
5	679	9399	1	48022
5	684	3171	0	42805
5	684	4070	0	43704
5	686	606	1	39413
5	690	1238	1	40544
5	692	3016	0	42670
5	699	1658	0	42147
5	702	3019	0	43207
5	702	3913	0	44101
5	705	550	0	44151
5	707	1211	0	41661
5	708	6779	0	47240
5	708	8577	0	49038
5	708	10386	0	50847
5	715	8420	0	49740
5	730	4025	0	46143
5	731	1259	0	43479
5	731	2155	0	44375
5	735	10364	0	53041
5	736	1209	0	44172
5	742	5715	0	49198
5	755	3914	0	48453
5	764	2118	0	48041
5	768	1213	0	48196
5	779	2129	0	50045
5	786	3011	0	51573
5	788	2113	0	50934
5	789	2117	0	51045
5	790	1229	0	50157
5	790	3921	0	52849
5	796	1214	0	50773
5	802	2109	0	52293
5	804	1209	0	51645
5	810	3023	0	53643
5	811	1209	0	51993
5	814	3018	0	53893
5	817	1211	0	52511
6	4	1212	1	1212
6	9	1212	0	1212
6	28	3014	0	3014
6	28	7523	0	7523
6	28	9321	0	9321
6	32	2113	0	2113
6	33	1212	1	1212
6	33	2113	0	2113
6	38	1211	1	1759
6	53	2112	1	4502
6	55	1211	0	4071
6	85	1210	1	6810
6	85	8418	1	14018
6	86	11473	1	34744
6	93	9258	0	15280
6	105	3013	0	11727
6	112	1210	0	11852
6	112	2117	0	12759
6	130	1214	0	14033
6	140	1210	1	14807
6	140	2111	0	15708
6	172	6616	0	25027
6	180	4813	0	23679
6	181	3912	0	22778
6	203	2110	0	25174
6	203	21035	0	44099
6	210	2112	0	26507
6	210	7522	0	31917
6	213	5734	1	30693
6	214	10221	0	35247
6	223	3012	0	29183
6	223	3912	0	30083
6	226	4814	0	31152
6	245	2111	0	30497
6	245	12923	0	41309
6	248	6618	0	35320
6	248	7520	0	36222
6	251	6617	0	35657
6	283	2111	0	35551
6	293	2111	1	36312
6	317	5714	0	43646
6	318	2112	0	40388
6	318	3010	0	41286
6	319	1212	0	39685
6	319	8420	0	46893
6	319	11134	0	49607
6	325	1213	0	40461
6	331	2113	0	42483
6	362	1209	0	47334
6	365	6617	0	53291
6	386	1218	0	53051
7	9	2110	0	2110
7	16	3011	0	3011
7	25	6614	0	6614
7	27	11121	0	11121
7	28	1209	1	1209
7	39	1208	0	1690
7	50	2109	1	3784
7	66	1209	1	4196
7	67	6677	0	9947
7	68	2110	1	5380
7	68	4815	1	8085
7	69	1209	1	4577
7	74	1208	0	5107
7	75	3010	0	7093
7	75	3912	0	7995
7	77	2109	1	6193
7	77	3912	1	7996
7	79	5716	1	10077
7	83	2744	1	7541
7	84	1208	0	6050
7	84	8418	0	13260
7	87	4812	0	10325
7	89	14723	0	20546
7	89	17426	0	23249
7	94	2110	1	8589
7	95	3016	0	9717
7	95	6615	0	13316
7	95	8417	0	15118
7	95	10233	0	16934
7	117	1209	0	10068
7	131	1209	0	11287
7	131	2119	0	12197
7	137	1208	1	12619
7	137	9317	0	20728
7	151	4811	1	17600
7	152	1210	1	14075
7	158	2109	0	15584
7	158	3009	0	16484
7	160	1209	0	14715
7	180	4812	0	21205
7	187	1208	0	18507
7	194	1208	1	19488
7	196	7376	0	26019
7	200	7515	0	26783
7	205	19443	1	42395
7	211	1209	0	21104
7	213	2110	0	22511
7	215	2109	0	22707
7	221	2110	0	23519
7	221	3918	0	25327
7	221	4819	0	26228
7	230	1209	1	23601
7	258	17431	0	43569
7	262	2118	0	28288
7	263	4744	0	31124
7	263	5637	0	32017
7	263	11937	0	38317
7	267	2109	1	28741
7	274	1211	0	28548
7	280	1221	1	28942
7	287	7519	0	35670
7	289	3915	1	32291
7	290	825	0	39499
7	290	2625	1	41299
7	306	1220	0	31621
7	306	3913	0	34314
7	309	748	1	31905
7	315	2850	0	37861
7	328	3015	1	35875
7	328	3912	1	36772
7	331	3011	0	36252
7	344	2113	0	37305
7	346	883	0	36553
7	354	1211	0	37569
7	372	4812	0	42993
7	377	3019	0	41459
7	397	5719	0	46237
7	397	7528	0	48046
7	403	1211	0	41861
7	403	3016	0	43666
7	403	5713	0	46363
7	413	9327	0	50621
7	414	3012	0	44399
7	419	1219	0	43238
7	433	2121	1	46675
7	433	5715	0	50269
7	434	682	0	45802
7	438	3014	0	47873
7	439	1211	0	46124
7	439	4824	0	49737
7	451	2121	0	48160
7	452	1218	1	47338
7	453	4833	0	50955
7	466	3919	0	53032
7	474	1228	0	50918
7	478	1220	0	51684
7	478	2126	0	52590
8	4	9318	0	9318
8	6	1208	0	1208
8	7	3010	0	3010
8	7	6614	0	6614
8	7	8416	0	8416
8	7	12921	0	12921
8	9	3911	0	3911
8	21	3911	1	3911
8	22	4812	0	4812
8	25	5713	1	5713
8	25	7517	1	7517
8	25	10217	0	10217
8	32	3010	0	3176
8	45	1208	0	3422
8	53	3010	0	6453
8	54	4812	1	8255
8	54	7515	1	10958
8	55	4812	0	8263
8	55	7515	1	10966
8	61	1208	0	4851
8	61	3010	0	6653
8	66	4812	0	10027
8	71	2109	0	8256
8	73	1208	0	7372
8	82	2109	0	10135
8	82	4812	0	12838
8	88	1210	0	9509
8	88	5713	0	14012
8	88	10221	0	18520
8	88	21931	0	30230
8	90	2109	0	10710
8	94	3911	0	13196
8	97	1212	0	11649
8	97	4812	0	15249
8	98	6613	0	17050
8	100	1209	0	11775
8	103	1212	0	11922
8	114	3911	1	16756
8	130	3014	0	18439
8	132	5713	0	21154
8	138	1215	0	18210
8	142	1209	0	18621
8	145	1212	0	18931
8	146	3010	0	20836
8	150	3017	0	22150
8	158	1208	0	22172
8	165	5713	0	27539
8	173	3913	0	26470
8	174	4812	0	27564
8	179	1208	0	24506
8	181	1208	1	24520
8	182	901	1	24527
8	184	1207	0	24579
8	185	1209	0	24727
8	186	12922	0	37290
8	190	1209	0	27058
8	190	2109	1	27958
8	190	3911	0	29760
8	191	1208	1	27343
8	196	1208	0	27450
8	206	1209	0	29568
8	208	1208	0	30368
8	212	3010	0	32215
8	214	5713	0	35506
8	214	12021	0	41814
8	214	17427	0	47220
8	219	2109	0	32609
8	224	4821	0	36307
8	231	2109	0	37109
8	231	11119	0	46119
8	237	4812	0	42490
8	237	15624	0	53302
8	244	2108	0	41038
8	246	3013	0	42518
8	247	3010	1	42696
8	251	2111	0	43565
8	263	2109	0	47953
8	279	1208	0	53361
9	1	1209	0	1209
9	4	1209	0	1209
9	5	2109	0	2109
9	5	3911	1	3911
9	5	13829	1	13829
9	5	27345	0	27345
9	7	6614	0	6614
9	7	7515	0	7515
9	12	3011	1	3011
9	12	5714	1	5714
9	19	4639	1	9323
9	21	7516	0	7516
9	23	2109	0	2109
9	28	3911	1	3911
9	28	8421	1	8421
9	30	4813	1	4813
9	31	2109	0	2109
9	32	2109	1	2109
9	32	7515	1	7515
9	42	8420	0	9117
9	45	1209	0	2249
9	46	1209	1	2249
9	52	18328	0	20086
9	53	1209	0	3768
9	55	7516	0	10091
9	57	5714	0	8294
9	58	7517	1	10225
9	59	8417	0	11178
9	60	3011	0	5772
9	62	8417	1	11187
9	62	17426	0	20196
9	65	1209	1	4731
9	69	2110	1	6464
9	74	2109	0	7057
9	74	3010	0	7958
9	74	5719	1	10667
9	76	13822	0	19217
9	80	4818	0	11072
9	88	4814	0	11853
9	88	6614	1	13653
9	88	17426	0	24465
9	90	3012	0	10367
9	91	2111	1	9560
9	98	2112	1	10793
9	99	2114	0	11001
9	120	6614	0	18819
9	121	12022	1	24227
9	122	1210	0	13576
9	127	2109	1	15249
9	129	1208	0	14506
9	129	3010	0	16308
9	132	6614	1	20141
9	134	3017	0	17466
9	139	11120	0	25897
9	140	3010	0	17805
9	143	2111	0	17120
9	144	2112	0	17814
9	144	3010	0	18712
9	146	3911	1	19650
9	159	4815	0	24184
9	161	1208	1	20760
9	164	2111	0	21884
9	165	1210	0	20983
9	165	4814	0	24587
9	168	3914	1	24809
9	173	3012	0	24950
9	173	5714	0	27652
9	189	1212	0	26230
9	197	1208	0	26948
9	209	1209	1	28748
9	209	3920	1	31459
9	210	1212	1	29053
9	212	5719	0	34068
9	233	2120	1	32609
9	235	7515	0	38188
9	245	4813	0	37044
9	251	3018	0	35911
9	257	1215	0	34611
9	258	3012	1	36799
9	260	3911	0	37790
9	265	3010	0	39079
9	265	16530	0	52599
9	273	2117	0	39650
9	273	3011	0	40544
9	283	1208	0	40026
9	283	3011	0	41829
9	284	1208	0	40229
9	288	1208	0	40752
9	288	6621	0	46165
9	288	10218	0	49762
9	290	2109	0	41694
9	291	1208	0	40793
9	295	7525	0	47484
9	300	1209	0	41826
9	307	3914	0	45731
9	312	2111	1	44648
9	321	1218	0	44460
9	328	3012	0	46697
9	330	1218	0	45265
9	341	2115	1	47059
9	343	8419	0	53368
9	348	1208	0	47429
9	349	7517	0	53762
9	355	1211	1	47934
9	361	1214	0	48584
9	362	3921	0	51346
9	366	1209	0	49611
9	366	3917	1	52319
9	374	4820	0	53806
9	378	3010	0	53563
9	380	3017	1	53756
10	1	6621	0	6621
10	12	2112	0	2112
10	12	5716	1	5716
10	12	7518	0	7518
10	13	5716	1	5716
10	30	2486	1	3914
10	42	1211	0	1211
10	44	3914	0	3914
10	48	3914	1	3914
10	48	7518	1	7518
10	51	1211	1	1310
10	51	2112	1	2211
10	65	10952	0	14425
10	87	2112	0	4223
10	91	3914	0	6653
10	94	8421	0	11325
10	95	5716	1	8700
10	96	5717	0	8703
10	96	6619	0	9605
10	110	1211	1	5597
10	111	7518	0	11945
10	112	3013	1	7711
10	119	7516	0	12974
10	128	3918	0	10346
10	139	9316	0	17099
10	140	1214	0	9139
10	140	8416	0	16341
10	146	7516	0	15934
10	158	1212	0	10391
10	163	3011	0	13221
10	163	7515	0	17725
10	169	2110	0	13129
10	170	2111	0	13206
10	171	6614	0	17709
10	171	10218	0	21313
10	176	2109	0	13511
10	183	1209	1	13367
10	192	2110	0	15441
10	192	4812	0	18143
10	205	1209	0	15999
10	208	1210	0	16124
10	224	3910	0	20911
10	232	3010	1	20667
10	237	3012	0	21333
10	237	15624	0	33945
10	237	18329	0	36650
10	239	1214	0	19924
10	240	2109	0	20893
10	240	3010	0	21794
10	247	3289	0	27867
10	254	1213	0	21634
10	254	9317	0	29738
10	254	10218	0	30639
10	256	3014	0	23471
10	256	3912	0	24369
10	265	3010	0	25244
10	266	1208	0	23442
10	272	1209	0	24237
10	272	6622	0	29650
10	272	8417	0	31445
10	272	12921	1	35949
10	273	3912	0	26940
10	273	4812	0	27840
10	278	1208	1	24644
10	287	3011	1	27050
10	287	3912	1	27951
10	289	1209	1	25890
10	297	5715	0	31021
10	299	1208	0	26538
10	300	1210	0	26735
10	301	4812	0	30337
10	306	1210	0	27317
10	313	3911	0	32027
10	314	1947	0	30063
10	315	3015	0	31702
10	315	5715	0	34402
10	316	3015	0	31702
10	316	12021	0	40708
10	316	12921	0	41608
10	321	2112	0	31206
10	321	8416	0	37510
10	327	2109	1	31858
10	328	3011	1	32760
10	328	4812	1	34561
10	339	1209	0	32459
10	339	3911	0	35161
10	343	2109	0	33613
10	352	2123	0	34791
10	352	7516	0	40184
10	352	12023	0	44691
10	352	12931	1	45599
10	363	7517	0	41383
10	363	8417	1	42283
10	378	9319	0	45002
10	378	12021	0	47704
10	384	1208	0	37082
10	389	5716	0	42797
10	389	6614	0	43695
10	389	7516	0	44597
10	395	2110	1	39592
10	396	2109	0	39681
10	399	1208	0	39066
10	417	2110	0	41981
10	431	7517	0	49015
10	453	1215	0	45602
10	453	3921	0	48308
10	459	1211	0	47050
10	498	1207	0	51568
10	511	2109	0	53765
11	1	1208	0	1208
11	4	1208	0	1208
11	7	1208	1	1208
11	9	1208	1	1208
11	12	3010	1	3010
11	12	4812	0	4812
11	12	5713	0	5713
11	12	9317	0	9317
11	12	11119	0	11119
11	12	17426	0	17426
11	12	18328	1	18328
11	14	6614	1	6614
11	14	11119	0	11119
11	14	18328	0	18328
11	14	19228	0	19228
11	14	22832	0	22832
11	22	6614	0	6775
11	26	5713	0	6227
11	35	2109	0	4856
11	35	3010	0	5757
11	36	2109	1	5619
11	38	1208	0	5225
11	40	7515	0	11781
11	40	8416	0	12682
11	40	12026	1	16292
11	41	1208	0	5474
11	44	2109	0	6970
11	46	2112	0	7359
11	46	8421	0	13668
11	50	1212	1	7857
11	51	3911	1	10556
11	51	4812	0	11457
11	52	3914	0	10830
11	52	10218	0	17134
11	52	19228	0	26144
11	54	9625	0	17716
11	56	1208	0	10024
11	56	2109	0	10925
11	56	3911	0	12727
11	56	9317	0	18133
11	56	10218	0	19034
11	57	18327	1	27653
11	57	21032	0	30358
11	67	4812	0	17357
11	69	2109	0	15406
11	69	3911	0	17208
11	70	1208	0	14505
11	71	3911	1	17270
11	77	1215	0	16802
11	80	4812	0	23081
11	81	2110	0	20658
11	84	5713	0	24619
11	84	12020	1	30926
11	98	1209	0	24168
11	98	12020	0	34979
11	98	18329	0	41288
11	105	4812	0	29075
11	105	9318	0	33581
11	105	12922	0	37185
11	105	21030	0	45293
11	109	1208	1	25517
11	109	3011	1	27320
11	115	4812	0	30365
11	115	7515	0	33068
11	116	3911	0	29621
11	118	2110	0	28238
11	119	2419	0	34544
11	122	3010	0	29414
11	122	12021	0	38425
11	129	1210	0	30013
11	138	3010	1	34763
11	149	7517	0	40840
11	164	1211	0	36143
11	165	6616	0	41768
11	166	3913	1	39181
11	171	12933	0	48827
11	172	2109	1	38013
11	172	3911	0	39815
11	172	7517	1	43421
11	180	1212	0	38829
11	182	3912	0	41900
11	185	1211	0	40218
11	186	3911	1	43201
11	207	1208	0	43817
11	209	10225	0	53102
11	212	4812	0	48207
11	217	8417	0	52770
11	221	7515	0	52541
11	222	3011	0	48042
11	222	7515	0	52546
11	228	3017	0	49762
11	235	3917	0	52079
12	2	2110	0	2110
12	3	4813	1	4813
12	6	2110	1	2110
12	6	3011	0	3011
12	8	3911	0	3911
12	9	1209	1	1209
12	10	1209	1	1209
12	11	2110	0	2110
12	20	22655	0	25549
12	20	25345	0	28239
12	23	3011	1	3011
12	24	5713	0	5713
12	25	2110	0	2110
12	27	3011	0	3011
12	30	2110	1	2110
12	34	5713	0	5713
12	36	11120	1	11120
12	36	12020	0	12020
12	43	3011	0	3011
12	45	2110	0	2115
12	50	4812	0	5466
12	65	6614	1	8653
12	66	5713	0	7753
12	67	3911	1	6206
12	69	2109	0	4421
12	73	3447	1	7418
12	73	7052	1	11023
12	73	7951	1	11922
12	75	7516	0	10231
12	75	8417	0	11132
12	75	12026	0	14741
12	86	2109	1	6500
12	92	5713	1	10997
12	92	6615	0	11899
12	92	8417	0	13701
12	107	1211	0	9285
12	108	1209	0	9451
12	112	3913	0	12601
12	117	1211	0	11097
12	118	3911	0	13797
12	118	4812	0	14698
12	120	1211	0	11361
12	120	12924	0	23074
12	122	2110	0	12269
12	126	3011	0	14137
12	132	4822	0	16771
12	140	16527	0	29611
12	142	6615	1	19739
12	143	3015	0	16241
12	150	3017	0	17083
12	167	4815	0	20675
12	173	2108	1	18124
12	173	5722	0	21738
12	173	7518	0	23534
12	173	10226	0	26242
12	175	13823	0	29867
12	189	1209	0	18569
12	199	1208	0	19269
12	200	4812	0	22920
12	202	12925	0	31158
12	203	1209	0	19442
12	213	3012	1	21942
12	224	1210	0	21333
12	226	1222	0	21507
12	231	7454	1	28815
12	244	3033	0	25401
12	244	3916	0	26284
12	249	1215	0	24348
12	251	2132	1	25393
12	251	3016	0	26277
12	252	1209	0	24489
12	267	1219	0	25731
12	274	1220	0	26153
12	282	5724	0	31441
12	287	4817	0	30899
12	288	2110	0	28258
12	291	1209	0	27423
12	294	1213	0	27912
12	309	2109	0	30381
12	311	3911	0	32274
12	316	1209	0	30120
12	316	3914	0	32825
12	316	5720	0	34631
12	318	1216	0	30676
12	328	3911	0	33982
12	329	1208	0	31279
12	329	6616	0	36687
12	351	1212	0	33220
12	356	2111	0	34359
12	356	9317	0	41565
12	359	1208	0	33834
12	369	2111	0	35084
12	376	6615	0	40841
12	376	12922	0	47148
12	376	14723	0	48949
12	376	15625	1	49851
12	378	3011	0	37441
12	379	1210	0	35653
12	381	3011	0	37561
12	381	5713	1	40263
12	388	2110	0	37733
12	391	3011	0	38754
12	397	1208	1	37500
12	400	1208	0	37912
12	406	1215	0	39115
12	413	1213	0	39466
12	415	4817	1	43359
12	422	2110	0	41388
12	423	3010	0	42327
12	430	5716	0	45679
12	431	1208	0	41171
12	442	2117	0	42726
12	445	2115	1	43048
12	446	6614	1	47721
12	446	8416	0	49523
12	447	3010	0	44336
12	455	1973	0	44730
12	465	2113	1	45525
12	466	995	0	47323
12	470	2112	0	46088
12	472	1215	0	45261
12	474	1210	0	45487
12	482	1215	0	46826
12	497	3012	0	50276
12	497	5713	0	52977
12	502	3011	0	51422
12	506	1210	1	50013
12	506	3011	0	51814
12	514	3010	1	52363
12	514	3911	0	53264
12	520	3010	0	53198
12	521	2110	1	52661
12	523	3010	0	53607
12	524	2111	1	52800
12	528	1208	1	52160
12	533	1208	0	52888
12	540	1208	1	53790

## Sheet: AML67_20210614
Folder index	worm track index	Frame number of stim (within worm track)	Worm reversed (1) or not (0)?	Frames since beginning of experiment
1	3	3914	0	3914
1	4	1209	0	1209
1	11	4086	1	8421
1	13	5717	0	5717
1	13	9323	0	9323
1	31	2110	0	2110
1	33	2110	0	2110
1	35	2110	0	2110
1	35	3012	0	3012
1	35	3914	1	3914
1	38	3914	1	3914
1	38	5717	1	5717
1	39	3914	0	3914
1	43	3012	1	3012
1	43	8421	0	8421
1	43	12927	0	12927
1	53	1721	0	1721
1	55	2886	0	3577
1	58	1287	1	1447
1	58	3089	1	3249
1	58	5793	0	5953
1	58	10301	1	10461
1	58	11203	0	11363
1	64	2922	0	3555
1	64	8330	0	8963
1	66	2269	0	2954
1	66	4070	0	4755
1	66	4972	0	5657
1	67	2589	1	4178
1	68	2872	1	4461
1	68	4673	1	6262
1	69	1029	1	2658
1	70	2090	1	3752
1	70	2991	1	4653
1	78	1686	0	4249
1	78	6193	0	8756
1	78	11601	0	14164
1	78	14306	0	16869
1	80	2568	0	5356
1	80	3470	1	6258
1	80	6173	0	8961
1	81	6171	0	8961
1	82	3552	0	6364
1	82	8960	0	11772
1	83	1467	0	4281
1	83	6875	0	9689
1	84	1354	0	4285
1	84	11270	0	14201
1	86	20179	0	23324
1	86	24685	0	27830
1	86	26487	0	29632
1	87	753	0	4397
1	87	4361	1	8005
1	87	5262	1	8906
1	88	5363	0	8979
1	88	14377	0	17993
1	88	15279	0	18895
1	88	16180	0	19796
1	89	5913	0	9866
1	97	7623	0	12045
1	98	2099	1	6638
1	100	9447	0	14172
1	100	22066	0	26791
1	101	2100	1	7014
1	102	2122	0	7051
1	102	3022	0	7951
1	106	4271	0	10054
1	108	1841	0	8518
1	108	2743	0	9420
1	108	4545	0	11222
1	108	5446	0	12123
1	108	6347	0	13024
1	108	25271	0	31948
1	108	26172	0	32849
1	108	27976	0	34653
1	109	941	0	7618
1	109	2743	0	9420
1	114	20884	0	27652
1	115	5100	1	12105
1	116	1397	0	8509
1	117	2308	0	9473
1	122	613	0	9176
1	125	1524	1	10336
1	130	1965	0	15371
1	132	1211	0	11070
1	132	3012	0	12871
1	136	2114	1	12521
1	139	4084	0	14494
1	139	4985	0	15395
1	139	9490	1	19900
1	140	1443	0	11896
1	149	5631	0	17101
1	149	8335	0	19805
1	149	9236	0	20706
1	149	11037	0	22507
1	150	3122	1	14486
1	150	8531	1	19895
1	150	37367	0	48731
1	152	1216	0	12705
1	156	4849	0	16959
1	156	5751	0	17861
1	158	6649	0	19219
1	160	3752	0	16826
1	165	1211	0	14503
1	167	1210	1	14605
1	168	1053	1	20012
1	172	12024	0	25725
1	172	13827	1	27528
1	172	18334	0	32035
1	172	30948	0	44649
1	172	35452	0	49153
1	172	36354	0	50055
1	172	38155	0	51856
1	173	1211	1	15035
1	173	11124	1	24948
1	173	12926	0	26750
1	173	13828	0	27652
1	174	2112	0	15936
1	174	8421	0	22245
1	174	11124	0	24948
1	174	19234	1	33058
1	175	2112	0	16477
1	177	3012	0	17752
1	177	3913	0	18653
1	177	9321	0	24061
1	177	25544	0	40284
1	177	32751	0	47491
1	177	33652	0	48392
1	181	4815	0	20380
1	181	10221	0	25786
1	181	12925	0	28490
1	181	20135	0	35700
1	181	22839	0	38404
1	188	3012	1	18928
1	191	1210	1	18082
1	195	1210	0	19230
1	197	2111	0	20254
1	199	1211	0	19451
1	200	9323	0	27672
1	200	10223	0	28572
1	200	21940	0	40289
1	200	24642	1	42991
1	201	2110	0	20461
1	205	1210	0	20213
1	205	11120	0	30123
1	205	17427	0	36430
1	207	2814	0	24717
1	207	3715	0	25618
1	207	13627	0	35530
1	208	4814	0	24383
1	208	12924	1	32493
1	210	6620	0	27176
1	213	2113	1	22887
1	214	3013	0	24103
1	214	4816	0	25906
1	222	2567	0	26975
1	222	4370	0	28778
1	222	6172	0	30580
1	226	3913	0	26536
1	226	10222	0	32845
1	226	11124	0	33747
1	226	13827	1	36450
1	228	5640	0	28712
1	228	16456	1	39528
1	230	2686	0	26241
1	232	3914	0	27530
1	234	1210	1	24911
1	238	1210	0	25299
1	238	3012	0	27101
1	238	13828	0	37917
1	238	16530	0	40619
1	238	28244	0	52333
1	238	29145	0	53234
1	239	13828	0	37917
1	241	5717	1	30596
1	241	6618	1	31497
1	241	7520	0	32399
1	241	12927	1	37806
1	241	17432	1	42311
1	243	3913	0	28815
1	245	8420	0	33890
1	245	12026	1	37496
1	246	3914	0	29440
1	248	1211	0	27846
1	248	7521	0	34156
1	248	8422	0	35057
1	251	3914	1	31206
1	253	3914	1	31724
1	253	12026	0	39836
1	254	14727	0	42615
1	254	16529	0	44417
1	254	20132	0	48020
1	257	4817	0	34063
1	257	7521	0	36767
1	268	3012	0	33695
1	270	2111	0	32924
1	271	5717	0	36721
1	271	9321	0	40325
1	271	12024	0	43028
1	272	2112	0	33116
1	277	1210	1	33421
1	278	3913	0	36124
1	279	3013	1	35504
1	279	5717	1	38208
1	283	7536	0	41937
1	283	9338	0	43739
1	283	12941	1	47342
1	283	13842	0	48243
1	283	14742	0	49143
1	284	4814	0	39089
1	286	3012	1	37434
1	287	3012	0	37539
1	287	5717	0	40244
1	287	6617	0	41144
1	287	8419	0	42946
1	290	1210	1	36091
1	299	2111	0	39988
1	301	1209	0	39882
1	301	3913	0	42586
1	301	4814	0	43487
1	301	8417	0	47090
1	301	9318	0	47991
1	301	10219	0	48892
1	301	12922	0	51595
1	301	14725	0	53398
1	302	2113	0	41605
1	302	3914	0	43406
1	302	4815	0	44307
1	303	1211	0	40703
1	304	2111	1	41704
1	304	3912	1	43505
1	306	2111	0	42189
1	317	5715	0	46331
1	318	3012	0	43628
1	318	5715	1	46331
1	321	1210	1	42337
1	321	3011	0	44138
1	322	5714	0	46841
1	322	10218	0	51345
1	325	3011	0	44814
1	328	3011	0	45398
1	328	7516	0	49903
1	328	9317	0	51704
1	329	3011	0	45398
1	336	3912	0	49058
1	339	1209	0	47834
1	339	3011	1	49636
1	350	1209	0	50240
1	357	1210	0	52085
2	1	12024	0	12024
2	1	19241	1	19241
2	1	24650	0	24650
2	2	3914	0	3914
2	2	12024	0	12024
2	4	2686	1	6619
2	4	3587	1	7520
2	6	7327	1	12928
2	7	5717	1	5717
2	7	7520	0	7520
2	7	8421	0	8421
2	7	11125	0	11125
2	7	22847	0	22847
2	8	14732	0	14732
2	8	15633	0	15633
2	8	20143	0	20143
2	8	21045	0	21045
2	9	8421	0	8421
2	10	20143	0	20143
2	10	23749	0	23749
2	10	29157	0	29157
2	10	32762	0	32762
2	10	34563	0	34563
2	10	35464	0	35464
2	14	2111	1	2111
2	15	3914	0	3914
2	21	1210	0	1210
2	23	6619	1	6619
2	23	9323	1	9323
2	24	7520	0	7520
2	25	1210	1	1210
2	26	2111	0	2111
2	26	8421	1	8421
2	27	1210	1	1210
2	27	2111	1	2111
2	28	6619	0	6619
2	28	9323	1	9323
2	31	11125	0	11125
2	31	13830	0	13830
2	31	20143	0	20143
2	34	5717	0	5717
2	38	5717	0	5717
2	38	9323	0	9323
2	39	2111	0	2111
2	39	3914	0	3914
2	39	6619	0	6619
2	39	8421	0	8421
2	39	17437	0	17437
2	39	20143	0	20143
2	39	31861	0	31861
2	39	32762	0	32762
2	40	4816	0	4816
2	40	9323	0	9323
2	41	996	0	1210
2	42	6619	0	6619
2	42	10224	1	10224
2	42	18339	0	18339
2	44	3344	0	3914
2	46	509	0	1210
2	46	3213	0	3914
2	47	6619	0	6619
2	47	9323	0	9323
2	52	4816	0	5220
2	56	3475	1	9004
2	60	591	1	3260
2	61	716	1	3473
2	63	686	1	3570
2	63	5192	0	8076
2	65	576	0	3572
2	65	2377	0	5373
2	66	540	1	3936
2	67	11532	1	14846
2	68	9399	1	28370
2	70	1093	1	4477
2	70	7403	0	10787
2	70	10106	0	13490
2	70	12810	0	16194
2	70	13711	0	17095
2	70	14612	0	17996
2	70	22728	1	26112
2	70	27234	1	30618
2	70	28136	0	31520
2	73	1863	0	5792
2	73	7269	0	11198
2	73	12677	0	16606
2	76	1566	1	6346
2	77	624	1	5505
2	78	3433	0	8358
2	78	7940	1	12865
2	80	1548	1	6655
2	84	4721	0	10544
2	85	4012	1	10756
2	87	1256	0	9291
2	87	5762	0	13797
2	87	9366	0	17401
2	89	809	0	8910
2	89	3513	0	11614
2	90	1751	0	9875
2	91	1906	1	10051
2	92	6897	1	15155
2	93	3345	0	11603
2	94	8001	1	16388
2	95	4620	0	13760
2	97	1889	0	11134
2	99	2971	0	12774
2	106	3219	0	14528
2	109	1160	0	12725
2	110	2609	0	14122
2	112	2266	0	14079
2	113	7613	0	19545
2	114	1272	1	13329
2	114	7580	0	19637
2	115	6485	0	18977
2	118	2562	0	15606
2	118	9775	0	22819
2	118	11577	1	24621
2	118	14281	0	27325
2	120	621	0	13939
2	121	9541	0	23172
2	122	6785	1	20469
2	125	1591	0	15520
2	125	5198	0	19127
2	126	2490	1	16430
2	126	5195	1	19135
2	128	5015	0	19217
2	128	5918	0	20120
2	129	2520	0	16722
2	129	11532	1	25734
2	129	16039	0	30241
2	133	1025	1	15704
2	135	3657	0	18420
2	135	7266	0	22029
2	135	8167	0	22930
2	140	1847	1	16905
2	141	9055	0	25017
2	141	11757	0	27719
2	142	2664	0	18747
2	144	1003	0	17195
2	145	1841	0	18229
2	145	3644	0	20032
2	145	4545	0	20933
2	145	5447	0	21835
2	146	867	1	17341
2	147	7226	1	23777
2	147	9029	0	25580
2	149	10298	0	27014
2	149	20210	0	36926
2	149	29219	0	45935
2	149	31021	0	47737
2	152	12055	0	29962
2	161	8745	0	27617
2	161	9645	0	28517
2	162	19565	0	38733
2	162	22267	1	41435
2	167	1536	0	21277
2	172	1700	0	23779
2	172	2601	0	24680
2	178	1212	0	23069
2	181	3016	0	25013
2	181	5720	0	27717
2	194	1213	0	24798
2	194	2115	0	25700
2	195	2113	1	25722
2	195	3014	0	26623
2	197	2114	1	25794
2	204	2112	0	27114
2	205	3016	0	28528
2	209	1211	0	27535
2	212	1211	0	27760
2	214	978	0	27954
2	214	1879	0	28855
2	214	3681	0	30657
2	216	2021	0	31630
2	216	4724	0	34333
2	216	7427	0	37036
2	219	3013	0	29948
2	221	1212	0	28177
2	223	4816	0	31862
2	223	5717	0	32763
2	223	7519	1	34565
2	228	3014	0	31217
2	228	7518	0	35721
2	228	8002	0	36205
2	230	6618	0	35363
2	230	7520	0	36265
2	240	1209	1	31425
2	240	4813	0	35029
2	247	2111	1	34246
2	247	4815	0	36950
2	252	2110	0	34836
2	254	2730	0	35646
2	254	3013	1	35929
2	254	4814	0	37730
2	257	1209	0	34745
2	257	2110	1	35646
2	260	699	0	34817
2	262	2112	0	36302
2	262	10220	0	44410
2	262	12023	0	46213
2	266	3912	0	38506
2	267	4813	1	39407
2	267	7515	0	42109
2	268	11119	0	45782
2	269	3912	0	38575
2	269	10218	0	44881
2	273	2111	0	37746
2	273	3011	0	38646
2	273	5714	0	41349
2	273	6615	0	42250
2	273	10219	0	45854
2	273	16526	0	52161
2	276	2796	0	38907
2	284	1209	0	38504
2	284	2110	0	39405
2	284	3911	0	41206
2	294	3011	0	41785
2	295	2109	0	42100
2	295	3911	0	43902
2	295	7515	0	47506
2	296	2109	0	42100
2	304	1208	0	43006
2	307	1209	0	43250
2	308	3011	0	45163
2	312	1208	0	43937
2	315	1209	0	44582
2	317	6524	0	50012
2	323	3911	0	47922
2	328	2109	0	47150
2	331	1207	0	47272
2	331	2109	0	48174
2	335	1208	0	47566
2	336	4812	0	51232
2	347	1208	1	49993
2	348	2109	0	50904
2	350	2109	0	50997
2	356	2110	0	52630
3	9	2111	0	2111
3	10	9321	1	9321
3	10	10223	0	10223
3	12	1211	1	1211
3	12	10223	0	10223
3	12	12025	0	12025
3	13	6618	0	6618
3	13	13827	0	13827
3	13	17433	0	17433
3	13	19236	0	19236
3	13	21040	0	21040
3	13	21941	0	21941
3	15	3738	0	3914
3	19	4816	0	4816
3	19	5717	0	5717
3	21	2111	1	2111
3	23	21040	1	21040
3	23	24647	0	24647
3	25	3013	1	3013
3	25	6618	1	6618
3	25	9321	0	9321
3	29	2111	0	2111
3	32	1211	1	1211
3	33	1211	0	1211
3	33	3013	1	3013
3	33	6618	0	6618
3	34	2111	1	2111
3	34	3013	1	3013
3	37	8419	0	8419
3	40	4815	1	5258
3	41	629	1	6159
3	43	19232	0	19834
3	43	20132	0	20734
3	43	31852	0	32454
3	48	2112	0	2911
3	48	11125	0	11924
3	56	3012	0	5412
3	56	3914	0	6314
3	61	1235	1	3961
3	61	2137	0	4863
3	62	1222	0	4393
3	62	2124	0	5295
3	64	1211	0	4606
3	65	3915	1	7405
3	65	4815	1	8305
3	68	1441	0	5530
3	70	3014	0	7130
3	75	6833	1	11135
3	75	10437	1	14739
3	75	12239	1	16541
3	76	2691	0	30963
3	81	2111	0	7840
3	81	3014	0	8743
3	88	2111	0	8183
3	89	2111	0	8413
3	89	3012	1	9314
3	89	4814	0	11116
3	92	1162	1	12499
3	93	1210	0	8027
3	95	2111	0	9041
3	96	3915	0	10860
3	96	7519	0	14464
3	101	7518	0	14938
3	101	9320	0	16740
3	102	9322	0	16796
3	103	6620	0	14096
3	111	4816	0	13980
3	112	1211	1	10375
3	113	2112	0	11372
3	113	3013	0	12273
3	116	4814	1	14414
3	116	7518	0	17118
3	118	2113	1	12152
3	118	3914	0	13953
3	121	3013	1	13380
3	121	8420	1	18787
3	121	12026	0	22393
3	121	18335	0	28702
3	121	25546	0	35913
3	122	27349	0	37718
3	122	30052	0	40421
3	122	31854	0	42223
3	122	32755	0	43124
3	122	35459	0	45828
3	125	1211	0	12369
3	126	1211	0	12406
3	126	2112	0	13307
3	128	3013	0	14674
3	131	2112	0	14366
3	131	11127	0	23381
3	131	13831	0	26085
3	131	26448	0	38702
3	132	2111	1	14571
3	134	1211	0	13962
3	134	8423	0	21174
3	136	6618	0	19780
3	136	8419	0	21581
3	136	11125	0	24287
3	141	3014	1	16489
3	143	1147	0	14686
3	144	2112	1	15734
3	148	7522	0	21562
3	151	4617	0	20670
3	155	2113	0	16655
3	159	1070	1	15886
3	159	8281	1	23097
3	159	12788	1	27604
3	161	1210	0	15957
3	161	3914	0	18661
3	161	4815	0	19562
3	165	3915	0	19142
3	166	1211	0	16467
3	170	2113	1	17882
3	174	6620	0	23654
3	174	9323	1	26357
3	177	9323	1	26577
3	177	14731	1	31985
3	177	19239	1	36493
3	177	30950	0	48204
3	179	4817	0	22679
3	179	10224	0	28086
3	179	16534	0	34396
3	180	1212	0	19191
3	188	1211	0	20010
3	189	3013	0	22036
3	192	8421	0	27561
3	193	2112	0	21351
3	193	3916	1	23155
3	194	3015	0	22349
3	195	815	0	34968
3	195	5320	0	39473
3	195	8924	0	43077
3	195	15233	0	49386
3	201	4818	0	24544
3	204	1211	0	21129
3	204	4815	0	24733
3	211	1211	1	21891
3	214	5720	0	26557
3	214	7524	0	28361
3	214	13833	0	34670
3	217	1211	0	22272
3	225	1132	0	23020
3	226	6621	0	28677
3	226	14734	0	36790
3	226	26448	0	48504
3	226	27350	0	49406
3	227	5716	1	28035
3	227	14728	0	37047
3	228	3015	0	25616
3	241	2113	0	26392
3	241	3917	0	28196
3	242	2112	0	26992
3	244	3914	0	28932
3	249	2113	0	27557
3	249	6620	0	32064
3	249	12028	0	37472
3	249	14731	0	40175
3	255	1212	0	27351
3	258	3013	0	29742
3	258	3914	0	30643
3	260	3014	0	29828
3	261	1211	0	28388
3	264	5079	0	39175
3	265	1211	0	29427
3	268	1210	0	29481
3	269	3917	1	32525
3	269	10227	0	38835
3	273	2112	0	31097
3	275	7434	0	36911
3	286	3013	0	34563
3	288	7520	0	39071
3	288	9321	1	40872
3	291	3004	0	37540
3	299	1213	0	35392
3	301	4817	0	39184
3	302	3014	0	37506
3	305	1211	0	36764
3	305	6617	0	42170
3	307	3915	0	39636
3	307	4816	0	40537
3	307	10223	0	45944
3	309	3013	1	38875
3	310	5718	0	41614
3	313	1212	0	37759
3	314	1211	0	38195
3	315	4816	0	41869
3	316	10225	0	47328
3	316	15630	0	52733
3	316	16531	0	53634
3	318	3914	0	41171
3	318	11124	0	48381
3	319	3014	0	40661
3	320	1212	1	39826
3	320	3014	0	41628
3	321	1212	0	39846
3	322	3014	0	41648
3	322	6617	0	45251
3	327	2112	0	41489
3	327	6616	0	45993
3	330	3913	0	43853
3	331	3014	0	43297
3	334	3012	0	43993
3	343	2111	0	45306
3	347	3915	0	47533
3	348	1210	0	44870
3	352	5716	0	50956
3	352	8417	0	53657
3	357	1210	0	47142
3	358	4813	1	50857
3	358	5714	0	51758
3	360	2110	0	50615
3	366	3012	0	52736
3	366	3913	0	53637
3	372	2110	0	52949
4	2	3013	0	3013
4	3	3013	0	3013
4	5	4816	0	4816
4	5	8421	1	8421
4	5	9323	0	9323
4	8	1210	1	1210
4	12	3013	1	3013
4	13	4816	0	4816
4	14	11127	0	11127
4	14	12028	0	12028
4	15	4816	0	4816
4	15	8421	0	8421
4	19	1353	0	2112
4	27	6618	0	6618
4	29	2112	0	2112
4	30	5717	1	5717
4	31	1548	0	11127
4	32	2112	0	2112
4	34	1210	0	1210
4	34	3914	1	3914
4	43	2112	0	2112
4	50	1263	1	1421
4	50	3966	0	4124
4	50	10274	0	10432
4	50	12077	0	12235
4	51	670	0	921
4	52	5285	0	5700
4	53	11521	0	12022
4	56	7999	0	8695
4	57	768	0	1491
4	57	2570	0	3293
4	58	787	1	1531
4	58	2589	0	3333
4	59	1759	1	2851
4	59	2661	1	3753
4	70	1252	0	9570
4	71	854	0	3368
4	71	2658	0	5172
4	72	1672	0	10582
4	78	16186	0	27820
4	78	17088	0	28722
4	78	21594	0	33228
4	79	982	0	3586
4	79	1884	1	4488
4	82	862	1	3621
4	84	3274	0	12635
4	84	4177	0	13538
4	84	5078	1	14439
4	87	829	0	3802
4	87	3532	0	6505
4	89	2521	0	5678
4	92	2086	0	5923
4	95	972	0	10718
4	98	2666	1	6397
4	105	2019	0	6002
4	106	1163	0	5183
4	110	3460	0	8012
4	111	5161	0	9817
4	113	4183	0	9039
4	113	5083	0	9939
4	113	5984	0	10840
4	114	530	0	5435
4	114	2333	1	7238
4	115	2677	0	7598
4	119	5014	0	10098
4	119	12224	0	17308
4	120	1719	0	23617
4	121	5105	0	10355
4	121	11413	1	16663
4	121	12315	0	17565
4	121	17727	0	22977
4	121	18629	0	23879
4	121	21334	0	26584
4	121	22235	0	27485
4	121	24037	0	29287
4	125	2114	0	7921
4	125	3917	0	9724
4	130	6909	0	13182
4	130	7701	0	13974
4	130	12206	0	18479
4	132	5632	0	12299
4	133	1178	0	7818
4	133	2080	0	8720
4	133	2981	0	9621
4	133	4785	0	11425
4	134	2234	0	8986
4	135	1236	0	8304
4	141	1503	0	9001
4	142	4150	0	11734
4	142	5954	0	13538
4	144	3496	0	11778
4	144	6200	0	14482
4	144	14315	0	22597
4	144	16117	0	24399
4	144	24229	0	32511
4	145	3015	0	10982
4	146	1516	0	9483
4	146	3318	1	11285
4	146	4219	0	12186
4	148	3951	0	12204
4	148	8456	0	16709
4	149	1156	0	9541
4	149	4760	1	13145
4	149	7462	0	15847
4	149	12872	1	21257
4	149	18279	1	26664
4	152	1180	0	10518
4	152	2984	0	12322
4	152	3886	0	13224
4	152	7489	0	16827
4	155	1030	0	9656
4	160	2516	1	11521
4	160	3417	0	12422
4	164	5644	0	16430
4	167	2977	0	12934
4	170	4706	0	14351
4	173	8395	0	18191
4	176	4472	0	14682
4	177	2593	0	23693
4	178	1715	1	12002
4	180	3895	0	14201
4	184	2885	1	13406
4	187	2938	0	13636
4	187	6545	0	17243
4	187	9249	0	19947
4	188	2273	0	13182
4	188	5877	0	16786
4	190	1250	0	12331
4	190	2151	0	13232
4	191	2107	0	15935
4	192	2152	1	13235
4	192	8460	1	19543
4	192	10263	1	21346
4	202	1765	0	14153
4	202	3566	1	15954
4	202	8073	0	20461
4	204	2661	0	15219
4	206	1479	0	21640
4	209	7318	0	20053
4	209	8219	0	20954
4	212	1580	1	14730
4	218	1656	1	15365
4	218	3459	0	17168
4	218	4360	0	18069
4	218	7066	0	20775
4	220	2782	0	16518
4	221	3917	0	17671
4	221	6621	0	20375
4	222	3950	0	17745
4	222	4852	0	18647
4	225	7160	0	21101
4	228	3445	0	17612
4	229	3124	0	17943
4	229	4926	1	19745
4	229	13035	0	27854
4	229	14838	1	29657
4	230	1545	1	31459
4	236	3666	0	19023
4	244	2194	0	18394
4	244	3995	0	20195
4	244	4898	1	21098
4	246	1210	0	17591
4	248	1545	0	22132
4	248	5151	0	25738
4	248	6954	0	27541
4	249	5717	1	22353
4	252	1231	0	17884
4	254	2210	0	19065
4	254	7617	0	24472
4	256	3013	0	20300
4	258	7565	0	24974
4	261	693	0	18279
4	263	1900	0	23758
4	264	8583	0	26407
4	264	12187	1	30011
4	264	14890	0	32714
4	266	1453	0	19305
4	267	3172	1	21232
4	268	2277	0	20339
4	268	4082	1	22144
4	268	4983	0	23045
4	279	1108	0	20058
4	279	6516	0	25466
4	282	615	0	20231
4	287	982	1	26002
4	288	7101	0	27154
4	290	2501	0	22754
4	298	3291	0	24963
4	298	7796	0	29468
4	298	9599	0	31271
4	304	689	0	22975
4	309	1767	0	24312
4	314	1490	0	32876
4	319	2123	0	26087
4	319	7530	0	31494
4	319	8431	0	32395
4	319	14737	0	38701
4	319	16539	0	40503
4	320	4816	0	29134
4	329	4030	0	28834
4	330	3014	0	28005
4	338	3950	0	29228
4	339	1211	0	26669
4	344	5716	1	31606
4	350	1298	0	27837
4	351	517	0	27056
4	351	3220	0	29759
4	357	1210	1	28763
4	359	3915	0	31797
4	361	4816	0	32826
4	365	3916	0	32295
4	365	8421	0	36800
4	365	16529	0	44908
4	369	1210	0	29689
4	369	4814	0	33293
4	369	9319	0	37798
4	369	10220	0	38699
4	369	12922	0	41401
4	369	14724	0	43203
4	369	16526	0	45005
4	369	21932	0	50411
4	371	2113	0	31234
4	371	7518	1	36639
4	375	1210	0	30389
4	375	3013	0	32192
4	375	10220	0	39399
4	376	1211	0	30682
4	376	3014	0	32485
4	378	1182	1	30910
4	378	3885	0	33613
4	380	1210	0	31140
4	380	3914	1	33844
4	384	2113	1	32849
4	384	3014	0	33750
4	386	4814	0	35637
4	386	5715	0	36538
4	388	1210	0	32061
4	388	4814	0	35665
4	389	2111	0	32962
4	390	3951	0	34925
4	395	2111	0	34322
4	395	3913	0	36124
4	395	4814	0	37025
4	396	3012	0	35223
4	399	1209	1	33780
4	404	3912	0	37013
4	405	3011	0	36112
4	411	2110	0	36051
4	414	1209	0	35561
4	414	5715	0	40067
4	414	6079	0	40431
4	414	6614	0	40966
4	414	10218	0	44570
4	414	12921	0	47273
4	415	2110	0	36462
4	415	3912	0	38264
4	417	6615	0	41159
4	419	1210	0	36148
4	419	2110	0	37048
4	421	2110	0	37212
4	421	3011	0	38113
4	421	4813	0	39915
4	425	11763	0	47433
4	426	3011	0	38526
4	426	4813	0	40328
4	428	1209	0	36851
4	428	2110	0	37752
4	428	7515	0	43157
4	430	1209	0	37067
4	432	4813	0	40701
4	433	3913	0	39839
4	441	7515	0	45130
4	443	1209	0	38974
4	447	2111	0	39990
4	450	8416	0	47114
4	450	12921	0	51619
4	450	13822	0	52520
4	452	2110	0	40819
4	454	2110	0	41133
4	455	1209	0	40232
4	456	10218	0	49314
4	456	12020	0	51116
4	456	13822	0	52918
4	456	14723	0	53819
4	457	3010	0	42106
4	457	9317	0	48413
4	459	1209	0	40704
4	464	3911	0	44909
4	465	1208	0	42350
4	467	3911	0	45353
4	469	1208	0	42711
4	469	2109	0	43612
4	473	3010	0	46574
4	473	8416	0	51980
4	474	1208	0	44772
4	474	2109	0	45673
4	479	2109	0	47158
4	482	1200	0	49819
4	483	3911	0	49819
4	483	6614	0	52522
4	486	3010	0	49715
4	488	2745	0	49941
4	490	5713	0	53039
4	491	3010	0	50955
4	493	1208	0	49941
4	503	2109	1	53400
4	504	2109	0	53512
4	509	1208	0	53257
5	1	2115	0	2115
5	1	3919	0	3919
5	4	1213	1	1213
5	4	11128	1	11128
5	9	2053	0	5722
5	9	5658	0	9327
5	13	10227	1	10227
5	17	1213	0	1213
5	18	5604	0	11128
5	20	14734	0	14734
5	20	15634	0	15634
5	20	16537	0	16537
5	23	6710	0	10227
5	37	6528	0	47188
5	39	12029	0	12029
5	42	1537	0	27355
5	43	1391	0	30960
5	43	3194	0	32763
5	54	3017	0	3017
5	54	10227	1	10227
5	54	16537	0	16537
5	54	21045	0	21045
5	57	3083	1	10227
5	59	2328	0	16537
5	65	3919	0	3919
5	65	7524	0	7524
5	65	10227	1	10227
5	65	12931	1	12931
5	65	15635	0	15635
5	77	1213	1	1213
5	77	2116	0	2116
5	97	4935	1	4935
5	97	6031	0	6031
5	97	7640	1	7640
5	97	9443	0	9443
5	97	13048	0	13048
5	108	10789	1	11826
5	112	3532	0	17313
5	112	10743	0	24524
5	112	12548	0	26329
5	112	14351	0	28132
5	114	2244	0	2244
5	114	4948	0	4948
5	114	8555	0	8555
5	115	6445	0	21177
5	116	4177	0	4177
5	116	5079	0	5079
5	116	9588	0	9588
5	125	4355	0	4355
5	136	7676	0	7676
5	138	16608	0	16796
5	140	6097	0	6452
5	140	12406	0	12761
5	148	4863	0	5466
5	149	10317	0	10960
5	149	16628	0	17271
5	155	9561	1	11298
5	158	3717	0	8732
5	159	8809	0	27665
5	173	5081	0	12054
5	173	5983	1	12956
5	174	2715	1	20168
5	176	950	0	26478
5	178	3371	0	31888
5	183	15385	0	21228
5	184	6210	0	12408
5	188	4836	0	15352
5	193	852	0	8749
5	194	1105	0	13736
5	194	4713	1	17344
5	197	5985	0	14807
5	201	16138	0	29764
5	206	5756	1	14740
5	208	6680	1	15915
5	208	10286	0	19521
5	209	6038	0	15508
5	215	2910	1	14502
5	216	4499	0	16356
5	220	2793	0	30105
5	222	5083	0	18029
5	223	8491	0	21692
5	224	8525	1	21728
5	224	9427	1	22630
5	225	6588	0	19996
5	225	9293	0	22701
5	227	2103	0	15897
5	227	3004	1	16798
5	228	2136	0	16140
5	229	6479	0	20721
5	229	7381	0	21623
5	229	10086	1	24328
5	230	2086	1	33344
5	230	2988	0	34246
5	235	2748	1	18399
5	236	6016	1	20417
5	236	6918	0	21319
5	237	3320	1	17740
5	238	11370	0	25885
5	240	1093	0	32195
5	244	7522	0	26347
5	248	2927	0	18299
5	249	2251	0	24615
5	249	4054	0	26418
5	249	10365	0	32729
5	249	13973	0	36337
5	250	2791	1	39943
5	251	4363	0	48057
5	257	6864	0	26071
5	259	2704	0	18631
5	263	4434	0	20586
5	264	3496	0	19700
5	269	2220	0	18971
5	269	3123	1	19874
5	269	4024	0	20775
5	277	2426	0	20233
5	287	5240	0	34114
5	289	6573	0	25403
5	290	4486	0	23689
5	290	5386	0	24589
5	290	8093	0	27296
5	290	10797	1	30000
5	302	3818	0	24681
5	304	2952	0	25878
5	313	8477	1	29849
5	313	10280	1	31652
5	317	3311	1	27274
5	324	9257	1	31894
5	324	11962	0	34599
5	324	12863	0	35500
5	329	1629	0	25438
5	336	7891	0	36675
5	339	1671	0	25867
5	341	3473	0	27904
5	358	4582	0	30587
5	362	1411	0	28171
5	362	4117	0	30877
5	362	7723	0	34483
5	376	1519	0	29706
5	376	4225	0	32412
5	381	5947	0	34434
5	381	10455	0	38942
5	381	13161	0	41648
5	383	1517	0	30162
5	383	5122	0	33767
5	384	4197	0	32892
5	385	2224	0	31136
5	385	3125	0	32037
5	385	5830	0	34742
5	385	6732	0	35644
5	388	5064	0	34001
5	390	574	0	29574
5	397	3323	0	32926
5	398	640	1	30245
5	398	3346	1	32951
5	398	4248	1	33853
5	402	678	0	30549
5	402	1581	0	31452
5	402	2483	0	32354
5	418	3288	0	33996
5	427	6584	0	37815
5	427	7486	1	38717
5	427	9290	0	40521
5	437	2538	0	35103
5	437	4340	0	36905
5	437	5243	0	37808
5	441	8923	0	41648
5	443	4211	0	44415
5	449	3181	0	38221
5	451	3779	0	36842
5	451	4681	0	37744
5	451	6485	0	39548
5	459	1731	0	35496
5	459	2633	0	36398
5	473	789	0	35920
5	473	3495	0	38626
5	479	582	0	36326
5	483	6143	0	42168
5	493	1130	0	37716
5	494	1977	0	38631
5	494	7386	0	44040
5	494	8287	0	44941
5	496	1775	0	38711
5	512	4461	0	42712
5	515	14261	0	52758
5	520	3349	0	42125
5	530	2150	0	41084
5	530	5755	0	44689
5	530	6656	0	45590
5	531	1271	0	40355
5	531	4876	0	43960
5	533	1757	0	41530
5	533	11674	0	51447
5	538	770	0	40950
5	547	6673	1	47540
5	548	6785	0	47669
5	549	5050	0	45934
5	549	5950	0	46834
5	549	8654	0	49538
5	561	2257	0	43589
5	563	2454	1	43819
5	563	6962	1	48327
5	563	11471	0	52836
5	565	6835	0	48399
5	566	1826	0	51105
5	569	5018	0	49474
5	572	3243	0	46903
5	577	2261	0	44702
5	581	1936	0	45142
5	581	2837	0	46043
5	581	6442	0	49648
5	581	10048	0	53254
5	587	1209	1	44918
5	588	2007	0	46098
5	589	1098	0	45276
5	589	2903	0	47081
5	589	6508	0	50686
5	590	3485	0	48002
5	592	1407	0	50706
5	606	7694	0	53722
5	607	4260	1	50353
5	617	6105	0	53803
5	628	1213	0	48906
5	637	810	0	49053
5	638	3419	0	51766
5	639	3360	0	51817
5	639	4261	0	52718
5	647	3487	0	52914
5	647	4389	0	53816
5	649	1009	0	50449
5	650	1339	0	51358
5	651	581	0	50739
5	651	2385	0	52543
5	654	2320	0	52588
6	4	4055	1	9331
6	7	4251	0	21156
6	8	1245	0	27491
6	8	5836	0	32082
6	9	4819	0	4819
6	9	16550	0	16550
6	9	21156	0	21156
6	9	28392	0	28392
6	10	2812	0	32984
6	10	8236	0	38408
6	20	3016	1	3016
6	20	6622	0	6622
6	21	2589	0	15648
6	21	3491	0	16550
6	23	1212	1	1212
6	23	6622	0	6622
6	23	10239	1	10239
6	23	11139	1	11139
6	23	12041	1	12041
6	26	1587	0	3016
6	34	3016	1	3016
6	34	6622	0	6622
6	34	11139	0	11139
6	34	14745	0	14745
6	34	15649	0	15649
6	37	3918	0	3918
6	38	1875	0	9331
6	41	3264	0	18434
6	41	5084	1	20254
6	42	1212	1	1212
6	42	5722	1	5722
6	42	11139	0	11139
6	42	14747	0	14747
6	47	1146	0	5722
6	55	1038	0	6622
6	68	1142	0	14747
6	68	2044	0	15649
6	78	2268	1	6622
6	79	6347	0	13844
6	79	12758	0	20255
6	79	13660	1	21157
6	79	15471	1	22968
6	79	21796	1	29293
6	79	23682	0	31179
6	80	4689	0	38408
6	80	5603	0	39322
6	82	1645	0	42935
6	86	1750	1	47509
6	96	2116	0	2116
6	100	959	1	2116
6	100	2761	1	3918
6	100	5465	0	6622
6	100	11786	0	12943
6	118	3076	0	3076
6	128	2243	1	3784
6	130	2024	1	2024
6	132	2340	1	8340
6	139	2428	1	2428
6	139	4232	0	4232
6	139	6041	0	6041
6	139	9653	0	9653
6	146	8917	0	11130
6	152	1902	0	5364
6	157	7467	1	7467
6	157	12907	0	12907
6	160	6442	0	12113
6	161	1453	0	15741
6	164	4204	1	4204
6	164	7813	1	7813
6	164	23160	0	23160
6	165	7922	0	7922
6	166	12113	0	12113
6	166	14838	0	14838
6	166	20295	0	20295
6	169	2492	0	11319
6	169	7910	0	16737
6	178	5363	0	8082
6	178	7163	0	9882
6	178	8969	1	11688
6	180	981	0	16369
6	181	5421	0	23698
6	188	4323	1	10201
6	188	8833	0	14711
6	188	9734	1	15612
6	189	1354	0	17429
6	189	6765	0	22840
6	189	8569	0	24644
6	192	2169	0	35693
6	196	966	1	8387
6	200	4753	0	5978
6	201	3260	0	13199
6	201	6896	0	16835
6	204	5051	0	6411
6	206	7930	0	9677
6	208	3527	0	12472
6	208	4434	0	13379
6	208	7138	0	16083
6	220	10287	0	13208
6	220	14815	0	17736
6	220	22946	0	25867
6	220	24760	0	27681
6	221	4652	0	8066
6	221	5553	0	8967
6	230	16781	1	23902
6	231	2494	1	28435
6	237	2535	0	42032
6	245	4678	0	13997
6	248	6023	1	10573
6	248	8829	1	13379
6	250	5235	0	27299
6	258	8573	1	13379
6	268	7937	1	14165
6	268	9742	0	15970
6	268	11550	0	17778
6	271	4913	0	13110
6	274	5304	0	12732
6	276	5371	0	19125
6	276	7228	0	20982
6	278	2419	0	14891
6	278	3319	0	15791
6	278	6028	1	18500
6	278	12344	0	24816
6	278	13247	0	25719
6	280	15037	1	23160
6	280	17743	0	25866
6	280	20458	0	28581
6	280	24180	0	32303
6	280	39562	1	47685
6	281	6161	1	14696
6	285	4259	1	14172
6	286	2163	1	16883
6	288	11196	0	21468
6	288	13004	0	23276
6	289	2553	1	26881
6	290	5130	0	41411
6	290	12358	0	48639
6	290	13257	0	49538
6	292	4950	0	15185
6	299	7295	0	23939
6	299	8200	0	24844
6	305	3649	0	29128
6	311	7529	1	18960
6	311	10238	0	21669
6	311	14909	1	26340
6	312	1249	0	28153
6	319	4595	1	17087
6	343	4544	0	17288
6	343	9138	0	21882
6	343	11857	0	24601
6	343	12767	0	25511
6	348	5417	0	19171
6	351	5107	0	19118
6	356	5712	1	29129
6	360	7788	0	23276
6	364	6119	0	22334
6	369	1080	1	23235
6	374	4246	0	21560
6	374	10562	0	27876
6	374	11469	1	28783
6	381	4000	1	21806
6	386	2272	0	21974
6	397	3940	0	22403
6	398	3944	0	22417
6	413	3011	0	23194
6	415	4973	0	24552
6	425	3732	0	25010
6	425	30925	0	52203
6	425	31827	0	53105
6	430	4647	0	27323
6	432	2628	0	35471
6	435	3668	0	25798
6	435	8179	0	30309
6	435	12696	0	34826
6	435	13598	0	35728
6	435	17211	0	39341
6	438	2269	0	25000
6	449	3627	0	26837
6	453	3151	0	34114
6	469	1922	0	29273
6	469	2928	0	30279
6	469	3829	0	31180
6	470	5219	0	29484
6	477	1611	0	41478
6	478	7161	0	31603
6	480	5344	0	30279
6	481	1550	0	47509
6	481	4303	0	50262
6	482	4381	0	29450
6	485	4373	0	29799
6	486	2677	0	28373
6	488	2778	0	28599
6	491	889	0	34115
6	491	1802	0	35028
6	491	5410	0	38636
6	493	6205	1	32382
6	494	1447	0	35997
6	499	897	0	39542
6	511	2264	1	32303
6	522	1500	1	42336
6	524	1795	0	46844
6	528	3412	1	32019
6	528	7925	0	36532
6	528	8825	0	37432
6	529	4293	0	33123
6	529	5198	0	34028
6	532	4176	0	33324
6	541	2300	0	34283
6	543	7932	0	39729
6	547	4362	0	37140
6	548	2532	0	32821
6	548	7040	0	37329
6	551	2628	0	33288
6	551	3528	0	34188
6	553	2531	0	34274
6	555	1470	0	40591
6	558	1799	0	35194
6	564	3128	0	35508
6	566	6624	1	50877
6	569	3507	0	35532
6	571	10844	0	42869
6	571	12781	0	44806
6	575	5316	0	37492
6	577	3224	0	35990
6	585	3669	0	36672
6	585	5474	1	38477
6	586	2810	0	35935
6	597	863	0	36404
6	599	5695	1	42982
6	601	4876	0	38615
6	601	10293	0	44032
6	602	3919	0	37789
6	602	11140	0	45010
6	605	2989	0	37136
6	605	3895	0	38042
6	605	9349	0	43496
6	605	12103	0	46250
6	605	15727	0	49874
6	608	3491	0	46351
6	608	4394	0	47254
6	610	4553	0	39181
6	610	13625	0	48253
6	615	4482	0	40023
6	620	939	1	41121
6	624	3792	0	39748
6	634	2675	0	40925
6	634	4484	0	42734
6	638	1274	0	47348
6	638	2179	0	48253
6	640	7205	0	51164
6	647	1351	0	45735
6	648	3556	1	41263
6	649	4118	0	42280
6	653	5365	0	43750
6	653	8073	0	46458
6	653	11681	0	50066
6	662	6805	0	46084
6	663	1516	0	51585
6	668	7548	0	52599
6	670	2403	0	41987
6	672	8570	0	48462
6	672	13091	0	52983
6	673	5102	0	45063
6	676	7921	0	47893
6	677	3506	0	43519
6	686	3602	0	44137
6	687	1737	0	48795
6	687	2681	0	49739
6	689	3222	0	46411
6	697	7799	0	50643
6	708	1926	1	46752
6	709	3452	0	53094
6	710	3108	0	46833
6	711	5135	0	49041
6	711	6949	0	50855
6	712	6929	0	51083
6	715	2082	0	46553
6	715	2987	0	47458
6	715	7514	0	51985
6	715	9326	0	53797
6	716	3903	0	48419
6	718	2143	0	46664
6	721	1338	0	52140
6	730	6689	0	52289
6	735	3399	1	49218
6	737	2784	1	49269
6	751	5171	0	52356
6	751	6069	0	53254
6	752	5384	0	53507
6	755	5356	1	53527
6	757	4309	0	52603
6	761	3416	1	53700
7	4	4824	0	4824
7	8	4824	0	4824
7	20	9336	0	9336
7	21	6425	0	6631
7	26	1216	0	1216
7	59	4824	1	4824
7	59	12945	0	12945
7	59	15651	1	15651
7	59	28280	0	28280
7	61	1229	0	1229
7	86	1570	0	9914
7	87	902	0	902
7	89	4635	0	4635
7	89	5539	0	5539
7	108	11254	0	50875
7	115	3877	0	4818
7	115	4779	1	5720
7	117	3743	1	3743
7	117	23591	0	23591
7	117	38036	0	38036
7	154	622	0	17456
7	159	8002	0	10838
7	181	1892	1	16082
7	188	3114	0	26302
7	188	4921	0	28109
7	188	5824	0	29012
7	208	8544	0	14537
7	233	8761	0	32155
7	233	15972	0	39366
7	237	2249	0	10718
7	237	4054	0	12523
7	251	2877	0	12845
7	251	5582	0	15550
7	263	5118	0	16071
7	278	1549	0	14560
7	283	4628	1	17048
7	283	8237	0	20657
7	296	3138	0	16914
7	319	12602	0	29502
7	325	3414	0	20548
7	334	4509	0	22396
7	339	2563	1	20821
7	344	2061	0	21109
7	347	1630	1	22089
7	357	2753	0	22435
7	360	3042	0	22960
7	393	1216	0	23108
7	397	1241	0	23530
7	406	6784	0	29433
7	406	12199	0	34848
7	415	7189	0	30452
7	421	6123	0	29916
7	422	1587	0	31720
7	423	2312	0	36234
7	435	4837	0	29334
7	435	5736	0	30233
7	451	4684	0	30532
7	456	11005	0	41409
7	477	3063	0	29762
7	497	612	0	30508
7	499	1640	0	29703
7	506	1808	0	34494
7	510	596	1	32763
7	511	2165	0	31003
7	514	1379	0	30419
7	520	10266	0	41731
7	543	7551	0	37651
7	544	1175	0	31356
7	561	8165	0	39227
7	573	3755	0	35129
7	584	1207	0	32850
7	591	1407	0	51102
7	613	3103	0	36139
7	613	4004	1	37040
7	618	1246	0	37997
7	618	4855	0	41606
7	625	3992	1	42985
7	625	6695	0	45688
7	626	3207	0	36681
7	634	2239	0	36321
7	655	1176	0	36709
7	659	2129	0	37783
7	668	6810	0	42767
7	669	3038	0	49981
7	672	2462	1	38445
7	692	10622	0	47359
7	693	1639	0	38391
7	699	2609	0	39506
7	700	14496	0	51412
7	701	9789	0	47001
7	701	9996	0	47208
7	713	1730	0	39396
7	717	4267	0	44829
7	718	5713	0	52947
7	723	2599	0	40829
7	723	7108	0	45338
7	737	1134	0	40101
7	770	3023	0	43159
7	770	3924	0	44060
7	781	6926	0	47337
7	781	8729	0	49140
7	781	9632	0	50043
7	781	11455	0	51866
7	784	1796	0	45564
7	807	2371	0	44693
7	807	3275	0	45597
7	807	5079	0	47401
7	807	6885	0	49207
7	807	7786	0	50108
7	817	1603	0	44234
7	818	2459	0	47843
7	821	2278	0	45230
7	831	1744	0	45125
7	833	2627	0	46104
7	836	2885	0	46639
7	838	6201	0	50380
7	838	7102	0	51281
7	851	1554	0	46751
7	857	1760	0	47157
7	877	4059	0	50834
7	894	2345	0	50154
7	919	1902	0	50677
7	921	3379	0	52544
8	1	1217	0	1217
8	5	1598	0	5728
8	5	2501	1	6631
8	17	3925	0	3925
8	17	6631	0	6631
8	17	11142	1	11142
8	17	25569	1	25569
8	17	26469	0	26469
8	21	1218	1	1218
8	21	6631	0	6631
8	22	2117	1	2117
8	28	3925	0	3925
8	32	2056	1	2117
8	32	3864	0	3925
8	34	15651	0	15651
8	36	3925	1	3925
8	39	1274	0	1274
8	43	3020	0	3020
8	46	4020	0	9338
8	51	3020	0	3020
8	57	964	0	3020
8	57	7282	0	9338
8	57	8183	0	10239
8	63	2905	0	5728
8	64	4827	1	4827
8	64	8436	1	8436
8	64	9338	1	9338
8	64	10239	1	10239
8	65	6399	0	17454
8	65	10007	0	21062
8	67	10239	0	10239
8	68	4827	0	4827
8	68	6631	0	6631
8	70	5728	0	5728
8	76	1202	0	3195
8	84	632	1	632
8	87	665	0	665
8	87	2469	0	2469
8	89	4461	1	4461
8	91	3733	1	3733
8	91	12750	0	12750
8	91	17259	0	17259
8	91	21765	0	21765
8	91	38892	0	38892
8	91	39794	0	39794
8	99	7674	1	8890
8	99	8576	0	9792
8	100	3288	0	16104
8	102	1924	0	1924
8	103	4278	0	7335
8	105	2108	1	2108
8	105	13830	0	13830
8	105	14624	0	14624
8	106	2256	0	30063
8	108	4909	1	4909
8	109	2525	0	2525
8	113	1029	0	4514
8	114	10084	0	10084
8	114	10985	0	10985
8	114	14592	0	14592
8	118	1406	0	4769
8	120	986	1	13787
8	120	3690	0	16491
8	120	4593	0	17394
8	124	3898	0	3898
8	124	5702	0	5702
8	124	6604	0	6604
8	124	20128	0	20128
8	131	3125	0	3125
8	135	1606	0	6976
8	135	6114	0	11484
8	136	4228	0	4307
8	139	3462	1	6313
8	144	12186	0	12763
8	147	4240	0	7788
8	150	2261	0	10542
8	153	6166	0	6962
8	159	4324	1	9829
8	159	5226	0	10731
8	159	7030	0	12535
8	163	8863	0	10460
8	164	6154	0	23086
8	173	3509	0	6594
8	173	9819	0	12904
8	177	3652	1	6905
8	177	9062	0	12315
8	177	17179	0	20432
8	177	18076	0	21329
8	183	1365	0	40263
8	192	4050	0	8080
8	198	5290	1	9516
8	202	3628	1	8015
8	204	7027	0	18964
8	207	5187	0	10169
8	207	6090	0	11072
8	212	958	0	8813
8	219	9132	0	14686
8	219	15440	0	20994
8	227	1052	0	20208
8	227	1953	0	21109
8	230	7095	0	13158
8	230	17012	0	23075
8	230	18815	0	24878
8	232	5109	0	11465
8	239	6658	0	17347
8	242	3055	0	10424
8	242	4858	0	12227
8	245	3392	0	15853
8	255	5397	0	14124
8	255	8100	0	16827
8	255	10804	0	19531
8	256	4436	1	13236
8	259	1893	1	13428
8	259	5500	1	17035
8	264	3697	0	13073
8	266	3007	0	12492
8	269	3029	0	14437
8	278	2397	1	12939
8	278	6906	0	17448
8	282	3632	1	14203
8	282	6337	0	16908
8	282	8142	0	18713
8	283	2096	1	27730
8	283	7506	1	33140
8	293	1788	1	13436
8	298	8402	1	19974
8	298	9303	0	20875
8	299	2953	0	14624
8	299	6557	0	18228
8	299	7460	0	19131
8	299	8361	0	20032
8	303	4837	0	16883
8	308	2891	0	15266
8	308	3373	0	15748
8	315	3880	0	18075
8	316	4763	0	17526
8	317	2969	0	15748
8	317	4772	0	17551
8	321	6671	0	19541
8	322	9763	0	22865
8	322	12468	0	25570
8	325	4551	1	17776
8	325	6354	1	19579
8	325	11764	0	24989
8	325	17171	0	30396
8	325	18977	0	32202
8	325	23482	0	36707
8	325	27989	0	41214
8	328	2820	0	16599
8	330	2966	0	16785
8	330	6574	0	20393
8	330	11085	0	24904
8	331	3853	0	17716
8	332	3728	0	17733
8	346	3109	0	18084
8	355	2610	0	19589
8	357	2751	0	19648
8	357	11768	0	28665
8	357	12673	0	29570
8	367	1138	1	19175
8	373	1296	0	19689
8	373	6704	0	25097
8	378	2860	0	21601
8	381	866	0	19808
8	381	1767	0	20709
8	381	2668	0	21610
8	384	831	0	19858
8	385	2672	1	21709
8	385	5376	0	24413
8	386	1817	1	20865
8	389	1355	0	20546
8	389	5864	0	25055
8	390	2219	0	21452
8	395	926	0	23399
8	399	2356	0	21715
8	399	5965	1	25324
8	400	3330	1	22691
8	400	8739	0	28100
8	403	2419	0	21825
8	403	3321	0	22727
8	407	2434	1	21973
8	407	4236	0	23775
8	415	3001	0	25374
8	419	755	0	29061
8	420	1923	0	21934
8	424	2925	1	22985
8	425	1836	0	22291
8	426	4570	0	25109
8	428	1949	1	22637
8	431	2352	0	23675
8	431	7759	0	29082
8	445	2145	0	25383
8	446	5338	0	27378
8	446	7141	0	29181
8	446	8944	0	30984
8	446	9847	0	31887
8	446	10747	0	32787
8	446	13451	0	35491
8	448	2673	1	24773
8	448	6281	1	28381
8	449	2733	0	31990
8	451	1641	0	24143
8	452	3617	0	26160
8	460	2846	1	25895
8	461	2035	0	25096
8	464	2797	0	29958
8	465	2044	0	25447
8	466	1855	0	25578
8	469	1683	1	25621
8	469	4390	0	28328
8	471	2480	1	26702
8	471	10591	0	34813
8	471	12395	0	36617
8	471	14199	0	38421
8	471	16003	1	40225
8	477	2596	1	27179
8	477	4399	0	28982
8	478	1737	1	26324
8	490	581	0	27000
8	493	897	1	33313
8	497	557	1	27113
8	498	1293	0	34338
8	501	522	0	27142
8	503	556	0	27257
8	503	2358	0	29059
8	503	7766	0	34467
8	506	2147	0	29144
8	511	2116	0	29361
8	511	3016	0	30261
8	511	3919	0	31164
8	519	5026	0	32403
8	520	4091	0	31512
8	520	10403	0	37824
8	520	11305	0	38726
8	524	1142	0	32641
8	529	3160	0	35643
8	529	4963	0	37446
8	529	9469	0	41952
8	538	1653	0	29890
8	549	831	0	29672
8	557	9673	0	38986
8	561	3179	0	32875
8	564	4213	1	35559
8	564	4588	0	35934
8	567	799	0	30699
8	568	1621	0	31610
8	581	2559	1	33462
8	582	2319	1	33476
8	594	646	0	32857
8	594	2447	0	34658
8	594	3348	1	35559
8	594	6051	0	38262
8	594	6953	0	39164
8	596	501	0	31991
8	597	3199	0	34702
8	597	4101	0	35604
8	598	4085	0	35604
8	598	5886	0	37405
8	601	3112	0	34708
8	610	5013	0	36969
8	611	2562	0	40575
8	611	5267	0	43280
8	611	7069	0	45082
8	611	7971	0	45984
8	611	14280	0	52293
8	613	628	0	32670
8	615	3452	1	35615
8	615	7059	0	39222
8	622	956	0	33239
8	629	2730	0	51310
8	650	739	0	34984
8	650	7051	0	41296
8	671	4464	0	39797
8	671	6266	0	41599
8	672	2518	0	38003
8	675	2544	0	38135
8	676	723	0	36354
8	678	670	1	36375
8	683	1874	0	37806
8	684	787	0	36933
8	688	1454	1	38216
8	696	1014	0	42071
8	702	1333	1	41244
8	703	1260	0	43047
8	705	8422	0	45949
8	707	968	0	38802
8	713	2176	0	39919
8	720	504	0	38572
8	726	2400	0	40701
8	730	1562	0	40181
8	732	601	1	39335
8	747	1426	0	48086
8	747	5933	0	52593
8	748	1348	0	40913
8	749	1736	0	43618
8	749	3540	0	45422
8	749	6244	0	48126
8	762	502	0	40575
8	764	3274	1	43424
8	768	713	1	41078
8	771	611	0	41170
8	772	1450	0	42071
8	776	2114	0	43067
8	777	2111	0	43110
8	778	1211	0	42280
8	790	2276	0	43705
8	799	4191	0	46049
8	799	5092	0	46950
8	799	9600	0	51458
8	803	7839	0	49800
8	805	542	0	42787
8	805	1443	0	43688
8	811	3875	0	46694
8	826	524	0	43775
8	826	1431	0	44682
8	830	586	0	43898
8	831	1393	0	44889
8	837	2112	1	46107
8	842	3016	0	47130
8	853	1299	0	45703
8	854	2217	1	46621
8	854	4019	1	48423
8	858	5844	0	50396
8	862	3089	0	47785
8	862	6695	0	51391
8	862	8498	0	53194
8	870	1158	1	46306
8	870	2059	1	47207
8	870	3861	1	49009
8	870	7465	1	52613
8	872	1299	0	47402
8	874	6850	0	51946
8	878	2293	0	47707
8	878	4095	0	49509
8	884	752	0	46393
8	884	2554	0	48195
8	884	7963	0	53604
8	885	6161	1	51802
8	885	7062	0	52703
8	888	2610	0	48355
8	888	3511	0	49256
8	892	1341	0	47498
8	892	4946	0	51103
8	905	7006	0	53757
8	907	861	0	47635
[truncated: 15 more rows]

## Sheet: AML67_20210624
Folder index	worm track index	Frame number of stim (within worm track)	Worm reversed (1) or not (0)?	Frames since beginning of experiment
1	1	1215	0	1215
1	1	2118	1	2118
1	6	4120	0	6631
1	8	2118	0	2118
1	19	2118	1	2118
1	26	4828	1	4828
1	26	8435	0	8435
1	27	3925	0	3925
1	28	4234	0	9337
1	31	2248	0	18366
1	42	1382	1	3022
1	66	9337	1	9337
1	67	2797	0	3022
1	67	6406	1	6631
1	80	3197	1	22875
1	80	6806	1	26484
1	80	10409	0	30087
1	80	18520	0	38198
1	80	25737	0	45415
1	80	28443	0	48121
1	81	2118	0	2118
1	85	1292	0	6631
1	94	11590	0	19266
1	94	16102	0	23778
1	94	17001	1	24677
1	94	20606	1	28282
1	99	1460	1	1460
1	107	1877	0	1877
1	129	6385	1	6385
1	132	9383	0	11868
1	132	13906	0	16391
1	133	19806	0	47065
1	133	21611	0	48870
1	139	4154	0	4154
1	139	5959	0	5959
1	139	7767	0	7767
1	140	3579	0	3579
1	140	4481	0	4481
1	144	1057	1	4811
1	144	8293	0	12047
1	145	3118	0	3118
1	147	1055	1	24269
1	148	18035	0	18035
1	150	1953	1	22546
1	150	11881	0	32474
1	150	18190	0	38783
1	150	21796	0	42389
1	151	3668	0	3668
1	151	7275	0	7275
1	159	13812	0	14384
1	169	3949	0	5659
1	169	4846	0	6556
1	189	3257	0	6947
1	192	1582	0	13264
1	192	6098	0	17780
1	193	4375	0	7995
1	194	4957	0	9010
1	194	5858	0	9911
1	194	15787	0	19840
1	194	16687	0	20740
1	227	925	0	5730
1	227	4412	0	9217
1	234	5945	0	11470
1	235	3881	0	9825
1	235	5685	0	11629
1	235	6589	1	12533
1	235	7492	0	13436
1	236	4900	1	10980
1	236	7612	1	13692
1	236	10315	0	16395
1	261	3003	0	10263
1	278	6174	1	14816
1	278	10687	0	19329
1	283	4379	0	14426
1	284	7579	0	23450
1	296	3382	0	13538
1	300	5208	0	15441
1	301	2512	1	12755
1	307	2066	1	13810
1	310	2416	0	13069
1	311	1141	1	14877
1	323	1831	0	14126
1	344	3143	0	17329
1	357	4074	0	18749
1	371	1664	0	21371
1	376	1147	0	17065
1	376	2049	0	17967
1	377	3078	0	19138
1	384	9618	0	25840
1	394	4862	0	21524
1	394	7574	0	24236
1	394	8475	0	25137
1	395	1286	0	28747
1	409	1799	0	19600
1	413	1258	1	19681
1	419	1425	1	26901
1	419	4130	0	29606
1	429	3050	0	23896
1	429	3951	0	24797
1	435	3369	0	25113
1	435	12386	0	34130
1	435	15994	0	37738
1	435	22306	0	44050
1	435	23208	0	44952
1	436	2683	0	50364
1	438	5798	0	25398
1	438	8505	0	28105
1	439	2157	0	21806
1	439	7581	0	27230
1	439	8485	0	28134
1	439	13903	0	33552
1	439	16606	0	36255
1	439	22920	0	42569
1	440	4301	0	47979
1	440	8812	0	52490
1	446	1134	0	21058
1	446	3847	0	23771
1	446	8352	0	28276
1	447	5107	0	38198
1	461	3660	0	24532
1	466	2333	0	23115
1	466	5942	0	26724
1	466	6847	0	27629
1	468	2135	0	25924
1	468	5742	0	29531
1	478	4109	1	25453
1	478	8556	1	29900
1	478	13132	0	34476
1	478	14034	1	35378
1	478	15837	0	37181
1	481	2201	0	23822
1	481	4911	0	26532
1	502	5737	0	28476
1	515	2381	0	47875
1	520	4337	0	28143
1	521	4373	0	28256
1	525	2747	0	26675
1	529	12642	0	37866
1	529	21662	0	46886
1	529	25268	0	50492
1	538	3177	1	29201
1	540	2473	0	27475
1	546	3956	1	29574
1	548	4384	0	29649
1	552	2670	0	28256
1	555	6343	0	32188
1	555	9953	0	35798
1	555	13559	0	39404
1	560	2580	1	28708
1	560	11598	0	37726
1	560	14306	0	40434
1	560	19716	0	45844
1	561	3870	1	29900
1	561	9284	0	35314
1	564	3789	0	30109
1	576	2816	1	30218
1	594	10346	0	38917
1	597	2456	0	31141
1	603	626	0	48279
1	621	1515	0	31005
1	621	1952	0	31442
1	623	2865	0	32467
1	630	2583	0	32906
1	636	2755	0	33088
1	648	3128	0	42413
1	649	5787	0	36484
1	664	2582	0	33371
1	667	4822	0	36150
1	670	3184	0	34512
1	678	9235	0	47525
1	680	3944	0	37041
1	680	4845	0	37942
1	680	11160	0	44257
1	696	3155	1	35127
1	697	3048	1	35172
1	699	3166	0	43290
1	707	2541	0	35401
1	709	2625	0	36372
1	712	3135	1	45810
1	714	5078	0	38301
1	716	6723	0	40206
1	724	2028	0	40332
1	733	2152	1	40832
1	735	2302	0	37429
1	739	11488	0	46726
1	746	2137	0	38155
1	764	2722	0	39793
1	764	7235	0	44306
1	767	9089	0	53379
1	775	4075	1	44669
1	775	5880	0	46474
1	776	942	0	48279
1	776	1846	0	49183
1	780	4162	0	42317
1	793	3589	0	42286
1	793	7195	0	45892
1	794	8207	0	46911
1	799	1269	0	40206
1	820	2765	0	42642
1	820	7277	0	47154
1	822	2449	0	42682
1	825	909	1	43698
1	830	2264	0	48412
1	833	5016	0	46488
1	833	7723	0	49195
1	833	9527	0	50999
1	835	534	0	48304
1	836	3329	0	44862
1	848	2368	0	44217
1	852	2195	0	44355
1	857	10276	0	52954
1	858	3108	0	45786
1	858	5814	0	48492
1	865	4876	0	51519
1	866	3956	0	47071
1	877	2585	0	52095
1	878	5722	0	49486
1	882	3007	0	47174
1	888	869	0	47512
1	889	2991	1	47565
1	916	3316	0	50370
1	919	1280	0	52407
1	929	4828	0	51708
1	932	3546	0	51182
1	935	1441	0	52247
1	938	3718	0	51453
1	959	3051	0	51561
1	963	2941	0	51739
1	973	2299	0	53074
2	1	6621	0	6621
2	4	2186	0	3914
2	6	1211	1	1211
2	6	2113	1	2113
2	8	9007	0	13832
2	8	9908	0	14733
2	8	11711	0	16536
2	8	12612	0	17437
2	8	13513	0	18338
2	8	14414	0	19239
2	8	16217	0	21042
2	13	2246	0	3915
2	21	3915	0	3915
2	27	8354	0	16536
2	27	9255	0	17437
2	30	1211	0	1211
2	35	1211	1	1211
2	36	727	0	2113
2	41	7523	1	7523
2	41	8423	1	8423
2	41	11128	1	11128
2	41	16536	0	16536
2	41	18338	0	18338
2	41	23747	1	23747
2	47	1211	0	1211
2	48	1211	1	1211
2	48	2113	0	2113
2	48	3014	0	3014
2	50	1529	1	5719
2	52	1211	1	1211
2	52	3014	0	3014
2	74	1128	0	1804
2	90	1858	0	2233
2	93	873	0	1402
2	110	891	1	1848
2	111	1793	0	2753
2	114	1014	1	2060
2	124	6704	0	8045
2	127	1247	0	2764
2	127	2149	1	3666
2	133	5178	1	11941
2	138	1363	1	3189
2	150	2152	0	4699
2	150	6659	0	9206
2	155	5745	0	8399
2	162	685	0	8641
2	165	4695	0	7589
2	165	5597	0	8491
2	167	1843	1	4913
2	167	3646	1	6716
2	172	978	0	4215
2	180	1613	0	6241
2	185	3789	0	8183
2	192	1132	0	4666
2	197	5611	0	9204
2	199	7814	0	23628
2	222	1952	0	6265
2	224	2551	1	7233
2	230	989	0	10697
2	231	6469	0	11180
2	234	4692	1	9412
2	234	5594	0	10314
2	234	7397	0	12117
2	235	5044	0	22937
2	246	3722	1	9053
2	251	2549	0	8272
2	251	3450	0	9173
2	251	4352	0	10075
2	261	2244	0	8479
2	262	3258	0	9543
2	263	6751	0	21265
2	265	2364	0	8740
2	272	1506	0	7923
2	272	4211	0	10628
2	272	8717	0	15134
2	277	2668	0	9233
2	277	6324	0	12889
2	279	2163	0	17346
2	290	2661	0	9643
2	292	3496	0	15053
2	297	1594	1	8847
2	309	3415	0	11116
2	309	4317	0	12018
2	311	2376	0	10474
2	312	2296	0	13179
2	312	3197	0	14080
2	312	5002	0	15885
2	314	1468	0	9591
2	316	2419	0	10631
2	339	3513	0	12403
2	340	2448	0	15107
2	340	3349	0	16008
2	345	2651	0	12231
2	353	3537	0	13581
2	357	1519	0	11952
2	364	10654	0	21318
2	364	20571	0	31235
2	371	1636	0	12434
2	373	1647	0	12497
2	377	1688	0	12603
2	377	4392	0	15307
2	377	5293	0	16208
2	381	1955	1	12960
2	381	4659	0	15664
2	386	1729	1	24678
2	400	4066	0	15520
2	400	7673	0	19127
2	400	11280	0	22734
2	402	1811	0	17327
2	406	3074	1	14737
2	406	4877	0	16540
2	413	3976	0	19303
2	417	2465	0	16062
2	421	2388	0	14689
2	428	3460	0	16766
2	428	9769	1	23075
2	430	2201	0	15940
2	433	1475	1	23241
2	434	3005	0	16030
2	434	3906	1	16931
2	440	2038	0	16117
2	441	1936	0	15260
2	441	2836	0	16160
2	446	5636	0	19223
2	447	9368	0	22999
2	448	1748	0	15664
2	459	4016	0	18421
2	461	1399	0	18429
2	463	3525	0	18699
2	475	1333	0	17239
2	480	764	1	22771
2	483	1595	0	19241
2	484	1572	1	17646
2	496	1743	0	18277
2	512	1575	0	18744
2	514	3448	0	20742
2	525	1656	0	19372
2	528	674	0	21242
2	529	4610	0	26650
2	530	3579	1	21316
2	530	4480	1	22217
2	531	19598	0	46553
2	537	13563	0	31324
2	537	14465	0	32226
2	541	729	0	20729
2	544	2813	0	20773
2	544	4617	1	22577
2	549	1901	0	29032
2	549	2804	0	29935
2	560	3562	0	22106
2	560	8069	0	26613
2	563	2717	0	22337
2	563	3619	0	23239
2	564	534	0	25042
2	569	1431	0	23405
2	570	2414	0	30619
2	575	1894	1	20972
2	577	1138	0	24639
2	577	2941	1	26442
2	577	3843	1	27344
2	577	9252	0	32753
2	577	10154	1	33655
2	578	1922	0	21084
2	580	1073	0	22128
2	581	1577	0	24832
2	601	1813	0	22447
2	604	1821	0	22919
2	606	6268	0	31105
2	610	2826	0	24403
2	611	1928	0	23573
2	612	5594	0	27314
2	613	5714	1	27451
2	619	2306	0	24290
2	619	3209	0	25193
2	623	7861	0	29884
2	623	9663	0	31686
2	623	10565	0	32588
2	632	4841	0	27915
2	633	12979	0	36026
2	642	2737	0	26347
2	643	3655	0	27573
2	643	8162	0	32080
2	643	9965	0	33883
2	643	12669	0	36587
2	652	1874	0	26235
2	652	2775	0	27136
2	653	2219	0	26627
2	655	2453	0	26980
2	655	6058	0	30585
2	670	5297	0	30402
2	672	4489	0	29688
2	677	8201	0	35519
2	679	2047	0	28311
2	680	2711	0	28376
2	680	3613	0	29278
2	687	4346	1	30325
2	689	3408	0	29464
2	691	2327	0	28799
2	694	2734	0	29750
2	695	1858	0	28878
2	696	9723	0	36759
2	697	1259	1	39462
2	700	2523	0	29908
2	700	7028	0	34413
2	700	9732	0	37117
2	700	10632	0	38017
2	701	2632	0	30137
2	702	5604	0	33115
2	705	3708	0	31470
2	715	2056	0	30863
2	716	4813	1	33631
2	718	1713	1	31143
2	725	1766	0	32090
2	725	9878	0	40202
2	728	4543	1	35196
2	731	1800	0	32568
2	739	3189	1	34629
2	739	4993	0	36433
2	742	2703	0	34762
2	742	3603	0	35662
2	743	889	0	32978
2	743	3592	0	35681
2	743	8102	0	40191
2	744	3531	0	49203
2	744	8039	0	53711
2	745	4547	0	36647
2	745	6348	0	38448
2	745	10856	0	42956
2	745	11757	0	43857
2	747	1834	0	34011
2	753	645	0	33271
2	753	2447	0	35073
2	754	638	0	33273
2	756	701	0	33354
2	756	6110	0	38763
2	757	670	0	33355
2	764	4358	0	37377
2	764	7060	0	40079
2	764	8863	0	41882
2	764	9765	0	42784
2	764	12468	0	45487
2	765	3467	1	36554
2	765	12485	0	45572
2	765	20595	0	53682
2	767	2602	0	35761
2	774	3357	0	36924
2	774	5159	1	38726
2	777	1642	0	35313
2	784	1820	0	35797
2	784	3621	0	37598
2	784	5425	0	39402
2	787	1674	1	36044
2	789	4400	0	38771
2	790	4341	0	38833
2	790	5243	0	39735
2	795	1958	0	36423
2	795	2860	0	37325
2	795	4661	0	39126
2	797	2131	1	36687
2	798	573	0	38490
2	802	3648	0	38614
2	807	2716	0	37916
2	807	3617	0	38817
2	807	5420	0	40620
2	807	8124	0	43324
2	815	1494	0	37582
2	816	6142	1	42247
2	816	7945	1	44050
2	816	8846	0	44951
2	816	9749	0	45854
2	816	11550	0	47655
2	817	7051	0	43198
2	820	1547	1	38226
2	822	2449	0	39195
2	822	3349	0	40095
2	825	1662	0	38607
2	825	2562	0	39507
2	825	4365	0	41310
2	825	12477	0	49422
2	827	1844	0	38845
2	827	3647	0	40648
2	830	1790	0	38910
2	836	4928	0	42830
2	841	5250	0	43095
2	843	6789	0	44964
2	846	1269	0	39699
2	851	7265	0	46396
2	853	801	1	40196
2	854	800	0	40207
2	861	1802	0	41481
2	863	3576	0	43293
2	865	925	0	40838
2	866	5362	0	45362
2	867	3582	0	43644
2	868	4512	0	44606
2	868	5413	1	45507
2	869	713	0	40838
2	871	2739	0	42886
2	872	10894	1	51077
2	875	2843	0	43383
2	876	6404	0	50592
2	877	2875	0	43449
2	880	2423	0	45444
2	880	8730	0	51751
2	889	2307	0	43574
2	890	4212	0	45489
2	893	1301	0	42855
2	897	2488	0	44062
2	897	9697	0	51271
2	898	2561	0	44158
2	901	1171	0	43326
2	901	2073	0	44228
2	903	1713	0	44293
2	903	5317	0	47897
2	904	4611	0	47199
2	906	5477	0	48231
2	906	10887	0	53641
2	909	1916	0	44715
2	909	2818	0	45617
2	912	3155	0	46046
2	913	3825	0	47058
2	913	6529	0	49762
2	914	3006	0	46239
2	917	2174	1	45617
2	917	9381	0	52824
2	920	2711	0	46946
2	927	1723	0	45756
2	930	2041	0	46157
2	930	4744	1	48860
2	948	981	0	46770
2	951	2177	1	48279
2	953	4898	0	51056
2	955	1214	0	47529
2	959	1922	0	48549
2	961	1142	0	47902
2	966	3029	0	50108
2	971	1413	0	49115
2	977	4095	0	51927
2	983	1049	0	49568
2	985	2900	0	51439
2	999	897	0	50370
2	999	2700	0	52173
2	1000	994	0	50467
2	1007	2243	0	52018
2	1026	1374	0	53262
3	2	2012	0	5723
3	2	4721	0	8432
3	3	1212	0	1212
3	3	4820	0	4820
3	3	15648	0	15648
3	4	3017	1	3017
3	7	2115	0	2115
3	13	2115	0	2115
3	14	6627	1	6627
3	15	1212	0	1212
3	15	4820	0	4820
3	31	1212	0	1212
3	32	3017	0	3017
3	38	1163	1	11137
3	40	3919	0	3919
3	41	2115	1	2115
3	41	3919	1	3919
3	44	1478	0	2115
3	52	1212	0	1212
3	52	2115	0	2115
3	58	2936	0	9333
3	73	3017	0	3017
3	75	5238	1	7530
3	75	14256	0	16548
3	78	2257	0	2257
3	80	1183	0	7666
3	86	969	0	20292
3	93	1453	0	1453
3	109	968	0	3789
3	115	1751	1	1751
3	119	2803	0	2803
3	121	932	1	7394
3	126	3866	0	3866
3	126	6573	0	6573
3	127	3327	1	3327
3	127	9638	1	9638
3	129	2193	0	25872
3	131	1376	0	30381
3	141	2280	0	2603
3	141	4983	0	5306
3	142	6295	0	6295
3	142	8101	1	8101
3	143	3691	0	3691
3	143	8201	0	8201
3	143	12712	1	12712
3	146	4043	0	4043
3	146	8551	1	8551
3	146	13961	0	13961
3	146	15764	0	15764
3	146	20274	0	20274
3	153	16460	0	16762
3	153	23676	0	23978
3	161	4781	0	14191
3	177	594	1	5030
3	182	2540	1	4231
3	183	3257	1	5252
3	183	4158	0	6153
3	186	1221	0	4449
3	194	2360	1	8408
3	195	3597	1	6117
3	195	6303	0	8823
3	195	7204	0	9724
3	198	2731	0	5359
3	204	5167	0	11763
3	218	7736	0	14637
3	220	11663	0	19253
3	236	5251	0	18746
3	236	6152	0	19647
3	238	1689	0	6158
3	241	1393	0	8240
3	241	3197	0	10044
3	243	4842	0	8295
3	243	8447	0	11900
3	243	24679	0	28132
3	243	26482	0	29935
3	243	30989	0	34442
3	243	33695	0	37148
3	245	6156	0	9648
3	245	7962	0	11454
3	245	11572	0	15064
3	248	9875	0	13560
3	250	11087	1	25289
3	250	21006	0	35208
3	251	976	0	39716
3	251	3680	0	42420
3	259	3833	0	9292
3	265	2167	0	8599
3	285	5423	0	10597
3	285	8130	0	13304
3	290	5230	0	10812
3	291	4412	1	10002
3	291	7119	0	12709
3	300	5079	0	28097
3	312	2446	0	9276
3	315	7219	0	12993
3	315	8121	0	13895
3	317	1223	0	22916
3	320	1155	0	10496
3	321	4161	0	10527
3	325	3788	1	12642
3	325	4692	0	13546
3	325	9201	0	18055
3	327	8974	0	15717
3	328	4512	0	11321
3	331	3462	1	19439
3	331	4364	0	20341
3	332	8220	0	15109
3	333	3449	0	25029
3	333	7053	0	28633
3	333	7955	0	29535
3	336	3785	0	12794
3	341	2320	0	12195
3	342	6911	0	14031
3	342	9616	0	16736
3	347	4277	0	11771
3	350	1148	0	12809
3	350	2951	0	14612
3	367	7410	0	14984
3	367	10114	0	17688
3	379	2722	0	15380
3	380	4670	0	12825
3	380	8383	0	16538
3	381	7269	0	15794
3	401	4964	0	14250
3	401	6769	0	16055
3	404	848	0	25972
3	407	7045	0	20757
3	407	7947	0	21659
3	422	4764	0	14652
3	425	4739	0	14752
3	426	5598	0	15723
3	426	6500	0	16625
3	433	1669	0	15882
3	434	5635	0	23097
3	436	2633	0	31211
3	437	2278	0	35721
3	446	2025	0	23317
3	446	3829	0	25121
3	446	11042	0	32334
3	450	2175	0	25200
3	451	2291	0	28806
3	452	1069	0	31512
3	452	2871	0	33314
3	464	1580	0	22278
3	466	6184	1	18128
3	476	942	0	19311
3	481	3227	0	19340
3	492	3072	0	21705
3	503	971	0	38977
3	508	5317	0	23754
3	513	1172	0	35476
3	521	2999	0	20943
3	527	3700	0	19179
3	529	2006	0	26391
3	529	9222	0	33607
3	539	2138	1	19892
3	540	4160	0	19992
3	540	5962	0	21794
3	545	4422	0	20581
3	551	5450	0	31711
3	554	736	0	36218
3	554	2538	0	38020
3	556	935	0	42527
3	560	6772	0	23680
3	560	9478	0	26386
3	565	1429	0	29642
3	566	703	0	40461
3	566	1605	0	41363
3	566	4310	0	44068
3	576	1064	0	26330
3	578	5106	0	22775
3	603	1530	0	25261
3	604	4961	0	23795
3	604	6762	0	25596
3	604	16678	0	35512
3	604	18482	0	37316
3	605	4862	0	43625
3	606	22886	0	41882
3	607	8624	1	27676
3	610	1813	0	27021
3	611	2833	0	36037
3	625	4609	0	24819
3	625	6165	0	26375
3	629	1166	0	31075
3	635	4436	0	24819
3	635	5339	0	25722
3	643	4628	0	26062
3	646	4628	0	26065
3	646	5530	0	26967
3	649	4583	0	26140
3	650	3143	0	33353
3	660	1687	0	27875
3	669	2643	0	29618
3	677	2171	0	32668
3	681	6809	1	30146
3	682	8803	1	32516
3	682	9706	0	33419
3	686	5132	0	29096
3	688	1133	0	32706
3	688	2934	0	34507
3	691	2289	0	29096
3	693	4119	0	29353
3	694	5125	0	35663
3	696	15158	1	39753
3	707	7670	0	37403
3	707	9474	0	39207
3	707	15786	0	45519
3	708	5967	0	31186
3	714	1376	0	30566
3	717	6588	0	32542
3	718	4679	0	30740
3	734	4716	0	39179
3	737	3493	0	30566
3	743	2723	0	31805
3	747	8620	0	40865
3	747	17633	0	49878
3	749	4078	0	32026
3	749	5881	0	33829
3	754	3112	0	33900
3	754	6718	1	37506
3	754	8522	0	39310
3	754	9424	0	40212
3	754	10326	0	41114
3	755	3885	0	32332
3	760	8385	0	40064
3	762	2000	0	37746
3	763	5099	0	44955
3	765	4902	0	34244
3	766	5454	0	35230
3	766	10862	0	40638
3	766	11763	0	41539
3	766	15370	0	45146
3	766	19876	1	49652
3	766	22581	0	52357
3	779	4213	0	35185
3	783	14244	0	45613
3	786	1847	0	42024
3	787	9931	0	41473
3	787	13536	0	45078
3	789	2421	1	39772
3	795	6074	0	38262
3	795	7876	0	40064
3	795	8778	0	40966
3	795	9679	0	41867
3	800	5794	0	38186
3	807	4487	0	37421
3	808	8163	0	41140
3	808	9063	0	42040
3	808	10866	0	43843
3	808	11767	0	44744
3	810	9096	0	42351
3	810	11800	0	45055
3	813	2451	0	46131
3	813	7859	0	51539
3	815	645	0	40001
3	815	6057	0	45413
3	815	7860	0	47216
3	817	4032	0	38614
3	818	595	0	44022
3	825	3964	0	39727
3	827	7067	0	43773
3	829	4915	0	41369
3	829	7618	0	44072
3	829	8520	0	44974
3	832	4260	0	41085
3	839	4180	0	47221
3	839	7785	1	50826
3	839	10490	0	53531
3	841	1950	0	41253
3	841	3753	0	43056
3	845	2920	0	46768
3	846	3262	0	41406
3	848	5096	0	43301
3	849	6853	0	45190
3	850	4462	0	42846
3	852	3514	0	42905
3	860	2183	0	51470
3	866	5786	0	45167
3	868	9865	0	49774
3	869	7319	0	47241
3	871	4026	0	44037
3	872	4004	0	44079
3	872	5807	0	45882
3	875	5484	0	45802
3	875	9090	0	49408
3	881	3654	0	45578
3	881	7259	0	49183
3	883	3867	0	46502
3	885	4345	0	47691
3	887	3822	0	47439
3	887	5625	0	49242
3	887	7427	0	51044
3	889	2717	0	46661
3	890	749	0	51167
3	896	2776	0	47391
3	899	6744	0	51914
3	899	7645	0	52815
3	902	3860	0	49272
3	902	4761	0	50173
3	903	6452	0	52020
3	913	2289	0	49116
3	922	1280	0	48479
3	922	2182	0	49381
3	922	3985	0	51184
3	923	3837	0	51301
3	924	2089	0	49516
3	932	5759	0	53374
3	937	2366	0	50239
3	946	1487	0	49833
3	950	2484	0	51310
3	950	3386	0	52212
3	955	1846	0	51091
3	957	3479	0	52720
3	960	3517	0	52969
3	970	3239	0	53768
3	971	2258	1	52952
4	3	8420	0	8420
4	12	3013	0	3013
4	14	9323	0	9323
4	16	3914	0	3914
4	17	2112	0	2112
4	18	3013	0	3013
4	19	5684	0	14731
4	22	3013	1	3013
4	26	1210	0	1210
4	26	10224	0	10224
4	29	1230	0	22845
4	29	12051	0	33666
4	42	2915	0	30058
4	57	6891	0	6891
4	58	3318	1	3318
4	59	6322	0	10531
4	62	2901	0	2901
4	62	5604	0	5604
4	63	11670	0	26344
4	66	7582	0	7582
4	66	10287	0	10287
4	67	7422	0	22010
4	69	1326	0	25617
4	70	3860	0	4147
4	70	10168	0	10455
4	71	4369	0	4369
4	71	6171	0	6171
4	71	7974	1	7974
4	71	8876	1	8876
4	74	7255	0	7255
4	75	5020	0	18076
4	75	8626	0	21682
4	77	10871	0	10871
4	77	11773	0	11773
4	77	14477	0	14477
4	79	3659	0	3659
4	80	8786	0	8786
4	94	7058	0	8457
4	95	4035	0	17475
4	101	1650	0	3497
4	111	2351	0	5264
4	111	5056	0	7969
4	117	10284	0	13746
4	117	15692	0	19154
4	117	18394	0	21856
4	117	21101	0	24563
4	121	1584	0	14685
4	127	6698	0	10531
4	127	8503	0	12336
4	128	6834	0	10640
4	134	12458	0	16801
4	134	19670	0	24013
4	146	3110	0	8297
4	151	2234	0	7728
4	163	6648	1	13953
4	176	6155	0	26897
4	177	6884	0	40486
4	181	17618	0	48543
4	184	2277	1	9982
4	190	4373	0	22119
4	190	9781	0	27527
4	190	12487	0	30233
4	190	17897	0	35643
4	190	23309	0	41055
4	208	13234	0	22243
4	208	18645	1	27654
4	208	24957	0	33966
4	209	8851	0	17860
4	216	1478	1	12936
4	219	7160	0	17169
4	220	1013	1	18973
4	220	4619	0	22579
4	220	5520	0	23480
4	220	6422	0	24382
4	220	8227	0	26187
4	227	3826	0	15138
4	230	3071	0	14429
4	237	13509	0	25580
4	243	1594	0	14401
4	243	3399	0	16206
4	243	7907	0	20714
4	244	12320	0	36044
4	244	15025	1	38749
4	244	15926	1	39650
4	244	17730	1	41454
4	253	6273	0	22960
4	253	7174	1	23861
4	253	8977	0	25664
4	253	11681	0	28368
4	254	2979	0	16674
4	254	3881	0	17576
4	255	3139	0	16980
4	255	5843	0	19684
4	262	1887	0	16230
4	272	6272	0	20832
4	275	6364	0	21139
4	275	19890	0	34665
4	275	28001	0	42776
4	277	3907	0	27898
4	277	5712	0	29703
4	277	15630	0	39621
4	279	5865	1	21157
4	279	13977	0	29269
4	280	2791	0	32878
4	281	5454	0	50008
4	292	2919	0	20158
4	304	1843	0	21704
4	304	7254	0	27115
4	304	8155	0	28016
4	304	9057	0	28918
4	311	7651	0	27762
4	316	1117	0	32915
4	316	2919	0	34717
4	316	7427	0	39225
4	319	1964	0	33006
4	319	3766	0	34808
4	321	3528	0	25116
4	321	4430	0	26018
4	326	3745	0	26646
4	326	6450	0	29351
4	327	16309	0	39293
4	327	19015	0	41999
4	331	2801	0	26185
4	331	10918	0	34302
4	332	3727	1	27452
4	336	923	0	24854
4	338	4719	0	28820
4	343	7286	0	31699
4	343	9088	0	33501
4	343	18103	0	42516
4	343	19906	0	44319
4	343	20808	0	45221
4	343	24413	0	48826
4	343	28918	0	53331
4	344	2835	0	27248
4	344	4638	0	29051
4	344	5540	0	29953
4	344	12752	0	37165
4	345	9290	0	33712
4	345	10192	0	34614
4	345	11094	0	35516
4	346	3760	0	28319
4	354	523	1	28495
4	355	2488	0	27722
4	364	1656	0	27925
4	365	5033	0	31317
4	375	1343	0	29590
4	377	14033	0	44117
4	377	21248	0	51332
4	380	1581	0	30547
4	380	6090	0	35056
4	384	4920	0	34249
4	385	1162	0	30887
4	387	614	0	35394
4	390	2997	0	33089
4	390	5700	1	35792
4	391	820	0	31545
4	391	6229	0	36954
4	391	9836	0	40561
4	392	1764	0	32588
4	399	1239	0	32935
4	400	2310	0	34025
4	400	3212	1	34927
4	400	4114	0	35829
4	400	5016	0	36731
4	400	10428	0	42143
4	403	7758	0	39888
4	405	1050	0	33696
4	414	3811	0	37385
4	414	16433	0	50007
4	414	18238	0	51812
4	415	2837	0	36796
4	415	7346	0	41305
4	417	1443	0	36184
4	417	5954	0	40695
4	418	891	0	35641
4	418	10810	0	45560
4	418	13515	0	48265
4	418	18023	0	52773
4	423	1549	0	36794
4	423	2450	0	37695
4	424	1598	0	37020
4	430	15957	0	52762
4	433	1434	0	37903
4	433	5945	1	42414
4	441	6227	0	44463
4	459	3921	0	43467
4	477	6619	0	49500
4	478	3017	0	43473
4	486	1213	0	42617
4	487	1215	0	43555
4	491	1213	0	44402
4	491	3917	0	47106
4	491	6624	0	49813
4	493	4822	0	48327
4	493	5723	0	49228
4	494	1212	0	44738
4	499	2115	0	46642
4	500	4822	0	49895
4	501	1214	0	46498
4	501	4821	0	50105
4	504	1213	0	46946
4	512	2118	0	49103
4	512	3021	0	50006
4	516	1214	0	48869
5	3	3915	0	3915
5	6	5717	0	5717
5	6	6619	0	6619
5	6	8422	0	8422
5	9	1211	0	1211
5	10	1528	1	8422
5	13	3915	0	3915
5	13	5717	0	5717
5	14	4246	0	13830
5	16	5717	0	5717
5	19	1211	1	1211
5	22	1211	1	1211
5	22	3014	0	3014
5	24	3915	0	3915
5	27	4816	0	4816
5	27	6619	0	6619
5	28	5717	0	5717
5	28	8423	1	8423
5	31	2112	0	2112
5	32	4816	0	4816
5	33	3014	0	3014
5	36	1211	0	1211
5	36	6619	1	6619
5	36	7521	0	7521
5	37	1211	0	1211
5	37	5717	0	5717
5	38	2222	0	8423
5	45	1308	0	11125
5	46	3995	0	3995
5	51	1478	1	1478
5	51	2381	0	2381
5	51	5086	0	5086
5	51	17711	0	17711
5	53	3260	0	33038
5	53	4162	0	33940
5	53	5063	0	34841
5	53	7769	0	37547
5	54	1478	0	1478
5	58	763	0	2579
5	58	6173	1	7989
5	61	814	0	814
5	61	7126	0	7126
5	62	1796	1	9832
5	62	2697	0	10733
5	63	9093	0	25154
5	64	818	0	818
5	64	2622	0	2622
5	64	11640	0	11640
5	64	20655	0	20655
5	65	1005	1	1005
5	67	2012	0	2012
5	67	3815	0	3815
5	72	1207	0	1561
5	72	3910	0	4264
5	73	2211	0	2522
5	73	3112	0	3423
5	74	4239	1	4565
5	79	4544	0	6161
5	84	3067	1	4487
5	85	1279	0	2768
5	95	3080	0	42063
5	95	12094	0	51077
5	97	5712	1	8037
5	99	3610	1	6450
5	99	4513	0	7353
5	99	7217	0	10057
5	100	1227	1	3746
5	105	3985	0	6797
5	105	12098	0	14910
5	107	5825	1	8992
5	110	4470	0	7903
5	113	3761	0	12678
5	114	2034	0	5564
5	115	2938	1	6494
5	119	3986	1	7930
5	123	2331	0	15228
5	123	3233	0	16130
5	124	4206	0	8170
5	124	7813	0	11777
5	127	3727	0	8448
5	130	1678	0	6902
5	141	6787	0	12781
5	155	7380	1	13816
5	160	1442	0	14731
5	162	5636	0	12137
5	163	3925	0	10513
5	166	5298	0	12487
5	167	10791	0	18138
5	167	23407	0	30754
5	168	2815	0	10173
5	169	6355	0	13787
5	169	10866	0	18298
5	169	12670	0	20102
5	169	14471	0	21903
5	172	1165	0	11339
5	173	2273	1	14946
5	181	1569	0	10129
5	181	6076	0	14636
5	181	6978	0	15538
5	181	9681	0	18241
5	183	1815	0	10505
5	186	2837	0	11536
5	186	4642	0	13341
5	189	8140	0	17262
5	190	3569	1	12781
5	192	2445	0	11939
5	192	6051	0	15545
5	193	3432	0	12962
5	202	997	0	14377
5	205	5264	0	18989
5	210	764	0	13672
5	210	3469	0	16377
5	211	18617	0	29078
5	214	1375	0	29199
5	215	1594	1	12088
5	215	5200	1	15694
5	218	11742	0	35528
5	221	3089	1	14030
5	223	2105	0	13163
5	223	27354	0	38412
5	223	33665	0	44723
5	226	2428	0	14311
5	229	16766	0	27921
5	229	29392	0	40547
5	229	30292	0	41447
5	231	6819	0	18053
5	231	10427	0	21661
5	231	11327	0	22561
5	239	4538	0	16381
5	242	2817	0	14685
5	242	3719	0	15587
5	242	7324	0	19192
5	243	1902	1	13906
5	244	4153	0	16219
5	244	5054	0	17120
5	255	2622	0	21088
5	258	15184	0	28457
5	258	19692	0	32965
5	258	21495	0	34768
5	260	7149	0	24131
5	260	8050	0	25032
5	261	743	1	34050
5	279	1181	0	19219
5	279	3887	0	21925
5	279	8395	1	26433
5	279	12904	0	30942
5	279	13690	0	31728
5	279	17410	1	35448
5	279	24623	0	42661
5	288	13245	0	29841
5	289	5851	0	36153
5	290	1351	0	18173
5	290	1438	0	18260
5	290	3240	0	20062
5	293	5522	0	22828
5	300	3035	0	26925
5	304	3901	0	27401
5	305	4325	0	22445
5	306	1263	0	26953
5	306	2165	0	27855
5	312	4534	0	23143
5	312	7239	0	25848
5	312	13551	0	32160
5	312	14452	0	33061
5	312	18059	0	36668
5	312	18961	0	37570
5	314	2332	0	42981
5	322	6076	0	25203
5	323	2315	0	21685
5	323	5017	0	24387
5	324	1303	1	20870
5	324	8514	0	28081
5	327	3470	1	23966
5	331	2077	0	22725
5	331	2978	0	23626
5	331	3879	0	24527
5	333	4017	0	28172
5	344	5289	0	26939
5	349	2449	0	24426
5	350	5289	0	27314
5	351	671	0	22815
5	352	7074	0	29234
5	356	1699	0	24252
5	356	4403	0	26956
5	356	19733	0	42286
5	356	24242	0	46795
5	358	1803	1	24565
5	359	852	0	23685
5	364	4532	0	27767
5	365	2786	0	26149
5	365	3688	0	27051
5	365	4591	0	27954
5	368	7703	0	31199
5	368	20325	0	43821
5	368	23030	0	46526
5	369	1951	0	50131
5	371	6668	0	33062
5	371	11175	0	37569
5	371	19293	0	45687
5	375	776	0	25332
5	375	2580	1	27136
5	376	2649	0	27221
5	377	2715	0	30827
5	377	3616	0	31728
5	377	7222	0	35334
5	379	1014	0	25774
5	380	4373	0	29383
5	380	12485	0	37495
5	381	4533	0	48318
5	382	2718	0	27771
5	382	4522	0	29575
5	383	2681	0	39489
5	384	1986	0	27128
5	385	2893	0	28101
5	386	4445	0	29934
5	394	12858	0	39224
5	394	14662	0	41028
5	395	2117	0	28520
5	396	6645	1	33119
5	396	10252	0	36726
5	396	11153	0	37627
5	402	916	0	40478
5	405	1115	0	27889
5	405	3819	0	30593
5	406	2044	1	28829
5	406	2946	1	29731
5	410	1804	0	42561
5	410	2708	0	43465
5	410	7216	0	47973
5	411	2203	0	29096
5	413	1186	1	31119
5	413	2988	0	32921
5	414	3223	0	30327
5	415	2351	0	29494
5	415	5957	0	33100
5	415	8663	0	35806
5	416	5857	0	33206
5	418	1237	0	29033
5	419	1143	0	29136
5	421	1325	1	29347
5	424	5033	1	43981
5	426	1171	0	29744
5	427	8358	0	37032
5	431	4476	0	33705
5	432	644	1	36410
5	434	944	0	30391
5	435	5534	0	35008
5	435	6437	0	35911
5	436	2601	1	32323
5	436	3503	1	33225
5	437	2391	0	32380
5	437	9603	0	39592
5	440	1476	1	31750
5	441	3260	0	33557
5	441	4161	0	34458
5	448	1435	0	32222
5	448	9553	1	40340
5	448	12258	1	43045
5	448	17663	0	48450
5	448	19465	0	50252
5	448	23070	0	53857
5	452	2197	0	33440
5	457	3929	1	35499
5	459	810	0	32587
5	461	1145	0	37095
5	462	3085	0	34910
5	463	1415	1	33240
5	464	4974	0	37088
5	464	6777	0	38891
5	464	9482	0	41596
5	468	1203	0	33584
5	472	1677	0	34823
5	472	4380	0	37526
5	473	4584	0	37867
5	474	5476	0	38874
5	475	1654	0	41581
5	476	6515	0	39919
5	477	548	0	42623
5	477	3253	0	45328
5	477	4154	0	46229
5	477	5957	0	48032
5	478	3759	0	37307
5	480	1037	0	34618
5	482	2771	0	36621
5	482	5476	0	39326
5	483	1214	1	35864
5	483	2116	1	36766
5	486	799	0	40467
5	487	2197	0	36960
5	488	2272	0	37046
5	489	1300	0	36154
5	489	10316	1	45170
5	490	2472	0	37396
5	492	3570	1	38597
5	492	7178	0	42205
5	492	8080	0	43107
5	492	12586	0	47613
5	494	2959	0	38005
5	494	13777	0	48823
5	501	2476	0	38536
5	501	3378	0	39438
5	507	3652	0	46388
5	510	5372	0	42568
5	511	4249	0	41797
5	514	1219	0	39147
5	515	1201	0	39316
5	517	11500	0	50419
5	519	2565	0	45912
5	521	4371	0	43342
5	521	7074	0	46045
5	525	826	0	40361
5	525	2630	0	42165
5	528	853	0	40571
5	530	3664	1	43433
5	530	6368	0	46137
5	531	2724	0	42558
5	531	3626	1	43460
5	532	1359	0	41277
5	536	1108	0	41679
5	537	4574	0	45301
5	547	1214	0	43559
5	549	569	0	43041
5	551	6222	0	48928
5	553	1753	0	44556
5	555	1586	0	44709
5	556	4469	0	47801
5	559	875	0	44632
5	564	1214	1	46783
5	566	2114	0	47923
5	566	3918	0	49727
5	566	4818	0	50627
5	568	2113	0	48353
5	568	5718	0	51958
5	574	3916	0	50880
5	578	3016	0	50235
5	579	1212	0	48558
5	580	3916	0	51449
5	582	3916	0	51873
5	583	3918	0	51999
5	585	1211	0	49330
5	586	3012	0	51164
5	587	1212	0	49489
5	591	3015	0	51662
5	592	3916	0	52584
5	593	3687	0	52682
5	593	4588	0	53583
5	595	1213	0	50229
5	596	3915	0	53101
5	597	2112	0	51298
5	601	3015	0	52398
5	605	1211	0	51311
5	606	1211	0	51422
5	607	1211	0	51886
5	612	1211	0	53454
5	615	1210	0	53634
6	8	5718	0	5718
6	8	9326	0	9326
6	15	16407	0	25566
6	17	16542	0	16542
6	17	17446	0	17446
6	18	2455	0	26468
6	19	3015	0	3015
6	19	3916	1	3916
6	25	5905	0	20152
6	26	1577	1	22859
6	26	4284	0	25566
6	26	6088	0	27370
6	26	12405	0	33687
6	28	6621	1	6621
6	28	11129	0	11129
6	36	3015	1	3015
6	36	3916	0	3916
6	36	4817	0	4817
6	37	2114	0	2114
6	37	3015	0	3015
6	37	5718	0	5718
6	37	17446	0	17446
6	37	31880	1	31880
6	42	1251	1	2114
6	53	1213	0	1213
6	62	2266	0	3016
6	63	2072	0	5718
6	65	775	1	17446
6	65	2581	1	19252
6	66	668	0	20152
6	66	2473	0	21957
6	79	1124	0	1213
6	115	8988	1	8988
6	122	3501	0	3667
6	122	13425	0	13591
6	138	2189	0	28494
6	141	991	1	34809
6	154	2722	0	13511
6	189	5471	0	9106
6	196	860	0	14769
6	197	6587	0	11257
6	202	3957	0	9323
6	222	41088	0	47738
6	222	42891	0	49541
6	222	43792	0	50442
6	225	4832	0	21000
6	239	7189	0	26661
6	246	3601	1	30533
6	265	2856	0	17424
6	267	4262	0	24638
6	268	2200	0	29147
6	268	4002	0	30949
6	274	5428	0	16612
6	276	4239	0	29238
6	277	1019	1	31041
6	277	1921	0	31943
6	310	7745	0	50301
6	310	10451	0	53007
6	313	5456	0	18916
6	314	1795	1	28831
6	319	5130	0	25477
6	321	6707	0	21031
6	321	8512	0	22836
6	325	8501	0	24085
6	326	2401	1	15976
6	346	1543	1	20138
6	346	3348	0	21943
6	347	5596	0	21119
6	369	3817	0	21264
6	372	2928	0	21957
6	372	3830	0	22859
6	372	6537	0	25566
6	372	8343	0	27372
6	373	1034	0	29176
6	374	894	0	31880
6	379	11078	0	30535
6	379	15585	0	35042
6	379	17391	0	36848
6	393	9822	0	38349
6	394	1304	0	46465
6	398	1167	0	25834
6	402	4994	1	25588
6	417	5877	0	27540
6	423	6063	0	28132
6	423	6965	0	29034
6	427	3188	0	26459
6	427	5892	0	29163
6	427	9503	0	32774
6	433	8526	0	33169
6	438	1059	1	34387
6	439	2323	0	27211
6	445	17866	0	46149
6	446	2720	0	28724
6	449	3388	0	30103
6	462	7460	0	40096
6	462	8361	0	40997
6	462	13769	0	46405
6	463	887	0	53619
6	468	2305	0	43887
6	470	3020	0	30473
6	472	14904	0	42595
6	475	5822	0	33890
6	478	6150	0	34549
6	479	8183	0	44469
6	492	2975	0	32977
6	510	3142	0	35584
6	511	7691	0	40177
6	525	3078	0	36263
6	525	5781	0	38966
6	525	6682	0	39867
6	527	2854	0	36330
6	538	5622	0	39846
6	540	703	0	41649
6	540	1604	0	42550
6	547	3216	0	37880
6	547	11331	0	45995
6	547	12231	0	46895
6	550	3250	0	38340
6	555	904	0	44333
6	560	719	0	40967
6	560	1622	1	41870
6	562	3712	0	39567
6	562	6417	0	42272
6	562	10927	1	46782
6	562	16337	0	52192
6	566	4394	0	40710
6	569	2422	0	39106
6	569	4226	1	40910
6	586	4434	0	43812
6	589	3415	0	51111
6	593	2291	0	50370
6	594	2446	0	42262
6	594	4251	0	44067
6	598	1378	0	41599
6	598	4986	0	45207
6	603	3241	0	45793
6	606	3421	1	44384
6	606	5227	0	46190
6	607	6221	0	47280
6	607	8928	0	49987
6	617	2992	0	45183
6	625	3016	0	50339
6	632	2122	0	45126
6	633	3082	0	46128
6	633	3983	0	47029
6	636	5846	0	49205
6	641	3322	0	47164
6	642	4183	1	48191
6	642	8689	0	52697
6	642	9591	0	53599
6	644	3919	0	48315
6	657	3137	0	48259
6	664	3213	0	48574
6	669	2487	0	48923
6	670	1235	0	52526
6	673	1453	0	48635
6	678	6349	0	53728
6	683	2252	0	52545
6	690	2104	0	51009
6	690	3908	0	52813
6	693	3197	0	52065
6	694	2210	0	51212
6	697	4352	0	53452
6	700	1370	0	51094
6	712	1337	0	52672
7	3	6624	0	6624
7	17	1498	0	3018
7	18	3018	0	3018
7	20	1214	0	1214
7	20	3919	0	3919
7	20	4819	0	4819
7	20	6624	0	6624
7	26	2388	0	11135
7	27	2115	0	2115
7	30	902	0	3919
7	34	1129	0	2115
7	35	5722	0	5722
7	37	7413	0	18350
7	39	2115	0	2115
7	45	7707	0	8429
7	53	4789	0	10233
7	56	3018	1	3018
7	56	6624	1	6624
7	63	4915	0	4915
7	63	8520	1	8520
7	64	12195	0	12195
7	72	3323	0	3323
7	74	670	1	670
7	76	1356	0	2526
7	78	990	1	990
7	80	1103	0	1103
7	80	2006	0	2006
7	80	5612	0	5612
7	80	11924	0	11924
7	80	12826	0	12826
7	80	15530	0	15530
7	80	16430	0	16430
7	80	18234	0	18234
7	80	22742	0	22742
7	85	2174	1	13043
7	87	3502	0	3502
7	87	6207	1	6207
7	87	8010	1	8010
7	90	1869	1	1869
7	91	4287	0	4287
7	96	1801	0	22402
7	100	4006	0	9173
7	102	11066	0	11066
7	102	11967	0	11967
7	112	3311	0	3496
7	113	5172	0	5303
7	113	6975	0	7106
7	114	3331	0	3588
7	120	3359	1	4182
7	120	5161	0	5984
7	120	6064	0	6887
7	121	4321	0	5181
7	121	9730	0	10590
7	130	2865	0	7687
7	130	6471	1	11293
7	138	1183	0	11509
7	140	997	0	15113
7	143	1429	0	5247
7	148	13720	0	16384
7	148	16425	0	19089
7	150	4978	0	7562
7	150	9485	0	12069
7	150	15797	0	18381
7	151	5812	0	8555
7	153	5864	0	8718
7	155	4888	0	16834
7	156	2244	0	21340
7	157	2461	0	25585
7	157	5425	0	28549
7	159	14068	0	18162
7	162	1541	1	6821
7	162	5149	0	10429
7	165	1816	0	14071
7	165	9929	0	22184
7	167	3564	0	8126
7	167	12581	0	17143
7	174	3277	0	8693
7	178	2168	0	9858
7	180	6064	0	11784
7	180	6967	0	12687
7	180	9671	0	15391
7	180	13279	0	18999
7	181	6377	0	28016
7	198	1730	0	11154
7	204	1388	0	17777
7	222	7668	0	36807
7	226	3620	0	12526
7	227	2477	1	11644
7	227	3377	0	12544
7	228	2048	0	16154
7	229	7072	0	16262
7	229	10677	0	19867
7	238	8484	0	18222
7	238	10287	0	20025
7	241	10946	0	21260
7	241	11846	0	22160
7	241	19062	0	29376
7	241	24469	0	34783
7	243	665	0	13171
7	244	3580	0	14091
7	246	2696	0	13236
7	252	2203	0	12909
7	254	1740	0	16564
7	258	2276	0	13313
7	258	5882	0	16919
7	259	5112	0	16159
7	261	5661	0	22601
7	261	10170	0	27110
7	261	22786	0	39726
7	262	6808	0	18303
7	262	9515	1	21010
7	263	4895	0	16544
7	263	12110	0	23759
7	263	14815	0	26464
7	263	16618	0	28267
7	264	606	0	32017
7	267	2294	0	13992
7	269	3202	0	15960
7	270	5074	0	16894
7	275	2368	0	14683
7	283	2841	0	15917
7	284	4753	0	17981
7	292	3279	0	17635
7	292	4180	0	18536
7	292	9590	0	23946
7	292	12294	0	26650
7	296	3527	1	18766
7	296	7134	0	22373
7	296	12543	0	27782
7	298	2243	1	33188
7	300	1726	1	17098
7	303	1636	0	17515
7	308	6160	0	22453
7	310	3682	0	33274
7	310	5338	0	34930
7	310	5487	0	35079
7	310	9092	0	38684
7	312	2754	0	20087
7	313	3571	0	20090
7	316	5386	0	22207
7	319	5400	0	38528
7	319	6303	0	39431
7	322	2345	0	19849
7	322	4150	0	21654
7	324	3868	0	20807
7	327	1606	1	20854
7	330	4941	0	22059
7	331	2191	0	19373
7	331	5797	0	22979
7	336	3639	0	24385
7	340	2370	0	20145
7	340	4173	0	21948
7	343	2451	0	28267
7	343	3354	0	29170
7	345	2896	0	21190
7	345	5600	0	23894
7	345	6501	0	24795
7	349	5278	0	23924
7	355	526	1	23990
7	355	1428	0	24892
7	359	3195	0	22495
7	364	1245	0	27193
7	368	3026	1	22972
7	369	3331	0	26578
7	374	2684	0	23136
7	375	5752	0	26267
7	375	13869	0	34384
7	379	2463	0	23214
7	384	4648	0	25810
7	384	5550	0	26712
7	385	3186	0	24915
7	395	6581	0	30596
7	395	7482	0	31497
7	403	5210	0	28457
7	403	7013	0	30260
7	403	8816	0	32063
7	405	1558	0	25797
7	408	2437	0	25904
7	409	1534	0	29512
7	411	1670	0	25171
7	415	3187	0	27011
7	421	3588	0	27698
7	421	5392	0	29502
7	421	6293	0	30403
7	423	3367	0	27787
7	423	4268	0	28688
7	424	5077	0	29742
7	428	3325	0	28123
7	428	14140	0	38938
7	428	20448	0	45246
7	431	9534	1	34451
7	431	10435	0	35352
7	437	1659	0	26759
7	438	7971	0	33130
7	445	3489	0	29268
7	450	888	0	35756
7	450	3593	0	38461
7	450	5397	0	40265
7	455	2796	0	29127
7	457	1281	0	30048
7	457	4888	0	33655
7	464	2449	1	29921
7	467	1465	0	29227
7	474	1124	0	29483
7	475	1967	0	30435
7	476	5685	0	34221
7	477	2099	0	30648
7	479	2278	1	30998
7	481	2998	0	32037
7	483	3040	0	32251
7	487	1089	1	30559
7	487	2890	1	32360
7	492	1909	0	31688
7	495	5409	0	35415
7	496	2690	0	32914
7	497	2694	0	32918
7	497	3596	1	33820
7	498	1749	0	32017
7	498	2650	0	32918
7	507	3240	0	34064
7	507	5042	0	35866
7	509	2444	0	33436
7	511	9070	0	40195
7	516	2553	0	34008
7	518	3406	0	34975
7	518	4309	0	35878
7	521	2684	0	34581
7	523	2009	1	33912
7	525	1798	0	34025
7	525	7204	0	39431
7	525	10809	0	43036
7	529	8809	0	41495
7	531	2472	0	35245
7	536	1803	0	34715
7	538	8780	0	44629
7	538	11484	0	47333
7	544	2026	1	35855
7	545	2931	1	36786
7	546	1062	0	35087
7	547	730	0	35091
7	548	1535	0	35996
7	558	1211	0	36602
7	558	3013	0	38404
7	560	3016	0	38435
7	561	1483	0	36922
7	561	4187	0	39626
7	561	9597	0	45036
7	561	11399	0	46838
7	561	13202	0	48641
7	561	15004	0	50443
7	561	16806	0	52245
7	562	1556	0	36998
7	563	3402	0	38933
7	563	14219	0	49750
7	563	15120	0	50651
7	563	16021	0	51552
7	565	17779	0	53485
7	566	1683	0	37407
7	566	2585	0	38309
7	574	3306	0	39657
7	580	1250	0	38271
7	580	6657	0	43678
7	580	8460	0	45481
7	581	1301	0	38338
7	581	4004	0	41041
7	581	4904	0	41941
7	584	2459	0	39543
7	584	4261	0	41345
7	584	5162	0	42246
7	584	6965	0	44049
7	584	7868	0	44952
7	585	1540	1	38668
7	587	6085	0	43239
7	589	1410	0	38748
7	590	3221	0	40581
7	596	4249	0	41965
7	599	651	0	38494
7	599	2453	0	40296
7	601	5871	0	44036
7	603	667	0	38668
7	606	3586	0	41622
7	606	5389	0	43425
7	612	3728	1	47408
7	612	7333	0	51013
7	616	1158	0	40258
7	618	2868	0	42069
7	618	4670	0	43871
7	621	2740	0	42185
7	621	4542	0	43987
7	623	1052	1	40548
7	627	5409	0	45424
7	629	756	0	41002
7	632	4322	0	44795
7	635	857	0	41402
7	635	1758	0	42303
7	636	848	0	41450
7	640	4080	0	45259
7	644	2479	0	43980
7	644	6086	0	47587
7	652	639	1	42583
7	654	1522	0	43688
7	654	4226	0	46392
7	655	1759	0	43983
7	657	2811	0	45152
7	664	1751	0	44659
7	665	1676	0	44725
7	665	5281	0	48330
7	668	835	0	44182
7	670	654	0	44288
7	672	1599	0	45251
7	675	666	1	44695
7	678	4814	0	49435
7	678	6617	0	51238
7	682	1250	0	49745
7	684	1211	0	46223
7	687	6618	0	52165
7	690	1211	0	46967
7	699	1210	0	47610
7	699	3013	0	49413
7	702	3012	0	49737
7	703	2112	0	48837
7	711	1210	0	48387
7	713	1210	0	48426
7	713	2111	0	49327
7	713	3013	0	50229
7	715	1209	0	48574
7	720	2112	0	49962
7	725	586	0	50514
7	728	1210	0	49669
7	730	1210	1	49702
7	737	2111	0	51088
7	740	3913	0	53120
7	743	1210	0	50487
7	750	3014	0	53085
7	758	2112	0	52460
7	762	3014	0	53528
7	764	2140	0	52748
7	765	3036	0	53649
7	782	1210	1	53695
7	784	1210	0	53804
8	1	2113	0	2113
8	1	3014	0	3014
8	3	2350	0	4818
8	4	3400	0	11128
8	8	2128	1	10226
8	11	1212	1	1212
8	11	3916	0	3916
8	13	1579	1	14737
8	14	8424	0	8424
8	14	9324	0	9324
8	20	8299	0	22849
8	21	763	0	32770
8	21	3469	0	35476
8	21	7076	0	39083
8	23	5719	0	5719
8	24	1464	0	8424
8	28	759	1	2113
8	31	3398	0	6621
8	32	2113	0	2113
8	38	1212	1	1212
8	39	4818	0	4818
8	40	1212	0	1212
8	46	1212	0	1212
8	46	10227	0	10227
8	46	12030	0	12030
8	46	21048	0	21048
8	46	24654	0	24654
8	46	29163	0	29163
8	47	1850	0	31870
8	47	5456	0	35476
8	48	2687	0	40885
8	49	875	0	46294
8	50	1530	0	49903
8	50	2431	0	50804
8	50	3333	0	51706
8	50	4235	0	52608
8	51	1212	1	1212
8	52	2113	0	2113
8	54	1212	0	1212
8	56	3916	0	3916
8	62	5156	0	7522
8	69	2113	0	2113
8	69	3014	0	3014
8	70	1212	0	1212
[truncated: 643 more rows]

## Sheet: AML470_20210720
Folder index	worm track index	Frame number of stim (within worm track)	Worm reversed (1) or not (0)?	Frames since beginning of experiment
1	1	3915	1	3915
1	1	4815	1	4815
1	2	5717	1	5717
1	5	3915	1	3915
1	5	4815	1	4815
1	5	5717	1	5717
1	5	6619	1	6619
1	5	7520	1	7520
1	8	6619	0	6619
1	9	7520	1	7520
1	16	6619	1	6619
1	16	8421	1	8421
1	16	9322	0	9322
1	18	2295	1	3915
1	21	1210	1	1210
1	22	1746	1	3915
1	26	2112	1	2112
1	30	2602	1	4815
1	30	6208	0	8421
1	34	3014	0	3014
1	34	3915	0	3915
1	37	2112	1	2112
1	40	3014	1	3014
1	45	6953	1	21043
1	48	4815	1	4815
1	48	9322	1	9322
1	49	2189	1	2189
1	49	4894	1	4894
1	50	5362	1	14807
1	51	19332	1	19332
1	51	22034	1	22034
1	51	24738	1	24738
1	51	28343	0	28343
1	51	29244	1	29244
1	51	30145	0	30145
1	52	10346	1	10346
1	52	12148	1	12148
1	52	15753	1	15753
1	53	1333	0	1333
1	72	2144	1	3051
1	82	6199	1	8113
1	101	1605	1	4537
1	106	1081	1	4660
1	106	1983	1	5562
1	114	1625	1	5804
1	117	5279	1	9599
1	117	8886	1	13206
1	117	10690	1	15010
1	131	1141	1	6950
1	137	2117	1	8366
1	137	3919	1	10168
1	141	902	1	7843
1	141	6310	1	13251
1	145	1170	0	8520
1	145	2072	0	9422
1	145	4776	0	12126
1	147	970	1	8559
1	147	1871	1	9460
1	149	2969	1	10505
1	151	3876	1	11438
1	154	883	1	9125
1	154	1784	1	10026
1	158	2614	1	11226
1	173	2412	1	12165
1	178	1917	1	11828
1	180	1710	1	11766
1	181	6881	0	17693
1	184	3157	1	14215
1	184	6762	1	17820
1	187	7975	1	28753
1	187	8877	1	29655
1	189	4330	1	49482
1	191	2287	1	13479
1	194	721	1	15371
1	195	5098	1	20780
1	195	6901	0	22583
1	195	9603	1	25285
1	198	1321	0	12910
1	200	1303	1	12950
1	201	1284	1	12950
1	201	2185	1	13851
1	202	4859	1	16553
1	205	1382	0	13419
1	216	8125	1	20769
1	216	17138	1	29782
1	216	18940	1	31584
1	217	1030	1	13703
1	227	1128	1	17292
1	228	2110	0	16500
1	249	3013	1	19033
1	250	1211	0	17231
1	253	2110	0	18219
1	253	5716	0	21825
1	264	3013	1	20100
1	271	2111	1	20739
1	276	3913	1	22661
1	278	1210	1	20143
1	278	5716	1	24649
1	282	2112	1	21421
1	283	1106	0	20722
1	292	560	1	21456
1	296	2112	0	22661
1	298	2501	0	23776
1	298	4305	0	25580
1	307	9232	0	30702
1	307	11034	0	32504
1	314	3914	1	25785
1	315	1211	1	23160
1	330	6619	1	29738
1	330	11124	1	34243
1	334	1211	1	24701
1	334	3915	1	27405
1	334	9320	1	32810
1	334	10222	1	33712
1	336	1211	0	24867
1	338	3879	0	34781
1	338	6581	1	37483
1	339	3914	1	27761
1	355	5718	0	30978
1	355	6619	0	31879
1	356	4814	1	30142
1	357	1286	1	26763
1	373	5718	1	32675
1	377	3012	1	30393
1	377	3913	1	31294
1	377	5716	1	33097
1	381	1211	1	28716
1	387	3913	0	31533
1	387	5714	0	33334
1	387	9319	1	36939
1	393	1211	1	29274
1	395	2112	0	30651
1	397	3916	0	32697
1	398	1997	0	31167
1	399	1210	1	30293
1	399	3012	0	32095
1	410	3913	1	34765
1	410	9319	1	40171
1	411	1210	1	32062
1	411	15628	0	46480
1	412	3011	0	34495
1	412	3913	0	35397
1	412	6617	0	38101
1	412	8420	0	39904
1	412	11122	0	42606
1	424	7517	1	39165
1	424	12024	1	43672
1	426	1209	1	33189
1	426	7518	0	39498
1	426	8420	0	40400
1	426	9321	1	41301
1	426	11124	0	43104
1	426	12926	1	44906
1	428	748	0	47611
1	428	3452	1	50315
1	428	5255	0	52118
1	429	3913	1	36009
1	429	6618	0	38714
1	429	13827	0	45923
1	429	14727	0	46823
1	429	16530	0	48626
1	433	2111	0	34880
1	434	1210	1	33995
1	434	2111	1	34896
1	440	4814	0	39146
1	453	5915	1	43372
1	455	6618	0	42832
1	455	7519	1	43733
1	457	1211	1	37860
1	458	3013	1	39959
1	459	7032	1	48971
1	467	3011	1	41071
1	468	4815	0	42877
1	468	9322	0	47384
1	472	3914	0	42946
1	473	11125	0	50165
1	476	9193	1	50182
1	476	11896	0	52885
1	480	1210	1	41542
1	483	4814	0	45448
1	487	9537	0	51702
1	487	11339	1	53504
1	495	1210	1	45116
1	495	3012	1	46918
1	496	1210	1	45116
1	496	3012	0	46918
1	496	8419	0	52325
1	500	1211	1	46280
1	501	3013	0	48378
1	511	2836	0	53819
1	514	4814	0	52273
1	522	3915	1	53039
1	527	1210	0	51010
1	532	2112	0	53068
1	540	1210	1	53023
2	3	1209	1	1209
2	4	2110	1	2110
2	12	3012	0	3012
2	12	3912	0	3912
2	20	3012	1	3012
2	21	1209	1	1209
2	35	2111	1	3029
2	60	2111	0	5414
2	60	3912	1	7215
2	61	2110	1	5453
2	66	3014	1	7007
2	83	16534	0	21809
2	87	7100	1	13160
2	104	1013	0	10121
2	110	3917	0	11115
2	113	3013	0	10430
2	114	1211	1	8645
2	135	1209	1	9475
2	135	2111	1	10377
2	153	1212	0	11037
2	159	10220	1	20483
2	159	11121	1	21384
2	160	1209	1	11559
2	160	5716	1	16066
2	180	1210	0	12747
2	180	4814	0	16351
2	180	5715	0	17252
2	202	6618	0	19407
2	216	3427	0	16415
2	218	2112	1	15324
2	218	3616	1	16828
2	224	5714	1	19770
2	228	2112	0	16602
2	245	3011	1	18731
2	245	4815	0	20535
2	245	6617	0	22337
2	249	1209	1	17437
2	256	3457	1	20541
2	256	4359	1	21443
2	258	3913	1	20704
2	259	861	1	25209
2	264	5716	0	22824
2	285	2111	0	20394
2	290	2213	0	24038
2	293	1209	1	19916
2	294	1209	1	19916
2	295	1210	1	19973
2	316	5718	1	26244
2	323	3913	1	24745
2	334	3913	0	25605
2	334	6615	0	28307
2	339	1210	0	22996
2	340	5717	0	27503
2	343	3012	1	25077
2	344	1209	1	23274
2	344	2111	1	24176
2	355	6614	0	29535
2	361	2111	0	25627
2	374	3013	0	27720
2	374	3914	0	28621
2	376	5716	1	30535
2	388	16528	1	41572
2	388	17430	1	42474
2	389	7518	1	32562
2	389	9319	0	34363
2	395	2110	0	27527
2	395	3010	0	28427
2	396	4814	1	30539
2	396	5716	1	31441
2	396	9321	0	35046
2	396	12926	1	38651
2	396	15629	1	41354
2	399	3912	1	30210
2	401	2111	1	28851
2	416	4814	1	32324
2	420	2112	0	29900
2	424	2110	1	30187
2	433	3913	1	32754
2	435	2111	0	31024
2	435	5714	0	34627
2	435	6615	0	35528
2	436	4813	1	33726
2	439	6988	0	36562
2	443	1210	1	30624
2	443	3013	1	32427
2	454	1209	1	31287
2	454	2111	1	32189
2	458	9317	1	40714
2	458	11121	1	42518
2	458	12023	0	43420
2	460	2111	1	33688
2	461	4814	1	36782
2	461	5716	1	37684
2	465	1209	0	33992
2	467	3011	1	35821
2	475	2112	1	35592
2	475	5716	1	39196
2	479	2111	0	36091
2	482	2112	1	36480
2	487	6617	0	41877
2	487	14726	0	49986
2	487	17429	0	52689
2	499	1210	0	37521
2	499	3013	0	39324
2	500	4816	1	41128
2	504	2111	1	38983
2	505	1209	1	38081
2	506	1209	0	38763
2	506	3012	0	40566
2	513	7516	0	46776
2	521	2113	1	42248
2	529	2110	0	43946
2	529	7517	0	49353
2	531	3011	0	44957
2	531	5715	1	47661
2	532	3012	0	45126
2	534	3012	0	45515
2	534	3914	0	46417
2	536	6616	0	49131
2	537	1210	1	43789
2	553	3912	0	50228
2	553	4813	0	51129
2	561	2110	1	49522
2	568	2110	0	50640
2	568	3912	0	52442
2	568	4813	1	53343
2	569	1210	0	49740
2	570	1108	0	49802
2	576	2111	0	52066
2	576	3010	0	52965
3	8	1459	1	6618
3	13	4283	1	24791
3	14	4815	1	4815
3	15	2111	1	2111
3	25	3013	1	3013
3	25	3914	1	3914
3	25	4815	1	4815
3	25	6618	1	6618
3	25	10222	1	10222
3	27	1210	1	1210
3	34	1210	0	1210
3	43	5717	0	5717
3	43	6618	0	6618
3	52	4831	1	4831
3	58	3344	1	3344
3	58	4245	1	4245
3	58	6047	1	6047
3	58	7850	1	7850
3	58	8751	1	8751
3	66	519	1	937
3	71	2347	1	3246
3	71	4150	1	5049
3	72	1465	1	2518
3	73	730	1	1960
3	83	3307	1	5883
3	83	5110	1	7686
3	83	6010	1	8586
3	83	9613	0	12189
3	83	12318	1	14894
3	83	15064	1	17640
3	88	1315	1	4399
3	88	2215	1	5299
3	89	2225	1	5309
3	89	5829	0	8913
3	89	6731	0	9815
3	98	3252	1	7085
3	104	1851	1	6181
3	111	1675	0	6947
3	111	3478	0	8750
3	116	1168	1	7036
3	119	621	1	7224
3	131	2137	1	9707
3	131	4841	0	12411
3	133	2274	1	9951
3	133	4977	1	12654
3	133	6782	1	14459
3	137	1137	0	9195
3	137	4741	1	12799
3	137	9253	1	17311
3	137	12191	1	20249
3	137	16734	1	24792
3	138	1159	1	9217
3	140	3912	1	12104
3	141	1641	0	14809
3	142	2933	1	24792
3	144	1209	1	9545
3	144	2110	0	10446
3	148	4815	0	13812
3	154	3915	1	13052
3	155	2111	0	11248
3	155	5716	0	14853
3	170	1209	1	10687
3	170	6617	1	16095
3	171	2111	0	11589
3	171	3012	0	12490
3	174	2110	1	12044
3	174	3012	1	12946
3	174	8497	1	18431
3	178	1210	0	11248
3	181	3915	1	14492
3	182	1209	1	12064
3	199	4837	0	16738
3	199	5739	1	17640
3	199	13965	0	25866
3	199	17578	0	29479
3	199	18479	0	30380
3	199	19381	0	31282
3	204	1213	1	13530
3	207	1211	1	13773
3	208	3922	1	16520
3	211	3015	0	16110
3	211	3920	0	17015
3	223	2122	1	16279
3	232	1219	1	16237
3	232	3955	1	18973
3	232	21155	1	36173
3	233	4862	0	20249
3	233	5764	0	21151
3	233	9405	0	24792
3	266	4827	1	21199
3	266	10245	0	26617
3	269	3065	0	20249
3	269	3967	1	21151
3	269	9432	0	26616
3	301	3014	1	22073
3	301	3930	1	22989
3	301	17467	0	36526
3	304	1209	1	20616
3	306	3014	1	22582
3	314	4853	1	25908
3	314	5754	0	26809
3	314	6656	0	27711
3	316	10338	1	31669
3	316	24753	1	46084
3	321	2120	0	24767
3	322	8385	0	31120
3	322	10187	0	32922
3	337	2128	1	27578
3	340	945	0	27578
3	340	1845	1	28478
3	340	2747	0	29380
3	340	10855	0	37488
3	340	14458	1	41091
3	341	1272	0	42895
3	364	6614	0	36180
3	364	12021	0	41587
3	370	1209	1	32588
3	371	2110	0	33822
3	371	3912	0	35624
3	372	3011	1	34723
3	372	5714	0	37426
3	375	3912	1	36123
3	376	2111	0	34418
3	377	3011	1	35498
3	382	1209	0	34844
3	382	5714	0	39349
3	383	3011	0	36850
3	383	8417	1	42256
3	384	3912	1	37831
3	393	3912	0	40197
3	411	4813	0	44540
3	411	7516	0	47243
3	413	2110	0	42350
3	414	7516	1	48364
3	415	2110	1	43253
3	422	3010	1	45455
3	425	5713	1	48563
3	425	9318	0	52168
3	428	1209	1	44677
3	428	3911	1	47379
3	430	1208	0	45900
3	436	1209	1	46083
3	436	2110	1	46984
3	436	3010	1	47884
3	440	3009	1	47934
3	450	1820	0	48576
3	462	1009	0	51279
3	462	1910	0	52180
3	470	1210	1	53551
4	5	1208	1	1208
4	18	7288	1	9320
4	18	9089	1	11121
4	19	8419	0	8419
4	24	1208	1	1208
4	24	5716	1	5716
4	25	5716	1	5716
4	25	9320	1	9320
4	25	11121	1	11121
4	25	12023	1	12023
4	25	19232	0	19232
4	25	23739	1	23739
4	41	1846	0	8539
4	41	5451	1	12144
4	48	3049	0	5237
4	52	1208	0	1991
4	53	2116	1	3167
4	54	4814	0	6508
4	60	1581	1	8941
4	60	7892	1	15252
4	60	8793	0	16153
4	60	10595	1	17955
4	61	1209	0	3535
4	61	3012	1	5338
4	65	8419	1	10912
4	65	12926	0	15419
4	66	810	1	3957
4	73	2111	1	5716
4	76	13826	0	18054
4	76	25542	0	29770
4	76	34553	0	38781
4	77	2110	1	6412
4	89	3363	0	10397
4	89	4264	1	11298
4	95	5715	1	12541
4	98	2235	0	25733
4	100	2112	1	9528
4	101	2910	1	13132
4	101	11022	1	21244
4	101	11923	1	22145
4	102	1478	0	23947
4	107	3014	0	11002
4	113	8360	0	16974
4	113	12866	0	21480
4	118	5717	0	14665
4	125	3914	1	15109
4	132	1110	0	13036
4	136	4424	0	24402
4	136	6226	0	26204
4	138	2112	1	14615
4	138	5717	1	18220
4	138	10227	0	22730
4	141	2254	1	16053
4	141	3157	1	16956
4	143	2111	1	15152
4	143	3915	1	16956
4	144	3913	1	17047
4	155	1211	0	16170
4	159	2112	1	18094
4	159	5716	0	21698
4	159	6618	0	22600
4	161	4607	1	21034
4	161	5507	1	21934
4	163	1211	1	17711
4	163	3014	0	19514
4	163	7520	1	24020
4	163	9322	0	25822
4	163	10223	0	26723
4	164	3014	0	19955
4	170	3015	1	20943
4	170	10225	1	28153
4	182	2112	1	21648
4	182	3914	1	23450
4	189	4816	0	25114
4	191	4815	0	25792
4	191	6617	1	27594
4	191	7519	0	28496
4	192	7518	1	28497
4	197	1210	1	23651
4	207	2111	0	27185
4	207	4814	0	29888
4	207	10221	0	35295
4	207	12925	1	37999
4	207	14726	0	39800
4	209	1210	0	26301
4	210	3013	1	28160
4	211	7516	1	32829
4	212	16525	0	42990
4	212	21932	0	48397
4	216	3913	0	31368
4	218	5715	0	33396
4	219	2110	1	30296
4	219	3012	1	31198
4	219	4813	1	32999
4	224	1210	1	30162
4	226	890	1	32880
4	229	4814	1	34236
4	229	5716	1	35138
4	230	2112	1	31536
4	235	3012	0	32599
4	235	4814	0	34401
4	235	5715	0	35302
4	237	3011	1	32651
4	237	6616	1	36256
4	239	1210	1	31422
4	240	1121	0	31422
4	240	2022	0	32323
4	246	1210	1	32153
4	247	2111	1	33990
4	247	3012	0	34891
4	247	9320	1	41199
4	247	10221	1	42100
4	255	3012	1	36538
4	259	3013	0	38285
4	259	3913	0	39185
4	259	6616	0	41888
4	265	3913	0	41368
4	268	8416	1	47455
4	268	9318	0	48357
4	270	1971	1	41569
4	270	8278	0	47876
4	270	10080	1	49678
4	273	2109	0	42135
4	276	7454	1	50194
4	285	2110	0	48623
4	292	1979	0	49630
4	298	2110	1	51671
4	300	1210	0	50982
4	300	2110	0	51882
4	303	1210	0	51955
4	308	1128	0	52840
5	4	3011	1	3011
5	4	6616	1	6616
5	4	9321	1	9321
5	5	2784	1	16530
5	6	3011	0	3011
5	6	4813	0	4813
5	13	6616	1	6616
5	13	10222	1	10222
5	15	3912	0	3912
5	17	4592	0	14729
5	17	10899	0	21036
5	36	2110	0	2110
5	36	3011	1	3011
5	47	7517	1	7517
5	48	1209	1	1209
5	49	1209	1	1209
5	49	3011	1	3011
5	51	5714	0	5905
5	51	6616	0	6807
5	61	1085	1	2733
5	63	3012	0	5059
5	63	4812	0	6859
5	63	8420	0	10467
5	64	1210	0	3257
5	65	1209	0	3517
5	65	2111	1	4419
5	66	1209	1	3517
5	66	9321	1	11629
5	66	11124	1	13432
5	68	8420	1	10951
5	80	2111	1	6103
5	80	3013	0	7005
5	80	5717	0	9709
5	82	1210	1	5298
5	85	2111	1	6364
5	100	2112	0	8491
5	104	4815	0	12197
5	104	5715	0	13097
5	106	3913	0	11512
5	106	5716	0	13315
5	119	1260	1	12088
5	120	3914	0	14073
5	120	7519	0	17678
5	125	4881	1	16224
5	125	9388	1	20731
5	128	1209	1	11930
5	128	2110	1	12831
5	144	1110	0	12328
5	144	3814	0	15032
5	145	1211	1	12367
5	145	3014	0	14170
5	146	5717	0	16873
5	146	13826	0	24982
5	153	1211	0	13342
5	153	3915	0	16046
5	159	2041	0	16654
5	159	6546	1	21159
5	159	12854	0	27467
5	159	15558	0	30171
5	159	17360	0	31973
5	159	20963	0	35576
5	159	22766	0	37379
5	174	2486	0	19279
5	177	1211	0	17880
5	178	1211	1	17880
5	180	1142	0	18405
5	180	2043	0	19306
5	186	5715	0	23158
5	186	6616	0	24059
5	187	1966	1	33971
5	187	4670	0	36675
5	187	9174	0	41179
5	196	3013	1	21032
5	197	2111	1	20417
5	197	3914	1	22220
5	199	4274	0	33232
5	204	12925	1	32401
5	204	14728	0	34204
5	204	16530	0	36006
5	205	1932	1	21651
5	207	10223	0	29798
5	207	11124	0	30699
5	209	1136	0	20982
5	215	1210	1	21112
5	215	2111	1	22013
5	216	7517	1	27446
5	216	8419	0	28348
5	216	12023	1	31952
5	216	12923	0	32852
5	216	13825	1	33754
5	221	3915	1	24643
5	221	4815	0	25543
5	226	3916	1	25837
5	226	6619	1	28540
5	235	1211	1	23409
5	237	3914	0	26119
5	239	2112	0	25386
5	239	4815	1	28089
5	239	5716	0	28990
5	239	13826	0	37100
5	243	3012	1	27116
5	244	3014	0	27257
5	258	3013	1	28232
5	260	5716	1	31005
5	261	1211	0	26633
5	280	2111	0	30421
5	287	1212	1	30972
5	287	2114	1	31874
5	288	3917	0	33677
5	288	5718	0	35478
5	291	2111	1	32073
5	296	1212	1	31641
5	309	6620	0	40684
5	309	11126	0	45190
5	310	1539	0	50598
5	310	2440	0	51499
5	316	1212	1	35765
5	327	2112	0	37838
5	329	12024	1	47765
5	333	2112	0	37910
5	333	4815	0	40613
5	338	1211	0	37694
5	338	5716	0	42199
5	339	5716	0	42352
5	339	7518	0	44154
5	339	13827	0	50463
5	339	14728	0	51364
5	345	974	1	41019
5	352	11120	0	51135
5	352	12022	0	52037
5	353	1210	0	42122
5	354	1211	1	42344
5	357	2111	1	43308
5	366	2112	0	47106
5	378	2111	1	49271
5	378	4814	0	51974
5	379	2112	1	50462
6	5	3914	1	3914
6	8	1209	1	1209
6	9	1209	0	1209
6	19	2111	1	2111
6	19	4814	1	4814
6	19	6616	1	6616
6	19	7518	1	7518
6	20	5928	1	16532
6	21	3012	0	3012
6	26	3012	1	3012
6	29	3012	1	3012
6	31	1209	1	1209
6	32	3012	1	3012
6	32	7518	1	7518
6	36	1209	0	1209
6	39	7518	1	7518
6	49	15921	1	15921
6	49	16821	1	16821
6	50	2417	1	2417
6	50	5120	1	5120
6	63	2105	0	2569
6	63	3006	1	3470
6	63	3907	1	4371
6	63	6610	1	7074
6	63	7512	1	7976
6	63	9314	1	9778
6	63	16525	0	16989
6	63	17427	1	17891
6	63	19229	1	19693
6	65	3184	1	15277
6	65	4084	1	16177
6	65	8590	1	20683
6	66	9015	1	9904
6	67	1083	1	1884
6	67	1985	1	2786
6	68	2870	1	3694
6	80	671	1	2816
6	82	1547	0	3926
6	83	10585	0	13016
6	84	1612	1	4154
6	85	7947	1	10489
6	88	826	1	3654
6	95	1310	1	4722
6	95	2211	1	5623
6	98	2117	1	5775
6	99	5717	0	9452
6	99	8422	0	12157
6	100	11124	0	15076
6	100	12926	0	16878
6	100	14729	1	18681
6	109	3726	0	8137
6	109	9134	1	13545
6	109	10937	0	15348
6	110	1210	1	5496
6	114	1211	1	5595
6	114	2111	0	6495
6	120	3012	1	7647
6	122	1210	1	6004
6	122	4816	1	9610
6	122	5717	1	10511
6	122	9324	1	14118
6	123	2112	0	6906
6	123	8421	1	13215
6	123	17434	0	22228
6	126	8452	1	13752
6	127	2112	1	7501
6	129	2111	1	7891
6	137	3012	1	9326
6	140	1212	1	8202
6	140	2113	1	9103
6	140	4972	1	11962
6	149	2113	0	9907
6	149	3916	1	11710
6	150	859	0	18018
6	150	2662	1	19821
6	155	1211	1	9392
6	158	615	1	9520
6	158	3319	1	12224
6	160	1212	1	9545
6	161	1869	1	10481
6	161	10882	1	19494
6	161	11783	1	20395
6	168	1237	0	14697
6	168	4842	0	18302
6	168	5743	1	19203
6	169	1735	0	22808
6	170	3013	1	12139
6	177	1905	1	12981
6	179	1416	0	12375
6	181	2111	1	13159
6	186	5717	1	17370
6	188	3915	0	15814
6	188	6617	1	18516
6	188	7519	0	19418
6	197	1212	1	15397
6	198	1211	1	15502
6	202	3012	0	17389
6	207	6616	1	21136
6	221	3789	1	19895
6	221	4691	1	20797
6	224	3913	1	19964
6	224	11124	1	27175
6	225	3913	1	19964
6	227	4816	1	21662
6	231	1211	0	18581
6	235	6618	0	24601
6	239	1210	1	19742
6	239	12922	0	31454
6	239	13823	1	32355
6	239	16527	0	35059
6	243	4815	1	24184
6	243	6617	1	25986
6	244	9321	0	28762
6	247	2112	0	21807
6	248	2111	1	21999
6	248	4814	1	24702
6	250	2111	1	22092
6	251	7516	1	27848
6	251	12021	0	32353
6	252	17428	0	37760
6	254	18331	0	38977
6	254	21034	0	41680
6	256	515	0	22843
6	256	1416	0	23744
6	259	12021	1	32753
6	259	13823	1	34555
6	262	11120	0	32232
6	263	2111	0	23461
6	265	3913	1	25632
6	265	4815	1	26534
6	265	7518	0	29237
6	268	5717	1	28880
6	268	8418	1	31581
6	268	10220	0	33383
6	268	15628	0	38791
6	268	26439	0	49602
6	275	2112	0	27530
6	277	1210	0	26724
6	277	4815	0	30329
6	280	5715	1	32220
6	282	5713	0	32903
6	283	3011	1	30323
6	284	8417	0	36157
6	284	9317	1	37057
6	285	4812	1	32699
6	291	1208	0	31195
6	292	15623	1	45610
6	292	19227	1	49214
6	292	22832	0	52819
6	295	3912	1	34690
6	295	12020	0	42798
6	295	13824	0	44602
6	295	14723	0	45501
6	297	1208	0	32031
6	297	6615	1	37438
6	297	7518	0	38341
6	297	10222	0	41045
6	297	11122	0	41945
6	298	1208	0	33662
6	298	6616	0	39070
6	298	7516	0	39970
6	299	5715	1	38346
6	299	8418	1	41049
6	299	11120	1	43751
6	299	12922	0	45553
6	300	3011	0	35898
6	300	4814	0	37701
6	301	4814	0	37701
6	302	5716	1	39340
6	303	2110	0	35768
6	303	6615	1	40273
6	303	7517	1	41175
6	303	12020	1	45678
6	303	13822	1	47480
6	307	1209	1	35680
6	309	1207	0	36677
6	309	2110	0	37580
6	309	3912	0	39382
6	309	7514	0	42984
6	310	1207	1	36677
6	313	2112	0	38506
6	317	5714	1	44159
6	317	6614	1	45059
6	317	7515	1	45960
6	322	1208	1	43184
6	325	1209	0	44494
6	325	3910	1	47195
6	325	5712	0	48997
6	330	4812	1	48659
6	332	1209	0	46581
6	335	4812	1	53332
6	336	1207	0	51410
6	347	1209	0	53767
7	1	3911	1	3911
7	1	6614	1	6614
7	25	3911	1	3911
7	27	1209	1	1209
7	27	4812	1	4812
7	27	5714	1	5714
7	31	2109	1	2109
7	31	3010	1	3010
7	33	1209	1	1209
7	33	3010	1	3010
7	34	2109	1	2109
7	37	3010	1	3010
7	41	1209	0	1209
7	41	8416	0	8416
7	41	9472	0	9472
7	43	5714	0	5714
7	44	3911	1	3911
7	45	3911	1	3911
7	45	11121	0	11121
7	45	14726	1	14726
7	50	2109	1	2109
7	53	4812	1	4812
7	56	3011	1	3103
7	57	2110	1	2202
7	59	1208	1	1927
7	61	3010	1	4945
7	61	7516	1	9451
7	61	17427	1	19362
7	64	2110	1	4550
7	64	3010	1	5450
7	64	3912	0	6352
7	71	3011	1	7311
7	71	7516	0	11816
7	71	17428	1	21728
7	71	23736	0	28036
7	72	3620	0	8376
7	73	1208	1	5798
7	74	3010	1	7738
7	74	6615	0	11343
7	74	19231	0	23959
7	74	22835	0	27563
7	75	1209	0	6703
7	75	2110	1	7604
7	75	3010	0	8504
7	75	4813	1	10307
7	75	11121	1	16615
7	77	5714	1	11619
7	77	9318	1	15223
7	77	16526	1	22431
7	77	20133	1	26038
7	77	24637	1	30542
7	77	26439	0	32344
7	82	4814	1	11291
7	83	2110	0	9311
7	83	3012	0	10213
7	90	1209	1	9489
7	90	3912	1	12192
7	97	2111	1	11588
7	98	2110	0	11685
7	98	9319	0	18894
7	99	9319	1	18894
7	99	12023	1	21598
7	106	3012	1	12595
7	111	1210	1	11965
7	111	7517	0	18272
7	111	15627	0	26382
7	111	16527	0	27282
7	114	2111	1	13605
7	114	3012	1	14506
7	120	1209	1	14159
7	120	10220	1	23170
7	120	11121	0	24071
7	136	9321	1	24434
7	145	2111	1	19965
7	147	2111	1	20953
7	147	4815	1	23657
7	147	6617	1	25459
7	148	3914	0	22799
7	148	6617	0	25502
7	157	2112	0	25862
7	157	5715	0	29465
7	160	2112	0	26364
7	173	1210	1	25659
7	174	3913	1	28800
7	175	3198	0	34205
7	175	12208	0	43215
7	177	2112	1	28138
7	182	2110	1	30890
7	187	3011	0	33355
7	190	2111	1	32936
7	191	1208	0	32033
7	191	7517	0	38342
7	191	10221	0	41046
7	210	2112	0	37943
7	213	2111	0	39154
7	214	3912	0	42154
7	214	4812	0	43054
7	216	4812	1	44804
7	218	1209	0	41671
7	218	2110	0	42572
7	224	3011	0	44284
7	226	2110	0	43683
7	227	1208	0	43806
7	227	7514	0	50112
7	233	917	0	45889
7	233	3620	0	48592
7	234	2109	1	47049
7	234	7515	0	52455
7	235	3010	0	47987
7	236	2109	0	47086
7	238	1208	0	46994
7	240	3010	0	49253
7	244	1208	1	51247
7	245	1208	1	51833
7	245	2109	1	52734
8	3	2109	1	2109
8	3	8416	0	8416
8	4	1208	0	1208
8	7	17427	0	17427
8	7	18328	1	18328
8	7	20131	0	20131
8	13	3911	1	3911
8	13	4812	1	4812
8	39	2109	1	2748
8	39	3010	1	3649
8	48	2109	1	3567
8	48	3911	1	5369
8	48	6614	0	8072
8	58	1208	1	4550
8	61	1208	0	4641
8	70	3011	1	8290
8	77	1208	1	7146
8	85	3912	1	11223
8	85	5714	1	13025
8	92	3911	1	13058
8	94	1208	0	10703
8	96	2110	1	11822
8	96	3911	0	13623
8	99	3010	1	13049
8	99	3911	1	13950
8	99	4812	1	14851
8	105	1208	1	11814
8	105	4812	1	15418
8	105	7517	1	18123
8	105	8418	1	19024
8	108	2109	1	13284
8	108	4813	1	15988
8	109	1208	1	12662
8	112	3912	0	16837
8	113	1208	1	14150
8	113	9317	1	22259
8	117	1208	1	14508
8	119	3913	1	17569
8	119	5715	1	19371
8	119	8416	1	22072
8	119	11121	1	24777
8	119	13824	1	27480
8	121	4814	1	18785
8	121	17428	1	31399
8	121	19229	0	33200
8	121	30943	1	44914
8	121	32747	0	46718
8	123	4814	1	18785
8	125	1209	1	16463
8	125	2111	1	17365
8	125	3011	1	18265
8	127	3925	0	28270
8	128	1209	0	17867
8	133	1209	0	18753
8	138	2110	1	20365
8	144	1209	0	21007
8	144	2110	0	21908
8	145	2110	1	22310
8	146	3912	1	24112
8	147	5713	0	26390
8	149	1209	1	22309
8	149	4813	1	25913
8	149	6616	0	27716
8	149	8417	0	29517
8	155	4813	0	26397
8	159	1210	1	23824
8	160	2111	1	24766
8	160	3011	1	25666
8	160	3912	1	26567
8	163	3913	0	27114
8	163	8417	1	31618
8	167	2110	1	25873
8	167	4813	0	28576
8	173	1209	1	26741
8	179	1210	0	28240
8	182	3242	0	31209
8	182	14055	0	42022
8	182	18562	1	46529
8	182	22166	0	50133
8	182	23067	0	51034
8	182	25771	0	53738
8	184	2110	1	29717
8	186	2304	0	30631
8	186	9512	0	37839
8	186	14921	1	43248
8	186	20330	0	48657
8	191	5715	1	33654
8	191	9318	0	37257
8	191	11121	0	39060
8	192	2795	0	48073
8	196	1210	1	29726
8	198	4213	1	39637
8	199	4661	0	45044
8	199	12771	1	53154
8	206	9320	1	39799
8	206	10221	1	40700
8	207	3913	0	34458
8	208	1209	0	31771
8	209	1209	0	31771
8	209	8418	0	38980
8	209	12925	1	43487
8	209	20135	0	50697
8	234	3913	0	36214
8	236	3011	1	36563
8	238	1210	1	35122
8	244	1209	0	36934
8	245	1209	0	36934
8	247	3746	1	40081
8	247	6450	0	42785
8	247	11857	0	48192
8	247	13658	0	49993
8	248	1211	1	37465
8	258	1210	1	38457
8	263	4815	0	44243
8	265	2112	0	42302
8	267	5275	0	45630
8	271	3013	0	45794
8	275	5717	1	49477
8	275	9322	0	53082
8	276	6618	0	51524
8	280	3915	0	50806
8	280	4817	0	51708
8	284	3012	0	53519

## Sheet: AML470_20210721
Folder index	worm track index	Frame number of stim (within worm track)	Worm reversed (1) or not (0)?	Frames since beginning of experiment
1	8	3915	1	3915
1	8	10228	1	10228
1	8	11129	1	11129
1	8	12030	1	12030
1	8	13834	1	13834
1	8	15640	0	15640
1	9	938	1	19247
1	14	6619	1	6619
1	14	9326	1	9326
1	14	11129	1	11129
1	14	12933	1	12933
1	14	13835	1	13835
1	14	17446	1	17446
1	14	18347	1	18347
1	14	22855	1	22855
1	15	2432	0	26461
1	15	4237	0	28266
1	15	5140	0	29169
1	15	7845	0	31874
1	16	12450	0	44499
1	16	14251	1	46300
1	19	6759	1	8424
1	20	939	1	10228
1	20	7254	1	16543
1	21	1212	1	1212
1	56	2113	0	2113
1	57	3843	1	3915
1	59	6072	1	12031
1	76	6620	0	6620
1	80	2947	1	15641
1	80	7456	0	20150
1	80	8357	0	21051
1	80	11064	1	23758
1	81	1212	0	1212
1	87	1046	1	3951
1	88	1355	0	1355
1	88	9468	0	9468
1	88	11270	0	11270
1	88	13072	0	13072
1	88	13974	1	13974
1	92	505	1	505
1	94	10500	0	18539
1	96	1570	1	1570
1	101	8149	0	8149
1	101	9953	1	9953
1	101	10855	0	10855
1	124	5829	1	6459
1	124	7632	1	8262
1	124	10336	1	10966
1	124	11238	1	11868
1	135	8577	1	9748
1	135	10379	1	11550
1	136	2397	0	14258
1	136	5098	0	16959
1	137	1391	1	2564
1	149	2208	1	16172
1	149	7617	0	21581
1	149	9420	1	23384
1	169	6719	1	9335
1	191	8554	1	12571
1	201	1532	1	5619
1	202	2564	1	6700
1	206	3635	0	8088
1	206	4535	0	8988
1	214	2140	0	7323
1	214	3944	1	9127
1	214	6648	1	11831
1	214	12957	0	18140
1	217	1299	0	18486
1	235	3530	1	15890
1	242	985	1	11515
1	244	3658	1	21434
1	248	6149	1	12605
1	250	3470	1	9937
1	254	2750	0	9504
1	268	3378	1	18933
1	268	6083	1	21638
1	268	6986	1	22541
1	268	8788	1	24343
1	275	2037	1	10375
1	284	8984	1	18242
1	286	3012	0	27256
1	288	2740	0	30862
1	288	3642	0	31764
1	304	4316	0	16648
1	306	1942	1	12390
1	317	25626	0	37126
1	318	2868	1	42536
1	318	13689	1	53357
1	319	2824	1	14642
1	320	2803	0	14649
1	329	4103	0	16844
1	329	8611	0	21352
1	331	6195	0	18986
1	331	13409	0	26200
1	332	2551	0	15465
1	334	1980	1	21779
1	359	4002	1	34842
1	359	6706	1	37546
1	359	7608	0	38448
1	359	10313	1	41153
1	359	21137	1	51977
1	365	2243	1	17470
1	365	4948	1	20175
1	365	6750	0	21977
1	370	1130	0	19678
1	371	2118	0	23283
1	379	7526	0	23277
1	389	5351	0	26311
1	389	8057	1	29017
1	389	8958	0	29918
1	389	9859	0	30819
1	389	14368	1	35328
1	390	24222	0	41702
1	390	27829	0	45309
1	390	28730	1	46210
1	394	11931	1	37512
1	397	2644	1	20710
1	418	2582	1	30976
1	418	3484	0	31878
1	431	2110	0	21535
1	431	3915	0	23340
1	434	8111	1	27557
1	434	11719	1	31165
1	437	2013	1	23100
1	451	12869	0	35252
1	468	3295	1	25842
1	468	5999	0	28546
1	469	4328	1	26764
1	469	6133	1	28569
1	470	4258	0	27031
1	475	4467	0	27570
1	475	6272	0	29375
1	475	11685	0	34788
1	477	6920	0	30330
1	481	14984	0	50501
1	481	15885	1	51402
1	481	16786	1	52303
1	482	3526	1	27966
1	492	3673	1	46744
1	493	11576	1	36864
1	493	16086	0	41374
1	501	3351	0	30256
1	502	10719	1	37626
1	516	929	1	29272
1	521	9256	1	38029
1	521	11962	1	40735
1	524	2302	1	31501
1	526	1667	0	32027
1	527	778	1	31269
1	546	1030	0	33244
1	550	4110	0	38193
1	568	3251	1	38032
1	574	2506	1	47627
1	576	2982	1	38728
1	576	6588	1	42334
1	576	10195	1	45941
1	577	7571	1	43322
1	595	733	0	39051
1	597	1256	1	43636
1	597	9375	1	51755
1	597	11178	1	53558
1	599	1359	0	40529
1	599	5868	0	45038
1	601	6014	0	45391
1	601	8718	0	48095
1	601	13227	1	52604
1	602	4026	0	43588
1	607	1213	0	41329
1	631	7141	1	47653
1	634	3118	1	46429
1	635	2360	0	50938
1	636	515	0	52743
1	637	1297	0	42141
1	639	1069	1	42399
1	642	720	0	42553
1	650	3923	1	47035
1	652	2731	0	46381
1	652	7240	0	50890
1	669	3017	0	48779
1	669	5722	0	51484
1	669	7526	0	53288
1	679	1214	1	48402
1	679	3017	1	50205
1	682	2117	1	49478
1	684	4949	0	52829
1	685	2117	1	50271
1	696	1273	1	50875
1	696	3979	1	53581
1	704	2129	0	52490
2	10	3911	0	3911
2	13	1208	1	1208
2	13	2109	1	2109
2	23	1208	1	1208
2	34	4812	1	5964
2	55	4816	1	9037
2	55	11124	1	15345
2	59	4815	1	9544
2	60	1209	1	5938
2	61	3851	1	8740
2	70	2037	0	10576
2	70	5642	0	14181
2	70	9247	0	17786
2	78	3913	1	14439
2	78	5715	1	16241
2	78	8418	1	18944
2	91	1212	1	13050
2	99	1122	1	15096
2	103	4815	1	20181
2	103	5717	1	21083
2	103	14732	0	30098
2	112	6620	1	23058
2	113	7412	0	25012
2	115	1212	1	18909
2	115	3915	1	21612
2	115	9324	0	27021
2	117	3842	0	21710
2	117	4744	0	22612
2	142	6622	0	29757
2	157	3914	0	32430
2	164	5718	1	35638
2	164	10229	1	40149
2	164	11129	1	41049
2	164	21944	0	51864
2	166	2114	1	33588
2	166	4821	1	36295
2	171	2114	0	35064
2	171	4822	0	37772
2	175	2114	0	35603
2	187	3017	1	44277
2	187	5721	1	46981
2	187	7525	1	48785
2	187	8426	0	49686
2	187	9329	1	50589
2	193	3016	0	48987
2	198	2115	1	50358
2	202	2115	1	51546
3	2	1209	1	1209
3	2	3913	1	3913
3	6	2110	1	2110
3	6	7517	1	7517
3	6	9320	1	9320
3	18	1209	1	1209
3	25	7517	1	7517
3	28	2110	0	2110
3	30	3913	0	3913
3	34	1209	1	1209
3	34	3012	1	3012
3	34	4814	1	4814
3	34	13829	1	13829
3	37	4907	0	27354
3	37	8514	1	30961
3	37	9416	0	31863
3	37	21143	0	43590
3	42	924	1	5714
3	42	1826	1	6616
3	43	1629	1	9321
3	55	2110	1	2110
3	55	3012	1	3012
3	61	1209	0	1996
3	61	3011	0	3798
3	71	3011	1	4630
3	71	3913	1	5532
3	71	5716	1	7335
3	75	1211	1	3422
3	79	1210	1	4002
3	82	6620	1	10288
3	82	15634	0	19302
3	82	16536	0	20204
3	82	18339	0	22007
3	82	21043	0	24711
3	82	22847	0	26515
3	83	13251	1	44546
3	83	19560	1	50855
3	85	1210	1	4998
3	86	2112	1	6089
3	91	2113	1	6365
3	99	4817	0	10024
3	100	6620	0	11827
3	100	13832	0	19039
3	100	14734	0	19941
3	100	16537	0	21744
3	107	3914	1	9230
3	108	725	1	11936
3	108	1625	1	12836
3	112	3013	1	9487
3	115	1210	1	7939
3	122	4816	1	11984
3	123	2919	1	10284
3	125	4819	1	12258
3	126	1210	1	8714
3	127	1210	1	8714
3	128	3915	1	11546
3	128	4816	1	12447
3	129	2112	0	9743
3	129	6620	1	14251
3	131	808	1	19660
3	131	1710	1	20562
3	136	3918	1	11852
3	136	4819	0	12753
3	136	6622	1	14556
3	136	10228	1	18162
3	138	2059	0	20090
3	140	1213	1	9408
3	143	2113	1	10590
3	147	2114	1	10822
3	152	1214	1	10504
3	155	7401	0	21746
3	156	3683	0	28961
3	158	1212	1	11281
3	163	1214	1	11559
3	163	3019	1	13364
3	163	3920	1	14265
3	164	3016	1	13405
3	166	1373	1	17010
3	167	11132	1	21856
3	167	13837	1	24561
3	172	1215	1	12396
3	172	16541	1	27722
3	172	25561	1	36742
3	172	26461	1	37642
3	172	28264	1	39445
3	178	1213	1	13377
3	179	5680	0	22388
3	179	6004	0	22712
3	194	2115	0	16355
3	194	4819	0	19059
3	195	2533	0	24468
3	201	2116	1	17797
3	206	6622	0	23252
3	206	18341	1	34971
3	207	4817	0	21487
3	212	2115	1	19091
3	213	2115	1	19091
3	213	4819	1	21795
3	214	1414	1	24498
3	214	2314	1	25398
3	214	4118	1	27202
3	221	3017	1	20833
3	221	3919	0	21735
3	223	1213	1	19301
3	223	2115	1	20203
3	228	3016	1	21592
3	228	4819	0	23395
3	228	5719	0	24295
3	228	9329	0	27905
3	228	12936	1	31512
3	231	1213	1	20037
3	234	1214	0	21009
3	234	7529	0	27324
3	234	10234	0	30029
3	235	7249	0	45358
3	237	1214	1	21560
3	237	5722	1	26068
3	237	7524	1	27870
3	240	3915	1	24390
3	242	4820	0	25520
3	242	15638	0	36338
3	243	4819	1	25682
3	243	5720	0	26583
3	243	7524	1	28387
3	245	1212	1	22712
3	247	3917	1	25824
3	247	8425	0	30332
3	247	12932	0	34839
3	247	15639	1	37546
3	247	19246	1	41153
3	247	21953	0	43860
3	247	26462	1	48369
3	247	29166	0	51073
3	252	3918	1	26977
3	252	4821	0	27880
3	253	1523	0	30583
3	256	7525	1	30881
3	256	12936	1	36292
3	259	3017	1	26921
3	261	1215	1	25236
3	261	3921	1	27942
3	264	7529	0	32616
3	264	13841	0	38928
3	265	8593	0	49745
3	265	10397	0	51549
3	266	612	0	53351
3	270	1216	1	27178
3	271	1215	1	27742
3	271	6627	0	33154
3	271	12938	0	39465
3	271	14743	0	41270
3	273	12941	1	39616
3	273	15646	1	42321
3	275	7526	0	35494
3	275	11135	0	39103
3	276	4822	1	33261
3	280	1563	1	40159
3	290	9333	1	39428
3	293	1215	1	31807
3	293	5725	0	36317
3	293	6628	0	37220
3	293	16543	0	47135
3	293	17446	0	48038
3	293	20150	0	50742
3	293	21052	0	51644
3	298	2118	1	33323
3	302	7522	1	39597
3	308	1216	0	33990
3	308	2119	0	34893
3	308	3923	0	36697
3	308	8429	0	41203
3	315	2118	0	35398
3	315	3019	0	36299
3	318	1217	1	35680
3	322	3921	1	40231
3	325	2118	1	39301
3	326	2116	1	39584
3	326	4819	0	42287
3	335	1215	1	41623
3	338	9330	1	50046
3	345	5721	1	47817
3	347	5721	1	49305
3	351	6624	0	51839
3	356	3019	1	48692
3	358	3019	0	49459
3	358	4822	0	51262
3	366	2116	0	50560
3	366	3018	0	51462
3	367	3017	1	52263
3	367	3919	1	53165
3	368	1215	0	50572
3	368	3018	1	52375
4	2	1209	1	1209
4	2	3011	1	3011
4	2	8423	0	8423
4	10	1209	1	1209
4	12	2705	1	13831
4	12	10821	1	21947
4	13	3008	1	35473
4	15	4568	0	41789
4	15	9080	0	46301
4	15	15393	1	52614
4	15	16297	1	53518
4	24	1209	1	1209
4	26	4815	1	4815
4	29	1209	1	1209
4	39	3011	1	3011
4	43	6179	1	17437
4	44	9324	1	9324
4	45	8423	1	8423
4	63	2111	1	2998
4	77	3013	1	4700
4	82	1209	0	3533
4	91	1210	1	4282
4	92	16539	1	19748
4	92	25557	1	28766
4	92	33677	1	36886
4	92	41791	1	45000
4	98	9324	1	13358
4	98	10224	1	14258
4	105	5252	1	18145
4	105	23285	1	36178
4	105	27795	1	40688
4	105	28697	1	41590
4	105	36813	1	49706
4	125	1210	0	6347
4	130	1211	1	6770
4	131	1211	1	6770
4	134	5210	1	19395
4	134	6111	1	20296
4	135	4391	1	30214
4	143	3915	1	10300
4	159	1213	1	8293
4	165	3017	1	10725
4	165	3918	1	11626
4	169	1213	1	9239
4	169	3016	1	11042
4	170	964	0	9510
4	178	794	1	14752
4	188	1214	0	11095
4	188	2116	0	11997
4	193	1214	1	11655
4	197	2114	1	12623
4	199	1918	1	18032
4	199	3721	1	19835
4	199	4623	0	20737
4	199	10033	1	26147
4	200	2467	1	30659
4	201	8910	1	41483
4	201	12519	0	45092
4	201	15225	0	47798
4	207	6621	1	17793
4	207	9327	1	20499
4	207	10228	1	21400
4	210	2819	0	24839
4	214	3283	0	45343
4	228	2116	1	15880
4	230	6743	1	29403
4	239	12934	1	29012
4	245	1215	0	17948
4	245	3919	0	20652
4	261	1217	1	19403
4	265	4821	0	23384
4	269	5724	1	24737
4	279	7525	1	28484
4	286	2115	1	23930
4	289	2115	1	24524
4	295	2116	0	26562
4	295	3921	0	28367
4	307	706	1	51826
4	311	3020	1	28849
4	313	2052	0	28523
4	316	831	0	33490
4	323	4822	1	32981
4	323	5724	0	33883
4	323	11135	0	39294
4	323	13840	0	41999
4	324	3018	1	31192
4	325	1217	1	29732
4	325	3019	1	31534
4	328	4822	0	34949
4	328	6625	0	36752
4	333	1215	1	31885
4	333	2117	1	32787
4	333	3020	1	33690
4	333	5724	1	36394
4	334	1725	0	40905
4	334	3528	0	42708
4	338	3919	0	35393
4	341	2117	0	34037
4	345	2269	1	43617
4	345	4072	0	45420
4	345	4975	0	46323
4	345	7681	0	49029
4	349	1216	0	33780
4	349	7526	1	40090
4	349	9331	1	41895
4	350	6631	0	39225
4	350	10238	0	42832
4	355	11139	1	44358
4	374	1217	0	38141
4	374	6632	1	43556
4	379	1218	0	38487
4	381	11146	1	48666
4	385	1217	1	39704
4	385	3023	0	41510
4	385	3925	1	42412
4	385	11142	0	49629
4	385	12948	0	51435
4	388	3926	0	43230
4	388	10238	0	49542
4	400	3023	1	45667
4	406	3022	1	46484
4	438	2120	1	51846
4	442	2118	0	52129
5	1	19234	1	19234
5	1	21991	1	21991
5	1	23741	1	23741
5	5	2111	1	2111
5	5	4815	1	4815
5	6	2111	1	2111
5	7	9322	1	9322
5	9	4815	1	4815
5	14	6618	1	6618
5	14	8421	1	8421
5	20	1210	0	1210
5	20	5717	0	5717
5	29	3913	1	3913
5	29	7520	1	7520
5	38	2111	1	2111
5	38	3013	1	3013
5	39	1210	0	1237
5	45	1210	1	1414
5	45	2112	1	2316
5	52	3065	1	4499
5	62	2110	1	3794
5	71	5715	0	8245
5	71	13826	0	16356
5	71	21035	0	23565
5	73	3014	0	5651
5	91	3014	1	7609
5	93	1210	1	5856
5	109	3914	0	10943
5	109	7520	1	14549
5	112	2487	1	11077
5	122	2111	0	9934
5	125	4813	1	13049
5	125	7517	0	15753
5	132	1209	0	11340
5	138	3914	1	15092
5	138	14729	0	25907
5	138	21942	1	33120
5	138	26448	0	37626
5	138	30955	0	42133
5	138	35461	0	46639
5	139	3013	1	14191
5	159	4814	1	18386
5	159	5715	0	19287
5	159	8419	1	21991
5	159	9321	0	22893
5	160	1210	1	14871
5	161	3914	1	17585
5	161	4815	0	18486
5	161	6617	0	20288
5	161	7520	0	21191
5	161	9322	1	22993
5	161	10224	0	23895
5	167	1211	0	15051
5	167	6619	0	20459
5	167	7520	0	21360
5	168	1211	0	15051
5	168	3013	1	16853
5	168	8422	0	22262
5	172	1210	1	16516
5	177	6057	1	26404
5	177	6956	1	27303
5	177	8760	1	29107
5	178	3013	1	19339
5	178	13826	1	30152
5	178	20135	1	36461
5	178	27348	0	43674
5	181	1209	0	19145
5	193	1212	1	22199
5	195	953	1	23110
5	199	2109	1	26632
5	199	4815	0	29338
5	203	1209	1	26742
5	203	2112	1	27645
5	215	3914	1	32007
5	215	5715	1	33808
5	217	1210	0	29583
5	217	3012	1	31385
5	217	5715	0	34088
5	217	6616	0	34989
5	217	7518	0	35891
5	217	9321	0	37694
5	231	2114	1	32563
5	232	1212	0	31661
5	232	4816	0	35265
5	232	6618	0	37067
5	232	9321	0	39770
5	232	14728	0	45177
5	233	3913	1	34665
5	234	3105	0	38269
5	234	4909	1	40073
5	238	1211	1	33776
5	238	3013	1	35578
5	243	9321	0	43401
5	243	12926	0	47006
5	244	5559	0	41951
5	244	6462	0	42854
5	249	3914	1	43958
5	249	8420	0	48464
5	251	3014	0	45066
5	253	2113	0	44337
5	260	4814	1	49796
5	260	5715	1	50697
5	260	7519	1	52501
5	261	6616	0	52396
5	266	4815	0	53448
5	273	1209	0	52623
6	1	1209	1	1209
6	7	1209	1	1209
6	7	1506	1	1506
6	12	1209	0	1209
6	18	11123	1	11123
6	21	7064	1	10221
6	21	9767	1	12924
6	21	10669	1	13826
6	21	11570	1	14727
6	21	13373	1	16530
6	21	15177	1	18334
6	21	17882	1	21039
6	28	3913	1	3913
6	28	5715	1	5715
6	28	6617	1	6617
6	28	12024	1	12024
6	30	2110	0	2110
6	30	4813	0	4813
6	30	6617	0	6617
6	32	3913	1	3913
6	32	7517	1	7517
6	34	1209	1	1209
6	35	4813	1	4813
6	39	13826	0	13826
6	40	1210	1	1506
6	45	3913	1	4411
6	46	2111	0	2609
6	51	2112	1	2976
6	51	3013	1	3877
6	56	2112	1	3048
6	61	3013	1	4324
6	63	3013	1	4454
6	64	3013	1	4521
6	79	1210	1	3150
6	79	3014	1	4954
6	90	6620	1	8843
6	91	961	1	10648
6	91	3665	1	13352
6	94	2113	1	4760
6	97	1210	1	4260
6	103	2113	1	5600
6	103	3014	1	6501
6	115	1212	1	5576
6	115	2113	1	6477
6	116	2113	1	6477
6	121	1212	1	5963
6	121	4817	1	9568
6	121	5720	0	10471
6	124	2112	0	7219
6	126	3015	1	8275
6	134	2111	1	8311
6	136	3915	1	10306
6	137	1213	1	7632
6	140	1211	1	7915
6	140	4816	1	11520
6	145	3915	1	11077
6	145	9321	1	16483
6	145	10221	1	17383
6	145	19237	1	26399
6	146	1210	0	8835
6	146	5719	0	13344
6	148	3014	0	10655
6	148	5719	1	13360
6	151	1212	1	9020
6	151	3917	1	11725
6	151	4818	1	12626
6	155	4816	1	13166
6	156	3014	1	11364
6	164	2111	1	10943
6	178	2114	1	11928
6	181	608	1	11248
6	191	3915	1	14553
6	195	3913	1	14633
6	204	2113	1	14674
6	212	3013	0	16220
6	213	14375	1	33345
6	213	15277	1	34247
6	214	2112	1	15605
6	217	1211	0	15234
6	217	2113	0	16136
6	217	11126	0	25149
6	217	15631	0	29654
6	221	13831	1	28243
6	236	2113	1	18461
6	236	3915	0	20263
6	236	6618	1	22966
6	236	8420	1	24768
6	238	1800	1	18507
6	239	1210	1	17636
6	239	7520	1	23946
6	246	3015	1	20641
6	248	2112	0	19959
6	250	8423	1	26843
6	252	1212	1	19791
6	260	2114	1	21825
6	260	3016	0	22727
6	260	5719	1	25430
6	260	8424	1	28135
6	260	10227	1	29938
6	261	5718	0	25649
6	261	6621	1	26552
6	263	2006	0	24748
6	263	6513	0	29255
6	263	8317	0	31059
6	264	5362	1	39170
6	264	9868	0	43676
6	264	14376	1	48184
6	264	18884	1	52692
6	266	1212	1	21205
6	267	1213	1	21393
6	267	4818	1	24998
6	267	5720	1	25900
6	269	2713	0	23383
6	269	4518	1	25188
6	284	1612	1	52773
6	287	1213	1	24274
6	305	6620	1	31426
6	305	8424	1	33230
6	305	11127	1	35933
6	310	3915	1	30332
6	310	5717	1	32134
6	310	7521	0	33938
6	310	11125	0	37542
6	314	3014	1	30152
6	314	3915	0	31053
6	314	5719	1	32857
6	317	1213	0	28556
6	318	3915	1	31328
6	318	4818	1	32231
6	318	7521	0	34934
6	318	8421	1	35834
6	318	9321	1	36734
6	319	1210	1	28635
6	319	8421	0	35846
6	319	9323	0	36748
6	319	10224	0	37649
6	319	11125	1	38550
6	319	14732	0	42157
6	321	3917	1	31512
6	321	9323	1	36918
6	322	2115	0	30029
6	322	4819	1	32733
6	329	3014	0	31666
6	329	3914	1	32566
6	334	4816	1	34440
6	335	2113	0	32133
6	341	1858	0	40170
6	347	2113	0	33498
6	347	8423	0	39808
6	347	11127	0	42512
6	348	4819	1	36327
6	348	6623	1	38131
6	353	1212	1	33915
6	353	3915	1	36618
6	353	4816	1	37519
6	354	1213	1	34452
6	354	3016	1	36255
6	359	2114	0	35894
6	359	5719	0	39499
6	359	8425	0	42205
6	359	11130	0	44910
6	359	12030	0	45810
6	359	14735	0	48515
6	359	18342	0	52122
6	370	5717	1	44149
6	370	7518	1	45950
6	373	1210	0	40218
6	374	3014	0	42632
6	378	3916	1	44070
6	378	12028	1	52182
6	383	1211	1	42502
6	383	3014	1	44305
6	388	6622	1	48809
6	388	9325	1	51512
6	388	10228	0	52415
6	389	3912	1	46380
6	389	11126	1	53594
6	394	3915	1	48096
6	401	3016	1	49207
6	402	1212	0	47895
6	403	4818	1	51555
6	406	4816	1	52028
6	410	3916	0	52593
6	410	4817	0	53494
6	421	2114	1	53814
7	9	2112	1	2112
7	15	2022	1	4815
7	27	953	1	2112
7	47	1210	1	1210
7	47	3914	1	3914
7	47	4816	1	4816
7	50	4816	0	4816
7	53	1210	1	1210
7	54	1210	1	1210
7	60	6045	1	6045
7	62	1681	1	1681
7	62	3484	1	3484
7	62	4385	1	4385
7	64	1447	1	1911
7	67	3083	1	3812
7	67	3984	1	4713
7	67	5787	1	6516
7	67	11194	0	11923
7	70	7637	0	8472
7	70	18453	0	19288
7	74	3098	0	4224
7	78	2468	0	3964
7	81	914	1	2570
7	81	2716	0	4372
7	104	4120	1	7679
7	112	3038	1	6681
7	115	7594	0	11436
7	116	1906	1	6029
7	119	594	1	5417
7	119	6903	1	11726
7	120	6449	0	11320
7	121	8278	0	13235
7	124	3086	0	8333
7	132	768	1	6843
7	132	6175	1	12250
7	132	7076	1	13151
7	132	20606	1	26681
7	132	27815	0	33890
7	132	28716	1	34791
7	132	35037	1	41112
7	132	36841	0	42916
7	146	4040	0	11186
7	147	4941	0	12087
7	149	558	1	7831
7	150	10498	0	17823
7	157	2111	1	10223
7	157	3012	1	11124
7	160	710	1	9451
7	162	6620	1	14985
7	170	6763	0	15474
7	173	2112	1	11345
7	206	6905	1	16965
7	208	1210	0	11830
7	209	2113	0	12770
7	209	3014	0	13671
7	209	3916	0	14573
7	210	5774	0	16433
7	211	1587	1	12436
7	211	6094	1	16943
7	211	7896	0	18745
7	213	1667	1	12516
7	213	4370	1	15219
7	213	5271	0	16120
7	217	14732	1	26549
7	221	5070	1	17291
7	225	999	0	14088
7	225	4607	0	17696
7	234	14766	1	28483
7	234	19272	1	32989
7	236	1211	1	15594
7	236	2112	1	16495
7	237	3914	1	18401
7	237	11126	1	25613
7	244	7525	1	23401
7	246	4819	0	20710
7	247	1214	0	17838
7	248	3014	1	19643
7	248	8447	0	25076
7	248	10249	1	26878
7	249	2111	0	18771
7	250	4816	0	21510
7	265	1211	0	20159
7	266	4822	0	24538
7	272	2114	0	23274
7	272	3014	0	24174
7	276	1211	1	23567
7	277	1210	1	23886
7	279	6620	0	29622
7	317	4817	1	29699
7	319	5715	1	31405
7	319	21065	1	46755
7	319	23790	1	49480
7	333	13682	0	41540
7	336	5716	0	33886
7	337	4814	1	32984
7	343	1210	1	30680
7	343	3012	0	32482
7	344	3013	1	32506
7	345	1211	1	30885
7	345	5716	1	35390
7	345	6617	0	36291
7	345	12958	1	42632
7	345	13860	1	43534
7	345	17471	0	47145
7	345	20183	0	49857
7	353	9219	0	47336
7	353	11931	0	50048
7	353	12852	0	50969
7	358	1211	0	32093
7	358	3014	0	33896
7	365	1436	0	51619
7	368	2112	1	34336
7	371	5733	1	38400
7	371	9343	0	42010
7	379	1210	1	35515
7	385	1211	1	36323
7	385	8434	1	43546
7	385	10240	1	45352
7	386	1211	0	36323
7	388	3924	1	39170
7	394	1221	1	36793
7	398	3017	1	39077
7	408	1220	1	39016
7	411	3022	0	41596
7	413	6694	0	45605
7	413	14827	0	53738
7	417	11190	0	51294
7	424	11159	1	51722
7	424	12975	0	53538
7	428	2121	0	43354
7	429	1217	0	42457
7	429	2123	0	43363
7	431	10249	0	51619
7	435	3930	0	46234
7	438	2123	0	44668
7	453	2118	1	46405
7	453	8442	1	52729
7	453	9361	1	53648
7	456	4337	1	49810
7	457	1215	1	46475
7	458	3937	1	49224
7	458	4842	1	50129
7	458	7547	1	52834
7	461	4830	1	51960
7	467	4847	0	52532
7	475	1220	1	51835
7	478	1232	1	52460
8	14	10223	1	10223
8	14	13827	1	13827
8	14	16529	0	16529
8	15	13827	0	13827
8	30	1209	0	1209
8	32	7518	1	7518
8	32	9322	1	9322
8	37	2109	1	2378
8	37	5715	1	5984
8	41	9318	0	9999
8	58	2111	1	7086
8	58	9320	1	14295
8	58	16532	1	21507
8	58	20137	0	25112
8	58	21939	1	26914
8	68	2112	1	7386
8	75	1210	1	7245
8	87	2114	1	9393
8	93	14735	0	22469
8	93	15638	0	23372
8	93	19242	0	26976
8	93	30963	0	38697
8	96	1213	0	9456
8	99	6621	1	15508
8	99	10226	1	19113
8	99	12030	1	20917
8	100	2115	0	11575
8	101	1211	1	10783
8	109	1212	1	13001
8	113	12031	1	25946
8	113	12932	0	26847
8	120	3788	0	22568
8	141	1054	0	21547
8	141	3759	0	24252
8	141	5561	1	26054
8	141	8265	0	28758
8	141	15478	0	35971
8	157	3017	0	30783
8	158	2116	0	30285
8	160	1213	1	31736
8	160	2115	1	32638
8	164	2114	0	33571
8	164	3916	1	35373
8	165	1213	0	32728
8	165	2156	0	33671
8	165	3959	0	35474
8	166	9367	0	40884
8	167	883	0	45391
8	167	2687	0	47195
8	168	3018	1	35135
8	175	7857	0	41553
8	175	8756	0	42452
8	182	4824	0	40675
8	182	6627	1	42478
8	185	1215	1	39069
8	185	6623	1	44477
8	186	5721	0	44096
8	186	7523	0	45898
8	186	13832	1	52207
8	193	2118	1	43044
8	208	3920	0	51400
8	211	1215	0	49294

## Sheet: AML470_20210723
Folder index	worm track index	Frame number of stim (within worm track)	Worm reversed (1) or not (0)?	Frames since beginning of experiment
1	1	1208	0	1208
1	3	1208	1	1208
1	3	3010	1	3010
1	3	7518	1	7518
1	4	1208	0	1208
1	4	5715	0	5715
1	4	7518	0	7518
1	4	12033	0	12033
1	22	10222	0	10222
1	22	14754	0	14754
1	23	2339	1	20189
1	25	3096	0	7518
1	25	13052	0	17474
1	34	7518	1	7518
1	34	8418	1	8418
1	34	12033	0	12033
1	40	3010	1	3010
1	54	12942	1	12942
1	55	3003	1	18381
1	60	6617	1	7686
1	61	6617	1	7686
1	62	5075	1	13103
1	62	5978	1	14006
1	65	1209	0	3455
1	75	6617	1	9684
1	75	19302	0	22369
1	75	32055	0	35122
1	75	34769	0	37836
1	78	3013	1	6188
1	103	2088	0	13045
1	103	9375	1	20332
1	140	8495	0	29774
1	140	9397	0	30676
1	142	3985	1	25504
1	142	5801	0	27320
1	142	6713	0	28232
1	143	7617	0	29136
1	150	1009	0	28111
1	152	2112	0	29578
1	152	3013	0	30479
1	153	1879	0	30613
1	156	2116	1	31831
1	156	3042	0	32757
1	156	11205	1	40920
1	157	930	0	47277
1	159	7561	0	37836
1	164	10322	0	43163
1	165	1215	0	34290
1	176	11278	0	47593
1	177	6677	0	43867
1	177	12132	0	49322
1	184	1210	0	45609
1	194	3908	1	53832
2	5	2111	1	2111
2	10	661	0	9322
2	24	3914	1	3914
2	33	3914	1	3914
2	41	3914	0	3914
2	41	4815	0	4815
2	41	6617	0	6617
2	41	10224	0	10224
2	43	2111	1	2111
2	46	1210	1	1210
2	46	2111	1	2111
2	46	3013	1	3013
2	56	1210	0	2533
2	56	3914	0	5237
2	77	2111	0	4893
2	94	2136	1	5740
2	95	1390	1	10247
2	112	3994	0	8839
2	112	9400	0	14245
2	118	6627	1	38728
2	119	6305	0	46838
2	120	3137	1	8136
2	121	613	1	9939
2	121	2167	1	11493
2	121	3316	1	12642
2	121	4218	1	13544
2	121	9628	1	18954
2	122	6643	1	11759
2	123	5023	1	10141
2	127	1018	1	7061
2	127	3725	1	9768
2	127	10036	1	16079
2	127	13643	1	19686
2	141	3014	1	10047
2	147	2114	0	9820
2	147	3916	0	11622
2	149	4816	0	12540
2	149	5717	0	13441
2	149	7520	0	15244
2	149	9322	0	17046
2	149	11126	0	18850
2	149	12030	0	19754
2	149	17433	0	25157
2	149	20139	0	27863
2	157	5890	1	15278
2	163	638	1	9690
2	163	2441	0	11493
2	176	1213	1	12225
2	177	2113	1	13321
2	200	1212	1	14878
2	201	1327	1	21188
2	202	4327	1	27499
2	212	2113	0	16490
2	218	2113	0	17658
2	227	2113	1	17957
2	231	9646	1	29766
2	231	11449	1	31569
2	235	3917	0	20282
2	235	9326	0	25691
2	235	14736	0	31101
2	237	1213	1	17957
2	239	9327	0	26552
2	240	3914	0	21178
2	250	3014	0	21394
2	251	5720	1	24103
2	251	9327	1	27710
2	255	2030	1	21314
2	258	1212	1	21062
2	259	3016	0	22980
2	260	10226	0	30224
2	262	2112	1	22249
2	264	519	0	28633
2	284	2111	1	25281
2	287	2251	0	27986
2	295	1212	0	25572
2	299	3013	1	27445
2	304	2115	1	27829
2	327	2115	1	33365
2	327	3015	1	34265
2	337	2113	0	36836
2	339	2113	1	37482
2	339	3917	1	39286
2	339	5718	0	41087
2	339	7520	0	42889
2	342	1212	1	37394
2	348	3014	0	39645
2	363	7402	1	45294
2	365	1213	1	39113
2	366	1213	1	39113
2	367	10223	0	49047
2	372	9151	0	49695
2	372	12756	1	53300
2	378	3014	1	45847
2	386	3014	0	46794
2	391	993	0	45429
2	393	3013	1	49024
2	393	7517	0	53528
2	394	1211	1	47222
2	400	1211	0	50002
2	400	2112	0	50903
2	415	1212	0	52739
3	11	2110	1	2110
3	11	3010	1	3010
3	11	3911	1	3911
3	11	5715	1	5715
3	21	3911	1	3911
3	23	2110	0	2110
3	23	12024	0	12024
3	23	14728	0	14728
3	26	1208	0	1605
3	29	4813	1	5269
3	34	8413	1	11145
3	87	2802	1	7058
3	99	4819	1	9735
3	113	2114	0	9449
3	169	2113	1	14153
3	173	4840	0	23657
3	174	951	0	30869
3	174	6360	0	36278
3	175	2113	1	15463
3	175	3917	1	17267
3	175	4817	1	18167
3	176	3350	1	22677
3	176	7856	1	27183
3	176	8758	1	28085
3	180	4816	1	19404
3	181	3017	0	18021
3	181	14734	0	29738
3	181	15634	0	30638
3	181	16536	0	31540
3	181	22848	0	37852
3	181	33676	0	48680
3	181	34577	0	49581
3	192	3015	1	18895
3	195	2115	0	18752
3	195	3015	0	19652
3	195	3917	1	20554
3	209	5718	1	27080
3	217	21045	1	45223
3	224	1141	1	26606
3	226	9327	1	34931
3	226	11129	1	36733
3	229	2115	1	27734
3	229	6624	1	32243
3	260	2116	1	32468
3	260	10227	0	40579
3	260	12030	0	42382
3	260	16537	1	46889
3	261	4966	1	52302
3	279	3916	1	41070
3	279	9327	1	46481
3	280	1213	1	38674
3	283	1212	0	39474
3	283	2115	0	40377
3	283	4820	0	43082
3	283	11137	0	49399
3	292	3920	0	44681
3	292	4820	0	45581
3	292	5723	0	46484
3	292	6627	1	47388
3	310	4824	1	50792
3	310	7530	1	53498
4	19	3912	0	3912
4	21	3010	0	3010
4	21	9320	0	9320
4	21	11122	0	11122
4	21	12924	0	12924
4	21	22840	0	22840
4	22	3912	1	3912
4	22	10221	0	10221
4	22	11122	0	11122
4	22	17430	0	17430
4	33	1208	0	1300
4	33	3011	1	3103
4	38	8740	0	11224
4	38	10543	0	13027
4	39	1981	0	16632
4	39	10093	1	24744
4	39	14600	0	29251
4	46	9162	1	10887
4	46	19979	1	21704
4	67	3013	0	8497
4	69	1210	0	6715
4	69	4818	0	10323
4	91	1173	1	10695
4	93	4818	1	12596
4	103	2114	1	11754
4	115	2114	0	12783
4	124	1211	1	14214
4	129	3016	1	16147
4	129	3917	1	17048
4	129	4818	1	17949
4	129	5720	1	18851
4	131	4816	1	18556
4	131	6618	1	20358
4	131	9324	0	23064
4	162	11132	0	30781
4	163	1146	0	35286
4	163	3853	0	37993
4	165	3838	0	45208
4	165	11046	0	52416
4	168	2117	0	22920
4	168	3920	0	24723
4	168	5723	0	26526
4	169	3917	1	24733
4	183	3918	0	27090
4	202	1213	0	29543
4	202	8425	0	36755
4	213	1214	0	30367
4	233	6623	0	40735
4	237	3017	1	39175
4	237	3919	0	40077
4	266	3018	1	45348
4	268	1214	0	45214
4	287	1215	0	51124
