# Supplementary material for: A high-throughput method to deliver targeted optogenetic stimulation to moving C. elegans populations
Source: PLoS Biol. 2022 Jan 28;20(1):e3001524. doi: 10.1371/journal.pbio.3001524 (PMC8827482; doi:10.1371/journal.pbio.3001524)
Supplement: S10 Data — (XLSX) [file pbio.3001524.s023.xlsx]

## Sheet: Panel S6i-heatmap
0	0	0	0	0	0	0	0	0	0	0	0	0	0	0	0	0	0	1	0	0	0	0	0	0	0	0	0	0	0	0	0	0	0	0	0	0	0	0	0	0	0	0	0	0	0	0	0	0	0
0	0	0	0	0	0	0	0	0	0	0	0	0	0	0	0	0	0	0	1	1	1	1	0	0	0	0	0	0	0	0	0	0	0	0	0	0	0	0	0	0	0	0	0	0	0	0	0	1	1
0	0	0	0	0	0	0	0	0	0	0	0	0	0	0	0	0	0	0	0	0	0	0	1	0	0	0	0	0	0	0	0	0	0	0	0	0	0	0	0	0	0	0	0	1	1	1	1	0	0
0	0	0	0	0	0	0	0	0	0	0	0	0	0	0	0	0	0	0	0	0	0	0	0	1	1	0	0	0	0	0	0	0	0	0	0	0	0	0	1	1	1	1	1	0	0	0	0	1	1
1	1	1	1	1	1	1	1	1	1	1	1	1	1	1	1	1	1	1	1	1	1	1	1	1	1	2	1	1	1	1	1	1	1	1	1	2	2	2	1	1	1	0	0	0	0	0	1	0	0
0	0	0	0	0	0	0	0	0	0	0	0	0	0	0	0	0	0	0	0	0	0	0	0	0	0	0	1	1	0	0	0	0	0	1	1	0	0	0	0	0	0	1	1	1	2	2	0	0	0
1	1	1	1	1	1	1	1	1	1	1	1	1	1	1	1	0	0	0	0	0	0	0	0	0	0	0	0	0	2	1	1	1	1	0	0	0	0	0	0	0	0	0	1	1	0	0	1	1	1
0	0	0	0	0	0	0	0	0	0	0	0	0	0	0	0	1	1	1	1	0	0	0	0	0	0	1	1	1	0	1	1	0	0	0	0	0	0	0	0	0	1	1	0	0	0	0	0	0	0
0	0	0	0	0	0	0	0	0	0	0	0	0	0	0	0	0	0	0	0	1	1	0	0	1	1	0	0	0	0	0	0	1	1	0	0	0	0	0	0	1	0	0	0	0	1	1	1	1	1
0	0	0	0	0	0	0	0	0	0	0	0	0	0	0	0	0	0	0	0	0	1	2	2	1	1	0	0	0	0	0	0	0	0	1	0	0	0	1	2	1	1	1	1	1	1	1	1	1	1
0	0	0	0	0	0	0	0	0	0	0	0	0	0	0	0	0	0	0	1	1	0	0	0	0	0	1	1	0	0	0	0	0	0	1	2	3	2	1	0	1	1	1	1	1	0	0	0	0	0
2	1	1	1	1	1	2	2	2	1	1	1	1	1	1	1	1	2	2	1	1	1	1	1	1	1	1	1	2	2	2	2	2	2	2	3	1	2	2	1	0	0	0	0	0	0	0	0	0	1
1	2	2	2	2	2	1	0	0	1	1	1	1	0	0	1	1	0	0	0	0	0	0	0	0	0	0	1	1	1	1	2	2	2	1	0	1	1	1	2	2	1	1	1	0	0	1	1	1	0
0	0	0	0	0	0	0	1	1	1	1	1	1	3	2	1	1	0	0	0	0	0	0	0	1	1	1	1	1	1	2	1	1	1	1	0	0	0	0	0	0	1	1	1	2	2	1	1	1	1
1	0	0	0	0	0	0	0	0	0	1	1	1	0	1	1	1	2	2	1	2	1	2	2	1	1	1	0	1	1	0	0	0	0	0	1	1	0	0	0	1	1	1	1	1	0	0	0	0	0
0	1	1	1	1	1	3	3	3	3	1	3	3	3	3	2	2	3	3	5	4	5	4	3	2	1	1	1	0	0	0	0	0	0	0	0	1	2	2	1	0	0	0	1	1	2	2	1	2	2
5	5	6	6	6	6	4	4	4	4	4	2	2	2	1	3	3	2	2	1	1	1	1	3	4	5	5	5	5	4	4	4	5	5	5	4	3	3	4	5	5	5	4	3	3	3	3	3	2	4
2	2	1	0	0	0	0	0	0	0	1	2	2	2	3	3	3	4	5	5	5	4	4	3	3	3	3	2	3	4	5	5	4	3	3	4	4	3	2	2	1	1	2	3	4	4	3	4	4	2
4	4	4	5	4	4	4	4	3	4	4	2	3	4	4	4	3	2	1	3	4	5	5	5	5	5	5	6	5	5	4	4	4	5	5	6	5	5	4	4	5	5	6	4	2	3	4	5	5	4
21	21	21	21	22	22	20	20	21	21	21	22	22	21	21	20	21	20	20	17	16	16	15	14	14	14	14	14	14	13	14	14	13	15	15	14	16	16	17	18	19	19	18	19	19	18	18	17	17	18
5	6	6	6	4	3	5	4	4	3	4	4	3	3	3	3	2	3	2	3	4	5	6	7	7	6	7	7	8	9	7	7	7	6	5	5	5	6	6	5	4	4	4	5	6	7	6	6	6	6
3	2	2	3	4	5	5	6	7	7	6	6	5	5	4	5	6	6	6	6	5	4	4	3	3	4	3	3	2	2	3	3	4	4	5	5	3	3	3	3	3	4	4	3	3	2	2	2	2	1
3	3	3	2	3	3	4	4	3	4	2	2	3	3	4	3	4	4	5	5	5	5	5	6	6	6	7	7	7	6	7	7	7	6	4	4	5	5	5	6	5	5	5	7	7	7	8	8	8	9
5	5	6	6	8	7	6	6	7	6	9	10	9	9	8	6	5	5	5	5	5	6	6	6	6	7	6	7	7	8	7	7	7	8	9	8	9	9	8	7	8	7	7	4	3	4	4	4	4	4
6	6	7	9	7	9	10	9	8	8	8	7	8	7	9	11	11	11	11	11	11	9	9	10	9	7	6	5	5	7	7	7	7	6	8	10	8	9	10	10	9	8	7	8	9	7	7	7	4	3
17	15	13	8	7	5	4	6	6	5	5	5	5	5	4	3	4	4	5	5	6	7	7	6	9	10	11	11	11	9	9	9	9	9	8	6	6	4	4	4	5	6	7	7	7	9	9	8	11	13
19	22	20	23	25	27	26	25	24	23	22	22	21	22	21	22	20	20	16	15	14	12	12	12	11	9	8	9	9	8	8	8	8	7	7	7	8	9	9	9	7	7	9	10	11	11	9	11	12	9
12	10	12	12	10	10	11	11	11	13	12	12	13	13	12	11	11	12	15	16	15	16	17	17	17	19	18	18	19	17	17	16	17	17	17	20	20	18	19	18	22	23	21	19	18	16	17	17	16	18
14	14	14	12	13	11	10	11	10	9	12	10	11	12	13	16	18	17	17	17	18	19	19	19	16	17	18	16	16	19	18	19	17	18	18	15	15	17	17	18	15	15	15	14	14	16	17	16	16	16
16	18	17	20	20	21	22	20	22	22	21	22	21	20	18	15	17	16	16	15	14	14	13	11	13	12	12	15	12	12	15	14	14	15	15	15	14	14	12	13	13	10	12	14	15	14	13	12	9	9
15	14	14	14	15	12	13	13	12	15	14	15	15	15	20	20	16	18	17	18	20	20	18	18	19	20	21	19	22	22	20	20	21	19	20	24	24	23	23	23	25	28	27	27	26	25	26	27	29	28
17	15	16	14	10	12	11	12	14	12	12	13	13	13	11	15	13	12	13	13	12	11	14	16	15	16	15	15	15	15	15	16	17	19	17	15	16	17	18	17	16	15	13	13	14	16	16	16	16	16
17	19	18	20	22	23	20	22	21	18	18	19	16	19	19	15	17	18	18	17	17	17	17	16	17	13	15	15	14	15	15	15	15	13	14	12	15	15	15	14	14	15	16	17	14	14	15	14	15	16
15	13	15	13	14	13	17	15	15	17	17	16	19	16	17	17	18	17	14	15	15	16	14	15	14	17	16	18	17	18	18	18	17	18	18	18	15	15	13	13	14	12	11	11	13	14	14	15	15	14
4	7	5	7	5	7	7	9	9	9	9	8	8	8	6	7	7	7	12	12	11	11	12	13	12	11	11	10	11	9	9	8	8	7	6	8	8	8	9	11	10	11	12	11	10	9	9	9	9	9
8	7	8	6	8	7	6	4	4	4	5	5	5	5	7	7	7	7	5	7	9	9	9	8	8	7	7	6	6	6	6	9	9	11	11	9	10	10	11	11	10	10	10	10	10	9	7	7	8	9
5	5	4	5	5	5	5	5	6	7	6	6	5	5	6	5	7	6	6	5	3	3	4	5	6	6	7	7	7	7	6	4	3	3	3	5	4	4	5	3	4	5	4	5	5	6	7	8	7	9
3	3	5	5	6	6	6	6	4	5	5	5	6	7	5	6	4	5	5	4	6	6	5	4	4	5	4	4	4	4	5	5	6	5	6	4	5	5	3	4	4	3	4	3	4	3	3	2	2	0
5	5	4	4	3	3	2	5	6	5	5	4	4	3	3	3	3	3	2	2	0	0	0	0	0	0	0	0	0	0	0	0	0	0	0	1	0	0	1	1	1	1	2	2	1	1	1	1	1	1
[truncated: 430 more columns]

## Sheet: Panel S6j-heatmap
0	0	0	0	0	0	0	0	0	0	0	0	0	0	0	0	0	0	0	0	0	0	0	0	0	0	0	0	0	0	0	0	0	0	0	0	0	0	0	0	0	0	0	0	0	0	0	0	0	0
0	0	0	0	0	0	0	0	0	0	0	0	0	0	0	0	0	0	0	0	0	0	0	0	0	0	0	1	1	1	1	1	1	1	1	1	1	1	0	0	0	0	0	0	0	0	0	0	0	1
1	1	1	1	1	1	1	1	1	1	1	1	1	1	1	2	1	1	1	1	1	1	1	1	1	1	1	0	0	0	0	0	0	0	0	0	0	0	1	1	1	1	2	1	1	2	2	2	2	1
0	0	0	0	0	0	0	0	0	0	1	1	1	1	1	0	1	1	1	1	1	1	1	1	1	1	1	0	1	0	0	0	0	0	0	0	0	0	0	1	1	1	1	2	2	1	0	0	0	0
0	0	0	0	0	0	0	1	1	1	0	0	0	0	0	0	0	1	1	1	1	1	0	0	0	0	0	1	0	1	1	1	0	0	0	0	1	1	1	0	1	1	0	0	0	0	1	1	0	1
0	0	0	0	0	1	1	0	0	0	0	0	0	0	0	1	1	0	0	0	0	0	1	1	0	0	0	0	0	0	0	0	1	1	2	2	1	0	1	1	0	0	0	0	0	0	0	1	2	1
1	1	1	1	2	1	1	1	1	1	1	1	2	2	2	1	1	1	1	1	1	1	1	1	2	1	1	1	1	1	1	1	2	2	1	1	1	3	2	1	1	1	1	1	1	2	2	1	1	1
1	0	0	1	0	0	0	0	0	0	1	1	0	0	0	0	0	0	0	0	0	0	0	0	0	1	0	0	0	0	0	1	0	0	0	1	1	0	0	1	1	1	1	1	1	0	0	0	0	0
0	1	2	1	1	0	0	0	1	1	0	0	0	0	0	0	0	0	0	0	0	0	0	0	0	0	1	0	0	1	1	0	0	0	1	0	0	0	0	0	1	1	1	1	1	0	0	0	0	0
0	1	0	0	0	1	2	2	0	0	0	0	0	0	0	0	0	0	0	0	0	0	0	0	0	0	0	2	2	0	0	0	0	1	0	0	0	0	1	1	0	0	0	0	0	1	1	1	0	0
1	0	0	0	1	1	0	0	1	1	1	0	0	0	0	0	0	0	0	0	0	0	0	0	0	0	1	0	0	1	0	1	1	0	0	1	1	1	0	0	0	0	0	0	0	0	0	0	1	1
0	0	1	1	0	0	0	0	0	0	0	1	1	0	0	0	0	0	0	0	0	0	0	0	1	1	0	0	0	0	2	0	1	1	1	0	0	0	0	0	0	0	0	0	0	0	0	0	0	0
2	1	0	0	0	0	0	0	0	0	0	0	0	1	1	1	0	0	0	0	0	0	1	1	0	0	1	2	2	2	1	2	0	0	0	0	0	1	1	1	1	1	1	1	1	1	1	1	0	0
0	1	1	0	1	1	1	1	1	1	1	1	0	0	1	1	2	2	1	1	2	2	1	1	1	1	1	1	1	1	1	1	2	1	1	1	1	0	0	0	0	0	0	0	0	0	0	0	1	1
2	2	2	3	2	2	0	0	0	0	1	1	2	2	1	1	1	1	3	3	2	0	0	0	1	2	1	0	0	0	0	0	1	2	1	0	1	1	1	1	1	2	2	1	1	1	1	1	1	1
0	0	0	0	0	0	2	3	2	1	0	0	0	0	0	1	1	1	1	1	1	3	4	3	3	3	3	2	1	1	1	2	1	1	2	1	0	0	0	0	0	0	0	1	1	1	0	0	0	0
1	0	1	1	2	2	2	1	2	3	3	3	2	2	2	1	1	1	0	0	3	3	2	3	3	2	1	2	2	4	4	3	3	3	3	5	4	4	3	3	3	2	2	2	2	2	3	3	2	1
3	3	3	3	1	2	2	2	3	3	3	3	4	4	3	3	2	2	3	3	2	2	2	2	2	2	3	4	5	1	1	1	1	1	1	1	2	2	2	2	2	2	2	2	2	2	1	1	1	1
4	5	5	4	5	5	5	5	2	2	2	2	2	2	3	3	4	3	2	2	2	1	1	1	1	2	2	1	1	3	3	3	3	2	2	2	2	2	3	2	2	2	2	1	1	2	3	4	4	4
11	9	8	9	9	8	8	8	10	10	10	10	10	10	12	11	11	12	11	11	10	11	11	12	12	11	11	11	11	11	12	12	12	13	12	12	12	11	11	12	11	11	11	14	14	12	12	11	12	13
1	3	3	4	3	4	4	4	4	4	3	3	4	5	3	3	3	2	3	2	1	2	2	1	1	1	1	2	1	1	0	0	0	2	3	3	4	6	6	6	7	7	6	3	2	3	3	3	3	3
5	5	5	4	5	4	4	4	4	5	7	7	5	5	6	6	6	7	7	9	10	9	8	8	8	7	7	6	7	7	7	7	6	4	4	5	4	3	3	3	2	2	3	3	4	4	4	4	4	4
6	6	6	4	4	4	3	3	5	4	3	3	4	3	2	3	4	5	4	3	2	2	3	3	2	4	5	6	7	6	6	6	7	8	8	7	7	7	6	6	9	7	6	7	6	6	5	6	6	6
4	5	5	7	7	8	9	9	7	7	5	6	7	7	8	6	5	5	6	7	8	8	9	8	9	8	7	5	4	5	5	5	6	5	5	5	5	5	6	6	6	8	9	9	9	8	8	8	8	9
6	4	5	5	5	4	3	2	2	2	5	5	5	6	6	9	7	6	8	7	5	3	2	2	2	3	4	5	5	4	6	6	5	5	5	5	4	5	5	5	3	4	4	4	5	6	8	6	6	4
11	13	12	14	12	11	13	13	13	13	14	14	14	13	13	13	15	16	11	10	11	14	14	13	12	12	10	8	8	10	9	9	9	9	9	8	10	9	9	8	8	7	8	10	8	9	8	10	11	11
14	14	14	13	14	15	14	15	15	17	14	11	11	11	10	6	6	5	8	8	8	7	7	8	7	6	9	11	12	10	9	9	9	10	10	11	10	9	8	9	11	13	12	10	13	12	11	8	7	8
11	8	9	7	11	10	10	11	10	9	10	11	10	9	9	11	11	11	12	12	13	13	14	15	16	16	15	16	18	19	19	19	20	19	20	17	17	18	19	18	14	13	12	12	11	11	12	14	15	15
12	14	14	15	11	13	12	12	13	12	13	13	14	15	16	16	17	19	19	18	19	17	16	16	16	17	14	14	11	10	11	12	10	9	9	12	14	11	11	13	14	14	13	13	14	14	13	13	11	10
14	15	14	14	15	15	15	15	14	12	11	12	11	10	10	11	11	9	8	12	10	13	14	14	15	16	17	17	17	18	14	14	15	17	16	15	14	17	18	17	19	17	20	20	20	20	21	20	21	21
23	21	21	21	23	21	23	23	25	28	29	26	25	27	26	26	25	22	21	18	17	17	16	16	15	14	16	15	17	17	20	19	18	17	17	19	18	18	16	17	17	18	20	19	18	18	18	18	17	17
31	33	35	35	34	34	31	28	28	28	28	29	30	31	26	26	26	30	30	33	34	35	33	33	34	32	31	29	25	25	27	27	28	27	25	25	25	22	25	22	23	21	17	18	21	23	23	23	26	25
16	15	14	12	12	13	16	18	17	15	14	17	17	14	22	21	22	20	21	19	17	15	15	16	15	16	16	18	20	19	15	14	13	16	18	17	17	20	17	21	19	18	19	23	19	18	16	16	14	18
14	16	13	16	15	15	13	13	16	15	13	11	12	15	11	12	11	12	11	11	14	13	16	19	19	19	18	17	17	18	20	20	20	19	20	19	19	20	20	18	18	21	21	16	18	17	19	19	18	16
17	14	15	14	13	14	15	15	11	13	15	16	16	14	14	14	15	15	14	14	12	13	13	9	9	9	9	12	11	11	13	15	16	13	13	14	14	13	13	14	13	13	13	13	12	11	11	14	17	17
10	11	13	13	14	12	12	14	13	13	13	13	11	11	14	14	12	14	15	13	14	15	13	14	15	15	15	12	14	16	14	12	12	14	13	13	13	14	16	14	15	14	15	14	14	15	15	13	13	12
6	5	5	5	5	7	7	5	7	7	7	7	8	10	9	9	9	7	8	10	10	9	10	10	9	8	10	10	10	8	8	9	9	9	7	7	7	6	5	6	6	7	7	9	10	9	8	9	6	7
4	4	3	3	3	2	2	2	2	2	3	3	3	1	0	0	3	2	2	2	3	2	3	1	1	2	1	2	2	2	2	1	2	1	3	3	3	3	3	4	3	3	2	1	0	1	2	1	2	2
2	3	3	3	2	2	2	3	3	3	2	2	2	2	2	2	0	1	1	1	0	1	0	1	1	1	1	2	1	1	1	2	1	2	2	2	2	2	2	1	2	2	2	3	3	3	3	3	3	4
[truncated: 430 more columns]

## Sheet: Panel S6k-heatmap
0	1	0	0	1	1	1	0	0	0	0	0	0	0	0	0	0	0	0	0	0	0	0	0	0	0	0	0	0	0	0	0	0	0	0	0	0	0	0	0	0	0	0	0	0	0	0	1	0	0
0	0	1	1	0	0	0	1	0	0	0	0	0	0	0	0	0	0	0	0	0	0	0	0	0	0	0	0	0	0	0	0	0	0	0	0	0	0	0	0	0	0	0	0	1	1	1	1	1	1
0	0	0	0	1	0	0	0	0	0	0	0	0	0	0	0	0	0	0	0	0	0	0	0	0	0	0	0	0	0	0	0	0	0	0	0	0	0	1	1	1	1	1	1	0	0	0	0	0	0
1	0	1	0	0	1	0	0	1	1	0	1	0	0	0	0	0	0	0	0	0	0	0	0	0	0	0	0	0	0	0	0	0	0	0	1	1	1	0	0	0	0	0	0	0	0	0	0	0	0
0	1	0	1	1	1	1	0	0	0	1	0	1	1	1	0	0	0	0	0	0	0	0	0	0	0	0	0	0	0	0	0	0	1	1	0	0	0	0	0	0	0	0	0	0	0	0	0	0	0
0	0	0	0	0	0	1	2	0	0	0	0	0	0	0	1	1	0	0	0	0	0	0	0	0	0	0	0	0	0	1	1	1	0	0	0	0	0	0	0	0	0	0	0	0	0	0	0	0	0
0	0	0	0	0	0	0	0	2	1	1	0	0	0	0	0	0	1	1	0	0	0	0	0	0	0	0	0	1	1	0	0	0	0	0	0	0	0	0	0	0	0	0	0	0	0	0	0	0	0
0	0	0	0	0	1	1	1	1	1	0	1	2	1	0	0	0	0	0	1	0	0	0	0	0	0	1	1	0	0	0	0	0	0	0	0	0	0	0	0	0	0	0	0	0	0	0	0	0	0
1	1	1	1	1	0	0	0	0	1	2	1	0	1	2	2	0	1	0	0	1	0	0	0	1	1	0	0	0	0	0	0	0	0	0	0	0	0	0	0	0	0	0	0	0	0	0	0	0	0
2	2	2	2	2	2	2	2	2	1	1	2	1	1	1	1	3	1	2	1	1	2	2	1	0	0	0	0	0	0	0	0	0	0	0	0	0	0	0	0	0	0	0	0	0	0	0	0	0	0
1	1	0	0	0	0	0	0	0	1	1	1	2	1	1	1	1	2	2	2	3	3	3	3	2	2	1	1	1	1	0	0	0	0	0	0	0	0	0	0	0	0	0	0	0	0	0	0	0	0
0	0	1	1	1	0	0	0	0	0	0	0	0	1	0	0	0	0	1	2	0	0	0	1	2	1	3	3	3	3	3	3	3	3	3	3	3	3	1	0	0	0	0	0	0	0	0	0	0	0
0	0	0	0	0	1	1	0	0	0	0	0	0	0	1	0	1	1	1	1	2	2	1	1	1	2	1	0	0	0	1	1	1	1	1	0	0	0	2	3	3	3	3	2	2	2	1	1	1	1
0	0	0	0	0	0	0	1	1	0	0	0	1	1	2	3	1	1	0	0	0	0	1	1	1	0	0	1	0	0	0	0	0	0	0	1	1	1	0	0	0	0	0	1	1	2	2	2	2	2
0	0	0	0	0	0	0	0	1	2	1	2	1	1	0	0	1	0	0	0	0	0	0	1	1	0	0	0	1	0	0	0	0	0	0	0	0	0	1	1	2	2	1	2	2	0	1	3	2	1
0	0	1	1	1	1	1	1	0	1	2	1	0	0	0	0	0	1	0	0	0	0	0	0	0	1	1	0	0	1	1	0	0	0	0	1	1	1	1	1	0	0	1	1	1	2	2	1	3	4
1	1	0	1	1	1	1	1	1	0	0	0	1	1	0	0	0	0	1	0	0	0	0	0	0	0	0	1	0	1	1	2	2	2	1	0	0	0	0	1	1	0	0	0	1	1	2	2	2	2
2	3	3	2	2	2	2	2	2	2	2	2	2	1	2	2	2	1	2	3	2	3	3	3	3	3	4	4	5	4	3	3	3	3	4	3	4	4	4	3	2	3	4	4	2	3	2	2	1	1
4	4	4	4	3	3	3	3	3	3	3	3	3	4	4	4	4	4	3	2	4	2	2	2	2	2	1	1	1	1	2	2	2	2	2	3	3	3	2	2	3	5	4	4	4	4	3	4	4	4
13	13	13	13	14	14	13	13	13	13	13	11	11	9	10	10	10	11	11	12	11	11	11	9	9	9	9	9	9	9	9	7	7	7	6	6	6	6	7	8	8	6	8	7	7	6	7	6	6	7
4	3	3	3	3	2	3	4	4	4	5	7	7	10	9	9	8	9	8	8	7	9	9	10	8	7	7	6	7	7	7	7	7	7	9	8	8	8	9	8	8	8	6	7	7	7	8	8	8	9
3	3	3	3	4	5	5	4	4	4	3	3	2	2	3	4	4	3	4	3	4	3	3	4	6	5	5	5	4	4	4	6	6	6	5	6	7	7	6	6	6	5	4	4	3	5	3	3	3	2
5	5	5	5	5	5	5	5	5	5	5	6	7	7	6	5	5	5	5	5	5	4	4	4	4	6	4	4	4	4	4	3	3	3	3	4	3	4	4	4	5	6	7	6	7	6	6	5	5	5
7	7	7	7	3	3	3	3	3	3	4	3	3	3	3	2	2	2	2	3	3	4	4	5	4	6	7	9	9	9	8	10	10	11	12	8	9	7	9	9	8	7	6	6	7	6	8	8	7	6
7	7	7	7	10	10	10	10	11	11	10	10	10	9	9	9	10	11	10	11	11	12	13	11	13	10	10	8	8	9	10	9	8	6	6	9	8	9	7	6	5	6	6	7	8	7	6	5	6	6
12	12	12	12	10	11	9	9	9	9	8	10	10	12	9	10	11	8	9	8	8	7	6	6	5	7	9	10	10	9	10	11	13	14	11	13	13	13	13	15	16	16	18	17	15	16	15	15	15	13
9	9	10	10	11	10	12	12	9	9	10	9	9	8	8	8	7	9	9	9	9	10	8	8	7	8	8	8	8	10	10	9	7	8	10	8	7	8	7	9	8	8	7	7	9	9	8	9	9	11
13	12	11	9	10	9	9	10	11	11	11	10	11	9	13	14	15	15	16	15	15	13	16	14	15	13	12	12	13	10	10	8	8	7	8	8	10	8	10	7	8	7	7	8	7	6	7	7	9	9
19	20	20	23	21	21	20	18	18	19	21	21	20	21	19	18	17	13	12	11	12	15	14	18	17	19	19	20	19	18	18	20	19	20	20	20	17	17	16	15	15	15	17	15	13	14	16	16	14	15
19	17	17	15	16	15	18	18	18	16	13	14	15	16	20	16	17	20	22	24	25	22	23	20	22	22	22	19	20	23	22	22	24	22	20	21	23	23	21	23	23	26	21	25	26	25	26	25	25	25
22	25	23	23	24	25	22	24	25	25	26	23	21	20	16	22	20	20	18	17	17	17	15	15	14	12	10	14	12	12	12	12	13	15	16	16	14	16	19	17	18	16	18	14	16	17	15	16	15	14
16	15	18	20	20	20	20	18	18	18	18	19	19	17	19	18	19	20	21	22	20	20	19	16	16	19	23	20	19	19	18	17	16	16	15	15	17	15	15	15	13	15	17	21	20	19	17	18	21	21
13	14	13	12	12	14	15	17	16	17	17	19	21	23	22	22	19	18	17	15	13	15	18	23	23	23	21	24	27	24	26	27	25	23	22	23	21	25	22	21	22	22	21	16	14	15	18	17	15	15
17	17	16	15	15	14	13	12	12	13	13	13	11	11	13	12	15	17	17	19	24	22	20	19	19	17	16	13	12	13	12	12	15	16	19	16	17	14	15	18	17	16	16	19	20	20	19	18	18	18
7	6	8	8	9	7	10	9	9	9	7	7	8	8	6	6	7	7	8	8	7	8	9	9	8	7	7	9	9	10	11	9	9	8	7	10	10	10	9	10	11	9	8	7	9	10	10	12	14	12
13	11	11	10	9	11	9	10	11	10	11	9	10	11	12	12	11	10	9	8	6	6	4	4	7	8	10	11	11	12	9	11	11	13	12	10	10	10	13	12	13	14	14	14	13	9	10	9	6	7
5	7	6	9	8	8	7	7	6	7	8	9	10	10	8	8	9	9	9	9	9	9	11	12	10	12	11	9	9	9	11	10	11	10	12	12	10	10	9	6	5	5	6	6	6	10	8	8	9	11
5	5	5	3	5	5	7	7	7	7	7	9	8	7	8	6	6	6	6	6	8	7	8	7	7	5	6	6	6	4	4	4	3	2	1	1	2	3	3	6	6	5	5	5	7	6	6	6	5	4
3	4	4	5	4	4	3	4	6	5	5	3	3	3	3	5	5	5	5	6	4	5	4	4	4	3	2	2	2	3	4	5	3	4	4	4	5	5	5	4	4	5	5	4	2	3	3	3	4	4
[truncated: 430 more columns]

## Sheet: Panel S6l-heatmap
0	0	0	0	0	0	0	0	0	0	0	0	0	0	0	0	0	0	0	0	0	0	0	0	1	1	1	2	2	2	2	1	1	1	1	1	1	1	1	1	1	2	2	0	0	0	0	0	0	0
0	0	0	0	0	0	0	0	0	0	0	0	0	0	0	0	0	0	1	1	1	1	1	1	0	0	0	0	0	0	0	1	1	1	0	0	0	0	0	1	1	0	0	0	0	0	0	0	0	1
0	0	0	0	0	0	0	0	0	0	0	0	0	0	0	1	1	1	0	0	0	0	0	0	0	0	0	0	0	0	0	0	0	0	1	1	1	2	2	0	0	0	0	0	0	0	0	1	1	0
1	1	1	1	1	1	1	0	0	0	0	0	0	1	1	0	0	0	0	0	0	0	0	0	0	0	0	0	0	0	0	0	0	0	0	1	1	0	0	1	1	1	0	0	0	1	1	0	0	0
0	0	0	0	0	0	0	1	1	1	1	2	2	1	1	0	0	0	0	0	0	0	0	0	0	0	0	0	0	0	0	0	0	1	1	0	0	0	0	0	0	0	1	1	2	1	1	0	0	0
1	1	0	0	0	0	0	0	0	0	1	0	0	0	0	1	1	1	1	1	1	0	0	0	0	0	1	1	1	1	1	2	2	1	1	1	0	0	0	0	0	0	1	1	0	0	0	1	1	0
1	1	1	1	1	1	0	0	1	1	0	0	0	0	0	0	0	0	0	0	0	1	1	0	1	1	0	0	0	1	1	0	0	0	0	0	1	1	0	0	0	1	0	0	0	0	0	0	0	1
1	0	1	1	1	0	1	2	1	1	0	0	0	0	0	0	0	0	0	0	0	1	1	1	1	1	2	1	1	0	0	0	0	0	0	0	0	0	1	1	2	0	0	0	0	0	0	0	0	0
0	1	0	0	0	2	2	0	0	0	1	1	1	0	0	0	0	0	0	1	1	0	0	2	1	1	0	1	1	0	0	0	0	0	0	0	0	0	2	2	1	2	1	1	1	1	1	1	1	1
1	1	2	3	3	2	2	2	1	1	0	0	0	1	1	1	0	0	1	0	0	0	1	0	0	0	0	0	0	1	1	2	1	1	1	1	1	2	0	0	0	0	1	0	0	0	0	0	0	0
2	2	2	1	1	0	0	1	2	2	2	1	2	2	1	1	2	2	1	1	1	1	0	0	0	0	0	0	0	1	1	0	1	0	0	0	1	0	0	0	0	0	0	1	1	0	0	1	1	1
1	2	1	1	0	1	1	1	1	1	2	2	1	1	2	2	3	3	3	3	0	0	0	0	0	0	0	1	1	0	0	0	0	1	2	2	0	0	0	1	1	1	1	1	1	2	2	2	2	2
2	1	2	3	4	3	2	2	2	3	3	4	4	4	3	2	1	1	1	0	3	3	3	1	0	1	1	0	1	1	1	1	2	2	1	1	2	2	1	0	0	0	0	2	2	2	2	1	0	0
1	1	1	0	0	1	1	1	1	0	0	0	1	1	2	2	2	2	2	3	3	3	2	5	6	4	3	2	1	0	1	1	0	0	0	0	0	1	2	3	2	2	2	0	0	0	0	0	1	0
0	0	0	0	0	0	2	2	2	2	1	1	0	0	0	1	1	0	0	0	0	1	2	1	1	2	3	2	3	3	3	2	2	2	2	2	3	1	1	1	1	2	2	1	1	1	1	1	2	3
3	2	2	2	2	3	3	3	2	1	2	1	0	0	0	0	0	1	2	1	1	0	0	1	1	1	2	4	3	3	2	2	1	2	2	1	0	3	3	2	3	2	3	4	4	3	4	3	2	2
1	2	2	3	2	2	1	1	2	3	3	4	3	2	2	1	2	2	2	3	3	3	3	2	3	3	2	2	1	3	3	3	4	4	4	5	4	1	0	0	2	2	1	1	1	2	1	2	1	1
0	1	2	1	2	1	1	1	0	0	0	0	3	4	5	6	3	2	2	2	2	2	3	2	2	2	4	4	5	4	3	4	3	2	2	2	2	4	5	5	3	2	1	0	0	0	0	0	1	1
5	3	2	2	2	3	3	3	4	3	3	3	3	3	2	2	4	6	5	4	4	3	2	3	2	3	1	1	1	1	2	2	3	3	3	1	3	2	2	2	1	1	4	3	4	3	2	2	2	2
24	24	23	21	20	19	19	19	18	20	21	22	21	21	22	22	22	20	20	20	20	21	20	20	20	19	20	19	20	20	20	21	21	22	22	23	21	21	21	21	21	21	21	23	23	23	23	24	23	24
3	4	5	7	8	8	9	8	11	9	10	9	9	9	8	9	9	9	10	9	10	9	10	9	8	9	7	8	8	8	6	5	5	4	4	5	6	6	5	6	7	8	6	6	5	5	5	4	6	5
9	9	9	8	8	9	9	10	8	9	6	6	6	5	5	4	4	6	4	6	5	6	5	6	7	7	8	7	3	2	4	3	3	2	3	3	3	3	4	2	2	2	2	2	2	4	5	5	4	5
4	2	2	5	5	4	2	2	2	2	3	4	5	5	5	6	6	4	5	5	6	6	7	7	6	5	5	6	9	10	10	10	10	10	9	7	7	8	7	9	8	7	5	5	5	4	5	5	6	8
6	9	9	7	8	9	8	8	9	9	9	10	8	8	9	8	7	8	8	8	7	7	7	9	10	10	9	8	8	8	8	10	10	11	10	11	12	11	12	9	8	9	11	11	10	11	10	11	11	10
9	9	10	11	9	8	11	12	10	10	10	9	10	11	10	10	11	11	10	10	7	8	8	7	7	7	7	10	9	9	10	10	8	10	11	12	12	12	11	12	15	16	16	17	18	16	17	15	13	10
17	14	13	13	14	14	12	11	12	12	10	8	9	9	9	10	11	11	12	13	16	16	17	15	14	16	17	17	18	17	15	13	15	13	11	12	11	11	13	13	11	10	10	10	11	12	12	12	14	16
9	11	11	11	11	10	10	9	11	11	12	13	11	9	10	10	13	12	12	11	11	11	11	13	15	11	11	9	8	10	12	14	13	13	14	13	13	12	13	14	15	14	15	14	13	11	11	12	10	10
18	19	20	18	17	16	16	16	12	12	14	14	16	17	17	16	14	15	14	12	12	11	11	10	10	12	14	13	14	14	13	14	15	16	18	17	18	18	18	17	16	18	17	16	15	18	17	16	17	17
23	22	18	19	19	20	21	22	20	21	18	20	20	21	17	16	14	13	13	14	14	14	12	12	12	16	14	16	15	16	19	17	17	16	16	16	17	18	19	22	22	20	19	22	22	19	19	23	24	22
21	18	21	19	20	21	22	20	24	23	24	22	20	20	24	26	26	26	28	28	26	25	24	26	25	22	22	22	22	21	20	20	20	18	18	18	18	19	16	15	16	17	19	17	18	23	24	20	17	17
17	20	20	24	24	23	23	22	20	20	23	24	25	22	21	16	18	18	18	19	22	26	30	25	26	23	24	26	27	23	22	23	23	24	25	26	22	23	21	20	21	20	18	19	20	17	18	19	23	25
25	26	28	27	25	26	26	27	29	29	27	28	29	33	31	34	31	31	29	28	28	26	27	31	31	31	31	26	26	27	23	23	24	29	24	22	25	29	30	32	28	30	26	28	27	28	24	23	22	21
27	26	24	24	29	28	27	32	32	29	28	25	26	26	28	30	32	35	33	30	30	28	26	26	24	25	23	27	30	31	34	33	32	29	30	33	30	25	28	21	27	25	30	25	28	29	32	31	31	29
21	19	21	20	19	21	19	18	19	23	21	22	20	20	19	20	18	16	19	22	25	28	26	24	26	28	28	27	26	26	26	28	25	26	29	27	28	26	25	29	24	24	25	27	22	20	20	22	21	23
19	21	20	20	18	16	19	18	15	13	16	16	18	18	22	21	21	22	21	23	18	16	17	17	16	14	15	12	11	13	14	12	16	14	13	15	16	17	18	17	20	22	20	20	23	23	20	20	17	16
13	12	10	9	10	11	11	11	12	14	14	13	11	9	6	7	7	7	8	9	9	10	12	13	12	13	13	15	15	14	13	15	15	14	14	13	14	12	9	11	10	10	9	10	11	11	13	14	16	17
7	8	10	11	11	12	11	10	11	10	10	11	11	9	10	9	10	8	8	6	8	7	4	5	8	8	8	9	8	8	8	7	6	7	6	6	6	8	9	9	9	8	10	11	9	9	9	7	9	8
7	7	5	5	4	3	4	3	3	5	4	5	5	8	7	6	7	9	9	9	8	7	7	6	5	5	5	4	4	3	3	2	2	2	4	4	3	4	3	3	2	2	2	0	1	1	1	3	2	4
8	9	9	9	10	10	9	9	8	6	8	7	7	7	7	6	5	3	3	2	3	4	5	5	4	4	4	4	5	5	5	4	4	5	3	4	5	4	6	5	7	6	6	5	4	4	5	4	4	3
[truncated: 430 more columns]

## Sheet: Panel S6i-l x-axis values
Time axis of probability density
-7.96667
-7.93333
-7.9
-7.86667
-7.83333
-7.8
-7.76667
-7.73333
-7.7
-7.66667
-7.63333
-7.6
-7.56667
-7.53333
-7.5
-7.46667
-7.43333
-7.4
-7.36667
-7.33333
-7.3
-7.26667
-7.23333
-7.2
-7.16667
-7.13333
-7.1
-7.06667
-7.03333
-7
-6.96667
-6.93333
-6.9
-6.86667
-6.83333
-6.8
-6.76667
-6.73333
-6.7
-6.66667
-6.63333
-6.6
-6.56667
-6.53333
-6.5
-6.46667
-6.43333
-6.4
-6.36667
-6.33333
-6.3
-6.26667
-6.23333
-6.2
-6.16667
-6.13333
-6.1
-6.06667
-6.03333
-6
-5.96667
-5.93333
-5.9
-5.86667
-5.83333
-5.8
-5.76667
-5.73333
-5.7
-5.66667
-5.63333
-5.6
-5.56667
-5.53333
-5.5
-5.46667
-5.43333
-5.4
-5.36667
-5.33333
-5.3
-5.26667
-5.23333
-5.2
-5.16667
-5.13333
-5.1
-5.06667
-5.03333
-5
-4.96667
-4.93333
-4.9
-4.86667
-4.83333
-4.8
-4.76667
-4.73333
-4.7
-4.66667
-4.63333
-4.6
-4.56667
-4.53333
-4.5
-4.46667
-4.43333
-4.4
-4.36667
-4.33333
-4.3
-4.26667
-4.23333
-4.2
-4.16667
-4.13333
-4.1
-4.06667
-4.03333
-4
-3.96667
-3.93333
-3.9
-3.86667
-3.83333
-3.8
-3.76667
-3.73333
-3.7
-3.66667
-3.63333
-3.6
-3.56667
-3.53333
-3.5
-3.46667
-3.43333
-3.4
-3.36667
-3.33333
-3.3
-3.26667
-3.23333
-3.2
-3.16667
-3.13333
-3.1
-3.06667
-3.03333
-3
-2.96667
-2.93333
-2.9
-2.86667
-2.83333
-2.8
-2.76667
-2.73333
-2.7
-2.66667
-2.63333
-2.6
-2.56667
-2.53333
-2.5
-2.46667
-2.43333
-2.4
-2.36667
-2.33333
-2.3
-2.26667
-2.23333
-2.2
-2.16667
-2.13333
-2.1
-2.06667
-2.03333
-2
-1.96667
-1.93333
-1.9
-1.86667
-1.83333
-1.8
-1.76667
-1.73333
-1.7
-1.66667
-1.63333
-1.6
-1.56667
-1.53333
-1.5
-1.46667
-1.43333
-1.4
-1.36667
-1.33333
-1.3
-1.26667
-1.23333
-1.2
-1.16667
-1.13333
-1.1
-1.06667
-1.03333
-1
-0.966667
-0.933333
-0.9
-0.866667
-0.833333
-0.8
-0.766667
-0.733333
-0.7
-0.666667
-0.633333
-0.6
-0.566667
-0.533333
-0.5
-0.466667
-0.433333
-0.4
-0.366667
-0.333333
-0.3
-0.266667
-0.233333
-0.2
-0.166667
-0.133333
-0.1
-0.0666667
-0.0333333
0
0.0333333
0.0666667
0.1
0.133333
0.166667
0.2
0.233333
0.266667
0.3
0.333333
0.366667
0.4
0.433333
0.466667
0.5
0.533333
0.566667
0.6
0.633333
0.666667
0.7
0.733333
0.766667
0.8
0.833333
0.866667
0.9
0.933333
0.966667
1
1.03333
1.06667
1.1
1.13333
1.16667
1.2
1.23333
1.26667
1.3
1.33333
1.36667
1.4
1.43333
1.46667
1.5
1.53333
1.56667
1.6
1.63333
1.66667
1.7
1.73333
1.76667
1.8
1.83333
1.86667
1.9
1.93333
1.96667
2
2.03333
2.06667
2.1
2.13333
2.16667
2.2
2.23333
2.26667
2.3
2.33333
2.36667
2.4
2.43333
2.46667
2.5
2.53333
2.56667
2.6
2.63333
2.66667
2.7
2.73333
2.76667
2.8
2.83333
2.86667
2.9
2.93333
2.96667
3
3.03333
3.06667
3.1
3.13333
3.16667
3.2
3.23333
3.26667
3.3
3.33333
3.36667
3.4
3.43333
3.46667
3.5
3.53333
3.56667
3.6
3.63333
3.66667
3.7
3.73333
3.76667
3.8
3.83333
3.86667
3.9
3.93333
3.96667
4
4.03333
4.06667
4.1
4.13333
4.16667
4.2
4.23333
4.26667
4.3
4.33333
4.36667
4.4
4.43333
4.46667
4.5
4.53333
4.56667
4.6
4.63333
4.66667
4.7
4.73333
4.76667
4.8
4.83333
4.86667
4.9
4.93333
4.96667
5
5.03333
5.06667
5.1
5.13333
5.16667
5.2
5.23333
5.26667
5.3
5.33333
5.36667
5.4
5.43333
5.46667
5.5
5.53333
5.56667
5.6
5.63333
5.66667
5.7
5.73333
5.76667
5.8
5.83333
5.86667
5.9
5.93333
5.96667
6
6.03333
6.06667
6.1
6.13333
6.16667
6.2
6.23333
6.26667
6.3
6.33333
6.36667
6.4
6.43333
6.46667
6.5
6.53333
6.56667
6.6
6.63333
6.66667
6.7
6.73333
6.76667
6.8
6.83333
6.86667
6.9
6.93333
6.96667
7
7.03333
7.06667
7.1
7.13333
7.16667
7.2
7.23333
7.26667
7.3
7.33333
7.36667
7.4
7.43333
7.46667
7.5
7.53333
7.56667
7.6
7.63333
7.66667
7.7
7.73333
7.76667
7.8
7.83333
7.86667
7.9
7.93333
7.96667
8

## Sheet: Panel S6i mean velocity
No Stim
0.0827897
0.0828237
0.0829657
0.0830385
0.083176
0.0831891
0.0832975
0.0833768
0.0834691
0.0834135
0.0834708
0.0834992
0.0835442
0.0835959
0.0837398
0.0836567
0.0837666
0.0838227
0.0838266
0.0839442
0.0840416
0.0840832
0.0840642
0.0841875
0.0842233
0.0842521
0.0843118
0.0843267
0.0843688
0.0843949
0.084305
0.0844078
0.0844298
0.0845111
0.0846056
0.0846242
0.0845393
0.0845149
0.0845336
0.0845061
0.084543
0.0844613
0.0844048
0.0844704
0.0844447
0.0844386
0.0845441
0.0845472
0.0845077
0.0845004
0.0843756
0.0843125
0.0843375
0.0842844
0.0841889
0.0842186
0.0842159
0.0841052
0.0839772
0.0838962
0.0838318
0.0837917
0.0836417
0.0835683
0.0835027
0.0833548
0.083416
0.0832782
0.0832092
0.0832651
0.0831757
0.0831463
0.0831542
0.0830361
0.082979
0.0828988
0.0829478
0.0829335
0.0827972
0.0828115
0.0827976
0.0829111
0.0830533
0.0830451
0.0831547
0.0832111
0.0832781
0.0834254
0.0835592
0.0836221
0.083756
0.0839551
0.0839967
0.0841748
0.084309
0.0843936
0.0845415
0.0846081
0.0847312
0.0848156
0.0849095
0.0849748
0.085118
0.0853338
0.0853514
0.0855885
0.0856094
0.0857656
0.0857294
0.0857041
0.0857524
0.085687
0.0857617
0.0856963
0.0856803
0.0856479
0.0855752
0.0855117
0.0855263
0.0855105
0.0855106
0.0854768
0.0855129
0.0855783
0.0855704
0.0856651
0.0855581
0.0856169
0.0856428
0.0856341
0.0855425
0.0853563
0.0853533
0.0854059
0.0854145
0.0854722
0.0854204
0.085364
0.0853989
0.0853734
0.0855162
0.0855346
0.0855736
0.0856037
0.085655
0.0857918
0.0859561
0.0860122
0.0861489
0.0862606
0.0863343
0.0864461
0.0865691
0.0866204
0.0867196
0.0867737
0.086863
0.0870917
0.0871688
0.0872677
0.0874197
0.0875451
0.0877057
0.0878679
0.0879836
0.0879831
0.0882257
0.0883031
0.0883344
0.0883954
0.0885105
0.088656
0.0886189
0.0886887
0.0887158
0.0886982
0.0886343
0.0886365
0.088609
0.0886224
0.0885851
0.0886097
0.0885444
0.0884591
0.0884359
0.088285
0.0882576
0.0882537
0.0883367
0.0882376
0.0881246
0.088022
0.0879824
0.0879296
0.0879328
0.0879294
0.087955
0.0879345
0.0879002
0.0879045
0.0878427
0.0877634
0.087758
0.0878849
0.087879
0.0881081
0.0881253
0.0882519
0.0882519
0.0883963
0.0883611
0.0886005
0.0886781
0.0887906
0.0889699
0.0890688
0.0891136
0.0893323
0.0894089
0.0895044
0.0896225
0.0897493
0.0898261
0.0899023
0.0899754
0.08996
0.0900734
0.0900826
0.0902593
0.0902597
0.0902689
0.090289
0.0903718
0.090407
0.0903587
0.0903851
0.0904544
0.090472
0.0905004
0.0905992
0.0906522
0.0907874
0.0908222
0.0909235
0.0910092
0.0910215
0.0910618
0.0910626
0.0911678
0.0912483
0.0913071
0.0914098
0.0914536
0.0916167
0.0918046
0.0919438
0.0921646
0.0923057
0.0923919
0.0925189
0.0927592
0.0929865
0.093139
0.0931901
0.0934846
0.0936422
0.0936722
0.0937502
0.0939532
0.093977
0.0940178
0.093984
0.0940424
0.0941057
0.0941797
0.0942201
0.0942193
0.0942265
0.0942223
0.0941238
0.0939828
0.0939917
0.0938929
0.0937845
0.0936734
0.0935501
0.0933456
0.0932166
0.0930671
0.0928642
0.092511
0.0923034
0.0921295
0.0920967
0.0919741
0.0917438
0.0915698
0.0913783
0.0911794
0.0909578
0.0908511
0.0907504
0.0904807
0.0905414
0.0905161
0.0903854
0.0903504
0.0901496
0.0900959
0.0901112
0.0901751
0.0901928
0.090268
0.0902741
0.0903578
0.090432
0.0905991
0.0906465
0.0907741
0.0908111
0.0908762
0.0908917
0.0909529
0.0909434
0.0910515
0.0910837
0.091226
0.0912504
0.0913321
0.090929
0.0908041
0.0908503
0.0908781
0.0910443
0.0910813
0.0911772
0.0911414
0.0910166
0.0910035
0.0911254
0.0911801
0.0911219
0.0910278
0.0910924
0.0910713
0.0910312
0.0910329
0.0910926
0.0911265
0.091245
0.0913107
0.0915146
0.0915827
0.0916532
0.0917799
0.0919688
0.0919453
0.0919983
0.0920865
0.0922542
0.0924057
0.0925904
0.0927642
0.0929973
0.0931294
0.0933219
0.0935453
0.0937035
0.0938661
0.0939834
0.0940257
0.0941123
0.09431
0.0943978
0.0945529
0.0947772
0.0949756
0.0950995
0.0950637
0.0950826
0.0951289
0.0951964
0.0953096
0.095204
0.0951793
0.0947925
0.0948556
0.0949691
0.0950232
0.0950315
0.0949482
0.0948934
0.0950773
0.0949732
0.0949987
0.0949296
0.0947423
0.0947662
0.0946602
0.09462
0.0944876
0.0944638
0.0942206
0.0940893
0.0940363
0.094011
0.0938748
0.0936617
0.0933288
0.0934949
0.0933984
0.0929021
0.0931113
0.0926735
0.0926969
0.0925331
0.0925046
0.0923926
0.0923432
0.0922366
0.0921589
0.0920464
0.0920694
0.0920509
0.0920422
0.0919817
0.0919512
0.0918975
0.0918325
0.0918517
0.0918545
0.0918549
0.0918852
0.0919782
0.0923462
0.0923711
0.0923751
0.0924678
0.0924751
0.0925842
0.0927773
0.092848
0.0928651
0.092909
0.0930702
0.0930924
0.0932726
0.0932942
0.0932609
0.0932649
0.0933397
0.0933958
0.0934094
0.0934441
0.0934395
0.0935206
0.0934308
0.0933938
0.0933629
0.0932967
0.0932324
0.0932324
0.0930816
0.0929308
0.0927986
0.0926113
0.092575
0.0924082
0.0922393
0.0920693
0.0918514
0.0915613
0.0914287
0.0912531
0.0910622
0.0909188
0.0907892
0.0905858
0.0904363
0.0903985

## Sheet: Panel S6j mean velocity
Tail Stim
0.0959263
0.0958814
0.0959243
0.0958339
0.0958066
0.095733
0.0956825
0.0956464
0.0956445
0.0956581
0.0956059
0.0955855
0.0955918
0.0954169
0.0951891
0.0953612
0.0953421
0.095151
0.0951952
0.0952041
0.0948594
0.0948274
0.0947301
0.0948396
0.0943474
0.094295
0.0941863
0.0942542
0.0942233
0.0941318
0.0940663
0.0939574
0.0939052
0.0939132
0.0937924
0.0938637
0.093689
0.093755
0.0937021
0.0936377
0.0936463
0.0937348
0.0936966
0.0937311
0.0937999
0.0938025
0.0939403
0.0940185
0.0941347
0.0943587
0.0944788
0.0946204
0.0947745
0.0949515
0.0950521
0.0951293
0.0953643
0.0956481
0.0958486
0.0960248
0.0962002
0.0963754
0.0966637
0.0968723
0.0971434
0.0974024
0.0974203
0.0976888
0.0978362
0.0981453
0.0980521
0.098276
0.0983494
0.0984543
0.0985804
0.0987549
0.0988015
0.0987981
0.0989993
0.0989965
0.0991447
0.0992157
0.0993352
0.0993777
0.0994311
0.0993849
0.0994385
0.0995171
0.0995004
0.0995547
0.0995887
0.0995807
0.0995572
0.0995546
0.0996234
0.0995763
0.0996015
0.0997484
0.0997734
0.0998423
0.100048
0.100226
0.100275
0.100292
0.100323
0.100552
0.100551
0.100396
0.100479
0.100526
0.100569
0.100548
0.100653
0.100662
0.100646
0.100682
0.100769
0.100756
0.100951
0.100939
0.100819
0.101036
0.100994
0.100875
0.100889
0.100951
0.100985
0.100896
0.101004
0.100945
0.100909
0.100816
0.100859
0.100676
0.100631
0.100454
0.100371
0.10027
0.100233
0.100146
0.0999428
0.0998268
0.0997052
0.0996987
0.0995338
0.0995324
0.0994532
0.0993855
0.0993888
0.0992855
0.0991189
0.0992054
0.0989936
0.0989344
0.0988479
0.0986657
0.0985896
0.0986081
0.0984438
0.0984485
0.0983468
0.0983322
0.0982938
0.0982983
0.0982673
0.0982859
0.0983156
0.0983575
0.0984886
0.0986074
0.0986654
0.0988274
0.0987858
0.0988971
0.0990899
0.0992187
0.0992508
0.0992817
0.0994565
0.0994309
0.0995786
0.0995579
0.0996488
0.0997199
0.099812
0.0998212
0.0999414
0.100012
0.0999324
0.100064
0.100114
0.100102
0.100179
0.100038
0.0999634
0.0999434
0.0998635
0.0997819
0.0998229
0.0996206
0.0995851
0.0994375
0.0993439
0.0992541
0.0991147
0.09908
0.0988556
0.0986555
0.0985328
0.0983989
0.0982767
0.0982454
0.0979937
0.0977442
0.0975324
0.0973383
0.0973299
0.0971668
0.0969874
0.0968922
0.0967459
0.0966231
0.0965109
0.0964308
0.0962943
0.0961919
0.0960043
0.0958155
0.0957056
0.0956744
0.0955167
0.0955142
0.0953693
0.0952453
0.0951977
0.0952767
0.0951333
0.0950546
0.0950288
0.0949759
0.0947987
0.0947722
0.0947945
0.0946402
0.094523
0.0944652
0.0943894
0.0943171
0.0941953
0.0940839
0.0940333
0.0939093
0.0937165
0.0936295
0.0935509
0.0933941
0.0932507
0.0931477
0.0930389
0.0929781
0.0928369
0.0927936
0.0926793
0.0926681
0.0921081
0.0920026
0.0917952
0.0916794
0.0917597
0.0916263
0.0915681
0.0912487
0.0911707
0.0911094
0.09119
0.0912272
0.0912403
0.0913379
0.0914439
0.0915501
0.0916997
0.091621
0.0918256
0.0919917
0.0920319
0.0921538
0.0925764
0.0926994
0.0928495
0.0928914
0.0930599
0.0931409
0.0931963
0.0933832
0.0931089
0.0931875
0.093105
0.0934237
0.0929354
0.0931626
0.0932125
0.0930935
0.0932568
0.0934564
0.0935003
0.0937302
0.0938492
0.0939822
0.0940841
0.0941931
0.0942581
0.0945696
0.0946143
0.0945284
0.0944556
0.0947997
0.0950159
0.0950346
0.0951516
0.0953544
0.0955065
0.0956903
0.0959326
0.0961695
0.0963282
0.0965281
0.0967544
0.0968605
0.0971364
0.0971897
0.0972908
0.0974408
0.0976033
0.0976818
0.0977801
0.0978152
0.0979712
0.0980062
0.0981461
0.0981739
0.098175
0.0982063
0.0983747
0.098362
0.0984053
0.0980808
0.0980738
0.0982924
0.0982677
0.0980824
0.0980244
0.0980535
0.0980338
0.0977387
0.0976491
0.0977555
0.0976591
0.0976916
0.0977463
0.0978525
0.0979103
0.0980337
0.0980664
0.0981754
0.0982894
0.0983723
0.0984892
0.0985309
0.0986821
0.0986956
0.0987716
0.0988755
0.0989879
0.0990187
0.0990703
0.0991938
0.0992534
0.0992701
0.0992897
0.0993884
0.0995106
0.099511
0.0995583
0.099642
0.0996345
0.0997431
0.0999149
0.0998247
0.0998725
0.0997923
0.099834
0.0998469
0.0998563
0.0997911
0.0997702
0.0997343
0.0997452
0.0996493
0.0995909
0.099593
0.0995347
0.0995544
0.0995229
0.0994178
0.0994133
0.0994022
0.0993768
0.0992981
0.0992382
0.0990858
0.0990301
0.0990559
0.098995
0.0989544
0.0987504
0.0986793
0.098574
0.0985249
0.0985558
0.098285
0.0982256
0.0981596
0.0981355
0.0981595
0.0981442
0.0981129
0.0980048
0.0980663
0.0980676
0.0980267
0.0981152
0.0980998
0.0981064
0.0980893
0.0981358
0.0982067
0.0982417
0.0984144
0.0985427
0.0986651
0.0987655
0.0989306
0.099033
0.0992096
0.0995234
0.0996479
0.0997463
0.0999417
0.100142
0.100193
0.100363
0.100531
0.100553
0.100676
0.100701
0.100858
0.100915
0.101002
0.101044
0.101114
0.101126
0.101168
0.101266
0.101218
0.101275
0.1012
0.101082
0.101013
0.100999
0.100996
0.100889
0.100691
0.100608
0.100573
0.100546
0.100442
0.100385
0.100241
0.100127
0.0999851

## Sheet: Panel S6k mean velocity
Head Stim
0.0923265
0.0923378
0.0923678
0.0925112
0.0925636
0.0927347
0.0928618
0.0929958
0.0933099
0.0934164
0.0934964
0.0934724
0.093418
0.0933604
0.0934365
0.0936259
0.0938891
0.0939386
0.0941157
0.0943387
0.0943137
0.0944168
0.0946067
0.0941915
0.0943187
0.0948638
0.0949602
0.0949849
0.0951398
0.0951963
0.0951716
0.0953116
0.0952996
0.0952909
0.095361
0.0953511
0.0949929
0.0949196
0.0950016
0.0948501
0.0948226
0.0948632
0.0948284
0.0946294
0.0949459
0.0948555
0.0949864
0.094668
0.0946721
0.0945783
0.0947001
0.0949676
0.0949846
0.0949873
0.0948892
0.0948871
0.0950059
0.0951179
0.0952772
0.0957524
0.0955736
0.0960166
0.096123
0.0962235
0.0967139
0.0965365
0.0966259
0.0967469
0.0969517
0.0971282
0.0973599
0.0974181
0.0973837
0.0975559
0.0976626
0.0978961
0.0979711
0.0981871
0.0982747
0.0985458
0.0983463
0.0984332
0.0986145
0.0987371
0.0988443
0.0988521
0.0989384
0.0990077
0.0989309
0.0989691
0.0989426
0.0989328
0.0989512
0.098941
0.0990232
0.0989153
0.0988621
0.0987788
0.0987176
0.0986849
0.0985571
0.0984918
0.0983945
0.0984051
0.0983416
0.0982209
0.0982177
0.0980653
0.0978802
0.0977925
0.0977597
0.0977174
0.097672
0.0976963
0.0975007
0.0974107
0.0974394
0.0973441
0.0971851
0.0970406
0.0969258
0.0967206
0.0966861
0.0965871
0.0964441
0.0963313
0.096221
0.0960309
0.0960819
0.0960323
0.0959349
0.0958308
0.0956749
0.095597
0.095537
0.0954767
0.0952195
0.0951753
0.0948741
0.0946777
0.0946521
0.0945145
0.0944398
0.0943225
0.0941685
0.0941033
0.0939877
0.0939137
0.0938231
0.0938497
0.0938435
0.0939064
0.0938107
0.0938585
0.0939187
0.0939493
0.0939606
0.0940454
0.0941368
0.0942213
0.0942745
0.0943303
0.0944405
0.0945053
0.0945618
0.0946269
0.0948176
0.0949318
0.0950202
0.0950492
0.0952011
0.0952962
0.0954212
0.0954582
0.0955151
0.0956777
0.0957836
0.0958754
0.0958586
0.0959675
0.0960907
0.0961056
0.0962232
0.0963162
0.0963092
0.0962895
0.0962718
0.0962206
0.0962237
0.096258
0.0963875
0.0963463
0.0963619
0.0963441
0.0964641
0.0965298
0.096592
0.0966023
0.0966699
0.0967602
0.0968643
0.0969762
0.0970451
0.097149
0.0972794
0.0973883
0.0975199
0.0976251
0.0976307
0.0977238
0.0978844
0.0979095
0.0980568
0.0981267
0.0981737
0.0981901
0.0982548
0.0981888
0.0982312
0.0982608
0.0981036
0.0978975
0.0977073
0.0973596
0.0969618
0.0965601
0.096041
0.0952914
0.0944638
0.0936393
0.0926353
0.0915972
0.0896435
0.0882868
0.0867864
0.0852106
0.0840958
0.0821965
0.0802281
0.0780024
0.0758955
0.0735038
0.0710878
0.0686377
0.066102
0.0632129
0.0604151
0.0573166
0.054571
0.0514786
0.0484843
0.0454799
0.0425786
0.039711
0.036838
0.0340773
0.0314217
0.0289933
0.0265085
0.0242175
0.0221301
0.0200052
0.0181349
0.0164077
0.0148536
0.0135113
0.0122062
0.0111659
0.01034
0.00973395
0.00926622
0.00902501
0.00889842
0.00902179
0.0092734
0.00986733
0.0105569
0.0112572
0.0120112
0.0129828
0.0140618
0.0151561
0.0163142
0.0175448
0.0188866
0.0201456
0.0214954
0.022903
0.0242495
0.0255996
0.0270183
0.028524
0.02988
0.0311313
0.0324937
0.0338171
0.0351538
0.0363598
0.037603
0.0389265
0.0399849
0.0410694
0.0421863
0.0431266
0.044155
0.045044
0.0459089
0.0466674
0.0474478
0.0482614
0.0491214
0.0499132
0.0505414
0.0511461
0.0518163
0.0523413
0.0529136
0.0535592
0.054042
0.054744
0.0552112
0.0557211
0.0561328
0.0565233
0.0569389
0.057197
0.0575699
0.057933
0.0582712
0.0585522
0.0588602
0.0590401
0.0592241
0.0594978
0.0596821
0.0599752
0.0602379
0.0605188
0.0605941
0.0607407
0.0610689
0.0613429
0.0616631
0.0619208
0.0621051
0.0623112
0.0625348
0.0628852
0.0631869
0.0632576
0.0634468
0.0638011
0.064111
0.0643331
0.0647196
0.0649517
0.0652508
0.0656981
0.0659164
0.0661602
0.0664274
0.0668117
0.0672126
0.0674199
0.0678483
0.06834
0.0685329
0.0687059
0.0688801
0.0691438
0.0693523
0.0696163
0.0695379
0.0698037
0.0698227
0.0700156
0.0703251
0.0712469
0.0711696
0.0712119
0.0714118
0.0720145
0.0721435
0.0724085
0.0722603
0.0723696
0.0727392
0.0719085
0.0719628
0.0720474
0.0720856
0.0728744
0.0726524
0.0728416
0.0730048
0.0731868
0.0733455
0.0735527
0.0738386
0.0740761
0.0742488
0.074369
0.0745061
0.0745873
0.0748192
0.075145
0.0754216
0.0756482
0.0758459
0.0760112
0.0762839
0.0763667
0.0765245
0.076612
0.0770543
0.0773186
0.0775547
0.0777096
0.0779805
0.0781853
0.0785028
0.0784838
0.078766
0.079247
0.0795066
0.0795269
0.0797484
0.0799731
0.0804017
0.0805164
0.0808812
0.0809589
0.0811081
0.0814377
0.0814373
0.0816984
0.0818234
0.0822403
0.0819361
0.0820795
0.0821159
0.0821957
0.0822421
0.0824163
0.0824882
0.082299
0.0826572
0.0827182
0.0827946
0.0828653
0.0829313
0.0829836
0.0830257
0.082981
0.0829859
0.0829266
0.082933
0.0830634
0.0830514
0.083092
0.0831533
0.0834049
0.0834584
0.0834153
0.0833194
0.0833543
0.0832809
0.0833161
0.0833245
0.0833476
0.0833584
0.0834795
0.0834881
0.083464
0.083561
0.0836289
0.0836824
0.0837233
0.0838497
0.0837995

## Sheet: Panel S6l mean velocity
Head + Tail Stim
0.0920353
0.0921062
0.0922533
0.0923347
0.092386
0.092429
0.0924416
0.0925012
0.0925829
0.0926299
0.0926914
0.0926905
0.0926893
0.0927334
0.0927006
0.0926037
0.0927086
0.0926785
0.0927555
0.0928071
0.0927259
0.0927214
0.0927609
0.0926867
0.0926669
0.0926111
0.0924167
0.092366
0.0923407
0.0923098
0.0923136
0.0921664
0.0922271
0.0921585
0.0921305
0.0921574
0.092093
0.0920316
0.0919994
0.0920206
0.0919864
0.0919559
0.0918581
0.0919159
0.0918745
0.091826
0.0918452
0.0918265
0.0917064
0.0915979
0.0915491
0.0915389
0.0913985
0.0914935
0.0915005
0.0915774
0.0913921
0.0914728
0.0914668
0.0914292
0.0913353
0.0914691
0.0915461
0.0916324
0.0916426
0.091708
0.0915932
0.0916389
0.0917445
0.0918233
0.0919093
0.0921077
0.092126
0.0922693
0.0923217
0.0924573
0.0925014
0.0925353
0.0925527
0.0926549
0.0928757
0.0928941
0.0930971
0.0931853
0.0933565
0.0934412
0.0936534
0.0936793
0.0938293
0.093486
0.093517
0.0936138
0.0937362
0.0937919
0.0939933
0.0941592
0.0942997
0.094398
0.0944317
0.0945383
0.0945488
0.0945656
0.0945343
0.0946484
0.0948003
0.0948419
0.0949142
0.0947695
0.0948106
0.0950482
0.095157
0.0951623
0.095282
0.0952201
0.0951888
0.0951322
0.0950109
0.0949737
0.0951049
0.0950625
0.0950625
0.0951877
0.0951256
0.0951637
0.095054
0.0951102
0.0950399
0.0950838
0.0950658
0.0950023
0.0949431
0.0949795
0.0950762
0.0951052
0.0951159
0.0951231
0.0951605
0.0951594
0.095176
0.0951833
0.0952725
0.0954343
0.0955207
0.0956047
0.0957735
0.0957672
0.0959507
0.0962146
0.0961876
0.096289
0.096346
0.0965359
0.0964827
0.0967939
0.0968885
0.0970728
0.0972109
0.0972817
0.0975152
0.0976193
0.0977205
0.0978261
0.0979509
0.0981513
0.0983552
0.0984714
0.0986253
0.0986635
0.0987442
0.0989519
0.0988879
0.0984675
0.0985556
0.0984762
0.098575
0.0984951
0.0985745
0.0986497
0.0987342
0.0984558
0.0986823
0.0986155
0.0983898
0.0983053
0.0982058
0.0981868
0.0980729
0.0980466
0.0979323
0.0976776
0.0978277
0.0977784
0.0978431
0.0977278
0.0976283
0.0976167
0.0975904
0.0976074
0.0973939
0.0972835
0.0971883
0.0971274
0.0971516
0.0971706
0.0970138
0.0968539
0.0968586
0.0968544
0.0968506
0.0966058
0.096548
0.096559
0.096537
0.096493
0.096497
0.0964573
0.0963585
0.0962938
0.0960759
0.095953
0.0956583
0.0953779
0.0950883
0.0946249
0.09401
0.0933566
0.092687
0.0918813
0.0910142
0.0899631
0.0888225
0.0873945
0.086079
0.0844481
0.0827234
0.0808798
0.0790915
0.0770735
0.0747895
0.0722703
0.0697221
0.0670179
0.0641736
0.0611684
0.0580398
0.0548667
0.0515802
0.0481759
0.0448098
0.0413514
0.0379486
0.0345297
0.0311776
0.0279176
0.0247227
0.0216791
0.0187391
0.0158921
0.0131819
0.0105823
0.0082133
0.00602672
0.00408219
0.00227126
0.000604411
-0.000796103
-0.00196006
-0.00292439
-0.0037883
-0.00427285
-0.00458122
-0.00471874
-0.00474004
-0.0048078
-0.00435611
-0.00362829
-0.00284292
-0.00184051
-0.000695051
0.000677728
0.00207201
0.00346558
0.00482972
0.00646042
0.00801234
0.00947809
0.0111228
0.0128483
0.0142863
0.015833
0.0174105
0.0188964
0.0204261
0.0220024
0.0235954
0.0248496
0.0263308
0.0275388
0.028531
0.0296584
0.0309048
0.0320276
0.0331271
0.0343899
0.0354277
0.0360373
0.0373881
0.037977
0.0384704
0.0393619
0.0401622
0.0409089
0.0415179
0.0420312
0.0427785
0.0436208
0.0450105
0.0454592
0.0459119
0.0466577
0.0463269
0.0471568
0.0475121
0.0482885
0.0488842
0.0490801
0.0498257
0.0503893
0.0509946
0.0512977
0.0516562
0.0523058
0.0527652
0.053205
0.0536435
0.0541853
0.0544702
0.0549919
0.0555937
0.056134
0.0567465
0.057085
0.057689
0.0581563
0.0583721
0.0587726
0.0593396
0.059572
0.0601339
0.0604761
0.0607471
0.0612554
0.0617047
0.0621157
0.0625627
0.0628483
0.0632735
0.0635664
0.0639971
0.0643495
0.0647345
0.0650117
0.0653873
0.0656556
0.0659779
0.0663677
0.0666213
0.0671114
0.0674811
0.0678307
0.0683649
0.0687188
0.0690921
0.0693977
0.0699539
0.0702956
0.0706971
0.0709767
0.071267
0.0712072
0.0716023
0.0718681
0.0720754
0.0723473
0.0725196
0.0728559
0.0731659
0.0732081
0.0735902
0.0735966
0.0736444
0.0737766
0.0737382
0.0739758
0.073941
0.0740287
0.0740511
0.0740245
0.0741418
0.0740461
0.0739344
0.0739071
0.0737462
0.0737334
0.0735761
0.0735486
0.0734992
0.073321
0.0734925
0.0733956
0.073378
0.0734547
0.0735184
0.0735081
0.0733482
0.0732631
0.0732789
0.0734849
0.0734951
0.0735773
0.0736599
0.073917
0.0737393
0.0737878
0.073798
0.0738543
0.0738603
0.0738429
0.0739008
0.0740417
0.0740875
0.0741588
0.0741346
0.0742571
0.074335
0.0744494
0.0746092
0.0746406
0.0747865
0.0747762
0.0748779
0.0749274
0.0750432
0.0753388
0.0753519
0.0750792
0.0752855
0.0753765
0.0755281
0.0756467
0.0757174
0.0758431
0.0760967
0.0763355
0.0762058
0.0762537
0.0764062
0.0765972
0.0767489
0.0769562
0.0770858
0.077332
0.0774172
0.0776479
0.0777825
0.0779701
0.0778582
0.077938
0.0780952
0.0782235
0.0783999
0.0785301
0.0786244
0.0787385
0.0788662
0.0791616
0.0792025
0.0794374
0.0794727
0.0795575

## Sheet: Panel S6m_binary_data
No stim			Tail Stim			Head Stim			Head + Tail Stim
Before stimulus	After stimulus		Before stimulus	After stimulus		Before stimulus	After stimulus		Before stimulus	After stimulus
0	0		0	0		0	0		1	1
0	0		0	0		1	1		0	0
0	0		0	0		1	1		0	0
0	0		0	1		1	0		0	0
0	0		0	0		1	0		0	1
0	0		1	0		0	1		0	0
1	1		0	0		0	0		0	0
1	0		0	1		0	0		0	0
0	0		0	0		0	0		1	1
0	0		0	0		0	0		1	1
0	0		0	1		1	0		0	0
0	0		0	0		0	0		1	1
0	0		1	0		0	1		0	0
0	0		0	0		0	0		1	1
0	0		0	0		0	1		1	0
0	0		0	0		1	1		0	0
0	0		0	0		1	1		0	0
0	0		0	0		0	0		1	1
1	0		0	1		0	0		0	0
0	0		0	0		0	0		1	1
1	1		0	0		0	0		0	0
0	0		0	0		1	1		0	0
0	0		0	0		0	0		1	1
0	0		0	0		1	0		0	1
0	0		0	0		0	0		1	1
0	0		0	0		0	0		1	1
0	0		0	0		1	0		0	1
1	1		0	0		0	0		0	0
0	0		0	0		0	0		1	1
0	0		0	0		1	1		0	0
0	0		1	0		0	1		0	0
0	0		0	0		0	0		1	1
0	0		0	0		0	0		1	1
0	1		1	0		0	0		0	0
0	0		0	0		1	0		0	1
0	0		0	0		1	0		0	1
0	0		0	0		0	0		1	1
0	1		1	0		0	0		0	0
1	1		0	0		0	0		0	0
1	1		0	0		0	0		0	0
0	0		0	0		1	0		0	1
0	0		0	0		0	0		1	1
1	0		0	1		0	0		0	0
0	0		0	0		0	0		1	1
0	0		0	0		0	0		1	1
0	0		0	0		0	0		1	1
0	0		0	0		0	0		1	1
0	0		0	0		1	1		0	0
0	0		0	0		0	0		1	1
0	0		0	0		0	0		1	1
0	0		0	0		0	0		1	1
0	0		1	1		0	0		0	0
0	0		0	0		0	0		1	1
1	1		0	0		0	0		0	0
0	0		0	0		1	1		0	0
0	0		0	0		1	0		0	1
0	0		0	0		1	1		0	0
0	0		0	0		0	0		1	1
0	0		0	0		0	0		1	1
0	0		0	0		0	0		1	1
0	0		1	0		0	1		0	0
1	1		0	0		0	0		0	0
0	0		0	0		1	1		0	0
0	0		0	0		1	1		0	0
1	0		0	1		0	0		0	0
0	0		0	0		1	1		0	0
0	0		0	0		0	0		1	1
0	0		0	0		1	1		0	0
0	0		0	1		1	0		0	0
0	0		0	0		0	0		1	1
0	0		0	0		1	1		0	0
0	0		1	1		0	0		0	0
0	0		0	0		1	1		0	0
0	0		0	0		1	0		0	1
1	0		0	1		0	0		0	0
0	0		0	0		0	0		1	1
0	0		0	0		1	0		0	1
0	0		0	0		1	1		0	0
1	1		0	0		0	0		0	0
0	0		0	0		1	1		0	0
0	0		0	0		0	0		1	1
0	0		0	1		1	0		0	0
0	0		0	0		0	0		1	1
0	0		0	0		0	0		1	1
0	0		0	0		0	1		1	0
0	0		0	0		0	1		1	0
0	0		0	0		0	1		1	0
0	0		0	0		0	1		1	0
0	0		0	0		1	1		0	0
0	1		0	0		1	0		0	0
0	0		0	0		0	1		1	0
0	0		0	0		1	1		0	0
0	0		1	1		0	0		0	0
0	0		0	0		1	0		0	1
0	0		1	1		0	0		0	0
1	1		0	0		0	0		0	0
0	0		1	1		0	0		0	0
0	0		0	0		1	1		0	0
0	0		0	0		1	1		0	0
0	0		0	0		1	1		0	0
0	0		0	0		0	0		1	1
0	0		0	1		1	0		0	0
0	0		0	0		0	0		1	1
0	0		0	0		0	0		1	1
0	0		1	0		0	1		0	0
0	0		0	0		1	1		0	0
0	0		0	0		0	0		1	1
1	1		0	0		0	0		0	0
0	0		0	0		0	1		1	0
0	0		0	0		1	1		0	0
0	0		0	0		1	0		0	1
1	1		0	0		0	0		0	0
0	0		0	0		1	1		0	0
1	0		0	0		0	1		0	0
0	0		1	0		0	0		0	1
0	0		0	0		0	0		1	1
0	1		1	0		0	0		0	0
0	0		0	0		0	0		1	1
0	0		1	1		0	0		0	0
0	0		1	0		0	1		0	0
0	0		1	1		0	0		0	0
0	0		1	1		0	0		0	0
0	1		0	0		1	0		0	0
0	0		0	0		1	1		0	0
1	0		0	1		0	0		0	0
0	0		0	0		1	1		0	0
1	1		0	0		0	0		0	0
0	0		0	0		1	0		0	1
0	0		1	1		0	0		0	0
0	0		0	0		0	0		1	1
0	0		0	0		1	0		0	1
0	0		0	0		0	1		1	0
0	0		0	0		0	0		1	1
0	0		0	0		0	0		1	1
0	0		0	0		0	0		1	1
0	0		0	0		1	1		0	0
0	0		0	0		1	0		0	1
0	0		0	0		0	0		1	1
0	0		0	0		1	1		0	0
0	0		0	0		1	1		0	0
0	0		0	0		0	1		1	0
0	0		0	0		0	0		1	1
0	0		0	0		1	1		0	0
0	0		0	0		1	1		0	0
0	1		1	0		0	0		0	0
0	0		0	1		1	0		0	0
0	0		0	0		1	1		0	0
0	0		0	0		0	0		1	1
0	0		0	0		1	1		0	0
0	0		0	1		0	0		1	0
0	0		0	0		0	0		1	1
0	0		0	0		1	1		0	0
0	0		0	0		1	1		0	0
0	0		0	0		1	1		0	0
0	0		1	1		0	0		0	0
0	0		1	0		0	1		0	0
0	0		1	0		0	0		0	1
1	0		0	1		0	0		0	0
0	0		0	1		1	0		0	0
0	0		0	0		0	0		1	1
0	0		0	0		0	0		1	1
0	0		0	0		0	0		1	1
0	0		0	0		1	0		0	1
0	0		0	0		0	0		1	1
0	0		0	0		0	0		1	1
0	0		0	0		0	1		1	0
0	0		0	0		1	1		0	0
0	0		0	0		0	0		1	1
0	0		0	0		0	0		1	1
0	0		0	0		1	1		0	0
0	0		0	0		1	1		0	0
0	0		0	0		1	0		0	1
0	0		0	0		1	1		0	0
0	0		0	0		0	0		1	1
0	0		0	0		0	0		1	1
0	0		0	0		1	1		0	0
0	0		0	0		1	1		0	0
0	0		0	0		0	0		1	1
0	0		0	1		0	0		1	0
0	0		0	0		0	0		1	1
0	0		0	0		1	1		0	0
0	0		0	0		0	0		1	1
1	1		0	0		0	0		0	0
0	0		0	0		0	0		1	1
0	0		0	0		1	1		0	0
0	0		0	0		1	1		0	0
0	0		0	0		1	1		0	0
0	0		0	0		0	0		1	1
0	0		0	1		1	0		0	0
0	0		0	0		0	0		1	1
0	0		0	0		1	1		0	0
0	0		0	1		1	0		0	0
0	0		0	0		0	0		1	1
0	0		0	0		1	0		0	1
0	0		0	0		1	1		0	0
0	0		0	0		1	1		0	0
0	0		0	0		1	1		0	0
0	0		0	0		0	0		1	1
0	0		0	0		1	0		0	1
0	0		1	1		0	0		0	0
1	0		0	1		0	0		0	0
0	0		0	0		0	0		1	1
0	0		0	0		1	0		0	1
0	0		0	0		0	0		1	1
0	0		0	0		0	0		1	1
0	0		0	0		0	0		1	1
0	0		0	0		0	0		1	1
0	0		1	1		0	0		0	0
0	0		0	0		0	0		1	1
0	0		1	0		0	1		0	0
0	1		1	0		0	0		0	0
0	0		0	0		1	1		0	0
1	0		0	1		0	0		0	0
0	0		1	1		0	0		0	0
0	0		1	1		0	0		0	0
0	0		1	1		0	0		0	0
0	0		0	0		0	0		1	1
0	0		0	0		0	0		1	1
1	0		0	0		0	1		0	0
0	0		0	0		0	1		1	0
0	0		0	0		0	0		1	1
0	0		0	0		0	0		1	1
0	0		1	0		0	1		0	0
0	0		1	0		0	1		0	0
0	0		0	0		1	0		0	1
0	0		0	0		0	1		1	0
0	0		0	0		0	1		1	0
0	0		0	0		0	0		1	1
1	1		0	0		0	0		0	0
0	0		0	0		0	0		1	1

[truncated: 7 more sheets: Panel S6n_binary_data, Panel S6o_binary_data, Panel S6p_binary_data, Panel S6m mean and CI, Panel S6n mean and CI, Panel S6o mean and CI, Panel S6p mean and CI]
